# Supplementary material for: GEDI: a user-friendly toolbox for analysis of large-scale gene expression data
Source: BMC Bioinformatics. 2007 Nov 19;8:457. doi: 10.1186/1471-2105-8-457 (PMC2194737; doi:10.1186/1471-2105-8-457)
Supplement: Additional file 1 — This zipped file contains the GEDI R package. [file 1471-2105-8-457-S1.zip]

Archive with 66 entries (66 files):
- gedi/data/classTest.txt
- gedi/data/clustTest.txt
- gedi/data/diffTest.txt
- gedi/data/filelist
- gedi/data/labelClass.txt
- gedi/data/netTest1.txt
- gedi/data/netTest2.txt
- gedi/data/normTest2.txt
- gedi/data/normTestn.txt
- gedi/DESCRIPTION
- gedi/inst/doc/GEDI_1.0_UserGuide.pdf
- gedi/man/BwaveM.rd
- gedi/man/ClassifiersHelp.rd
- gedi/man/classTest.rd
- gedi/man/ClusteringHelp.rd
- gedi/man/clustTest.rd
- gedi/man/ConnectivityHelp.rd
- gedi/man/DifferentiallyHelp.rd
- gedi/man/diffTest.rd
- gedi/man/dvarButton.rd
- gedi/man/gedi.Rd
- gedi/man/gedi.Rd~
- gedi/man/GeneralHelp.rd
- gedi/man/globalButton.rd
- gedi/man/grangerButton.rd
- gedi/man/hierarchicalButton.rd
- gedi/man/INTERPOLA.rd
- gedi/man/kmeansButton.rd
- gedi/man/labelClass.rd
- gedi/man/LassoRegression.rd
- gedi/man/loessButton.rd
- gedi/man/lqdaButton.rd
- gedi/man/modalDialog.rd
- gedi/man/mqg.rd
- gedi/man/mqgTEST.rd
- gedi/man/netTest1.rd
- gedi/man/netTest2.rd
- gedi/man/NormalizationHelp.rd
- gedi/man/normTest2.rd
- gedi/man/normTestn.rd
- gedi/man/PartialCorrelation.rd
- gedi/man/ppcorButton.rd
- gedi/man/quantileButton.rd
- gedi/man/readButton.rd
- gedi/man/Require.rd
- gedi/man/samButton.rd
- gedi/man/SaveGED.rd
- gedi/man/SavePS.rd
- gedi/man/spcorButton.rd
- gedi/man/spearsonButton.rd
- gedi/man/splinesButton.rd
- gedi/man/sspearmanButton.rd
- gedi/man/svarButton.rd
- gedi/man/svmButton.rd
- gedi/man/svrButton.rd
- gedi/man/tBoot.rd
- gedi/man/TESTEC.rd
- gedi/man/ttestButton.rd
- gedi/man/ttestPermutButton.rd
- gedi/man/VAR.rd
- gedi/man/verB.rd
- gedi/man/waveletsButton.rd
- gedi/man/wbase.rd
- gedi/man/wilcoxtestButton.rd
- gedi/man/Wmex.rd
- gedi/R/GEDI.r
