# Supplementary material for: GEDI: a user-friendly toolbox for analysis of large-scale gene expression data
Source: BMC Bioinformatics. 2007 Nov 19;8:457. doi: 10.1186/1471-2105-8-457 (PMC2194737; doi:10.1186/1471-2105-8-457)
Supplement: Additional file 1 — This zipped file contains the GEDI R package. [file 1471-2105-8-457-S1.zip › gedi/data/classTest.txt]

	microarray1	microarray2	microarray3	microarray4	microarray5	microarray6	microarray7	microarray8	microarray9	microarray10	microarray11	microarray12	microarray13	microarray14	microarray15	microarray16	microarray17	microarray18	microarray19	microarray20	microarray21	microarray22	microarray23	microarray24	microarray25	microarray26	microarray27	microarray28	microarray29	microarray30	microarray31	microarray32	microarray33
AA015085	1.99022	7.17347	0.65853	-2.77636	0.44446	10.22202	14.8866	-2.01619	36.29967	-1.322	-3.96779	0.53251	2.61937	38.74942	8.04987	5.9931	0.73857	0.74374	6.54908	8.87524	7.07571	36.26218	3.65705	625.78264	0.31253	0	74.23296	4.32517	13.37841	23.58511	4.37381	3.8796	-0.75023
AA024083	-5.47312	1.47148	6.74998	7.63498	6.2225	-6.13321	7.14557	-14.11333	-1.3698	14.98264	-2.6452	-1.06501	-9.95362	-1.44858	-4.82992	21.79309	2.03107	5.94996	10.68534	-5.38854	-4.71714	2.22013	-10.97115	418.37785	10.00082	-1.88027	79.8996	6.92027	-1.25423	19.19718	-2.78333	3.8796	14.25434
AA032529	0.99511	-3.86264	-2.63414	2.77636	-3.2594	-13.9701	-7.74103	-15.45746	-17.12249	-13.66064	-6.28234	12.78018	0.52387	72.42883	-4.29326	13.62068	0.18464	-9.17285	-8.61721	-3.4867	-7.07571	-6.6604	-7.3141	433.98896	-6.87557	-15.66893	64.59968	4.75768	-4.18075	0	3.18095	-17.4582	-1.12534
AA041973	26.37047	12.50759	12.84142	9.02316	1.6297	9.88129	20.24577	17.47365	21.23188	17.18597	14.87923	19.70278	5.23875	31.50654	3.7566	54.48273	50.22272	44.8726	31.71134	14.58075	15.92034	65.86396	28.52498	23.63969	79.38154	21.9365	51.56641	58.82227	39.71716	42.2338	71.17382	42.6756	60.39341
AA047943	4.66868	2.49718	0.47363	9.59202	-5.26148	2.98945	-5.44815	-1.84163	-3.45595	6.58853	-7.8835	-7.08374	3.97441	-8.9153	3.36116	-1.97446	1.19741	0.77956	-3.28075	-1.29288	-0.90759	-15.53966	2.29419	1.22615	-11.38665	-2.87169	5.06738	2.01979	-5.92217	-0.35597	-1.78532	7.53396	-6.56281
AA060082	17.91202	12.69153	10.86582	28.45765	5.62988	63.0358	26.20041	135.75681	26.02618	41.86326	7.60494	19.70278	36.67123	14.48577	13.9531	70.82754	116.50933	118.0075	118.57285	104.60106	41.86461	100.64605	81.18648	47.27937	137.51133	118.45707	92.3662	95.58619	50.16904	85.01608	78.72858	81.4716	206.31288
