# Supplementary material for: GEDI: a user-friendly toolbox for analysis of large-scale gene expression data
Source: BMC Bioinformatics. 2007 Nov 19;8:457. doi: 10.1186/1471-2105-8-457 (PMC2194737; doi:10.1186/1471-2105-8-457)
Supplement: Additional file 1 — This zipped file contains the GEDI R package. [file 1471-2105-8-457-S1.zip › gedi/data/clustTest.txt]

	q1	q2	q3	q4	q5	q6	q7	q8	q9	q10	q11	q12	q13	q14	q15	q16	q17	q18	q19	q20	q21	q22	q23	q24	q25	q26	q27	q28	q29
a	0.524411461	0.720389519	0.876267512	0.642741774	0.692899865	0.94407838	0.690565497	0.291479854	0.64187193	0.174167328	0.694759833	0.631904372	0.867843616	0.135595513	0.496117415	0.616931788	0.672656962	0.196699615	0.585366187	0.24789638	0.119140255	0.007405806	0.347708087	0.704563491	0.711643769	0.135255343	0.223431716	0.65400017	0.969374733
b	0.262205731	0.360194759	0.438133756	0.321370887	0.346449933	0.47203919	0.345282748	0.145739927	0.320935965	0.087083664	0.347379917	0.315952186	0.433921808	0.067797756	0.248058708	0.308465894	0.336328481	0.098349807	0.292683094	0.12394819	0.059570128	0.003702903	0.173854044	0.352281745	0.355821884	0.067627672	0.111715858	0.327000085	0.484687366
c	0.419529169	0.576311615	0.70101401	0.514193419	0.554319892	0.755262704	0.552452398	0.233183883	0.513497544	0.139333863	0.555807867	0.505523497	0.694274893	0.10847641	0.396893932	0.49354543	0.538125569	0.157359692	0.46829295	0.198317104	0.095312204	0.005924645	0.27816647	0.563650793	0.569315015	0.108204274	0.178745373	0.523200136	0.775499786
d	0.299045333	0.396345049	0.520189817	0.179798735	0.929710157	0.608223538	0.164161801	0.737885181	0.278745639	0.271313404	0.738675839	0.099205462	0.391059176	0.758867364	0.519768777	0.826922808	0.378243853	0.647594123	0.967561397	0.205578912	0.062310557	0.639363446	0.801347262	0.898109202	0.178904795	0.593321333	0.275406616	0.222227895	0.139622412
e	0.70644394	0.497396872	0.027222992	0.589921457	0.428925822	0.638640473	0.501897233	0.476465836	0.411081809	0.349046469	0.262625838	0.251577618	0.043484478	0.612187265	0.471942079	0.343410562	0.652891724	0.410442914	0.351027468	0.02241141	0.977360883	0.783590257	0.03812336	0.477381653	0.280662761	0.26366776	0.183112197	0.445750845	0.819218026
f	0.967885997	0.879777056	0.675908851	0.945151401	0.180078795	0.296025727	0.575634029	0.21633922	0.358595059	0.096931557	0.017338304	0.359699766	0.065475363	0.336544374	0.615586723	0.565453462	0.131676082	0.158353536	0.246017717	0.497451626	0.081343284	0.396432783	0.725570619	0.420107048	0.627754301	0.68095548	0.244515191	0.750346161	0.936687747
g	0.978772247	0.485751831	0.176120886	0.549864599	0.91087441	0.28128052	0.841274595	0.781893259	0.361937448	0.539112819	0.118740652	0.185843632	0.022444261	0.991419821	0.183155636	0.29538361	0.40241741	0.130872303	0.929765275	0.236747863	0.76536913	0.443290755	0.783271646	0.440296591	0.860778846	0.485053149	0.482292324	0.726649705	0.63619311
h	0.76307952	0.827383856	0.455136868	0.643310728	0.177729953	0.16418315	0.497179331	0.001761532	0.919174779	0.652456704	0.843409547	0.154867845	0.662334689	0.88753922	0.264783312	0.623636957	0.956286825	0.57628056	0.380846833	0.127599688	0.304435717	0.28845511	0.475419759	0.846814206	0.917337098	0.015611794	0.023268595	0.758531848	0.837346935
i	0.563968554	0.753873068	0.32079073	0.93479395	0.979224776	0.513229772	0.446837705	0.441009168	0.089958523	0.226938176	0.291894185	0.670181035	0.237710577	0.650449506	0.211142276	0.122239328	0.809279851	0.281324576	0.692716805	0.68403397	0.625964817	0.107564891	0.639625273	0.706877647	0.579397638	0.68812736	0.473121093	0.163608127	0.324042768
j	0.510434889	0.786130891	0.621595687	0.329373225	0.141144365	0.74517681	0.845036461	0.322438633	0.936407739	0.395152616	0.048227414	0.389664146	0.179316846	0.79277653	0.686472177	0.021046605	0.551404566	0.973382918	0.186244538	0.786601066	0.878447731	0.948106418	0.552201658	0.724610996	0.318611364	0.646715491	0.540675889	0.218671321	0.40394937
