# Supplementary material for: GEDI: a user-friendly toolbox for analysis of large-scale gene expression data
Source: BMC Bioinformatics. 2007 Nov 19;8:457. doi: 10.1186/1471-2105-8-457 (PMC2194737; doi:10.1186/1471-2105-8-457)
Supplement: Additional file 1 — This zipped file contains the GEDI R package. [file 1471-2105-8-457-S1.zip › gedi/data/diffTest.txt]

	microarray1	microarray2	microarray3	microarray4	microarray5	microarray6	microarray7	microarray8	microarray9	microarray10	microarray11	microarray12	microarray13	microarray14	microarray15	microarray16	microarray17	microarray18	microarray19	microarray20	microarray21	microarray22	microarray23	microarray24	microarray25	microarray26	microarray27	microarray28	microarray29	microarray30	microarray31	microarray32	microarray33
AA015085	5.9931	0.73857	0.74374	6.54908	8.87524	7.07571	36.26218	3.65705	625.78264	0.31253	0	74.23296	4.32517	13.37841	23.58511	4.37381	3.8796	-0.75023	1.99022	7.17347	0.65853	-2.77636	0.44446	10.22202	14.8866	-2.01619	36.29967	-1.322	-3.96779	0.53251	2.61937	38.74942	8.04987
AA024083	21.79309	2.03107	5.94996	10.68534	-5.38854	-4.71714	2.22013	-10.97115	418.37785	10.00082	-1.88027	79.8996	6.92027	-1.25423	19.19718	-2.78333	3.8796	14.25434	-5.47312	1.47148	6.74998	7.63498	6.2225	-6.13321	7.14557	-14.11333	-1.3698	14.98264	-2.6452	-1.06501	-9.95362	-1.44858	-4.82992
AA032529	13.62068	0.18464	-9.17285	-8.61721	-3.4867	-7.07571	-6.6604	-7.3141	433.98896	-6.87557	-15.66893	64.59968	4.75768	-4.18075	0	3.18095	-17.4582	-1.12534	0.99511	-3.86264	-2.63414	2.77636	-3.2594	-13.9701	-7.74103	-15.45746	-17.12249	-13.66064	-6.28234	12.78018	0.52387	72.42883	-4.29326
AA041973	54.48273	50.22272	44.8726	31.71134	14.58075	15.92034	65.86396	28.52498	23.63969	79.38154	21.9365	51.56641	58.82227	39.71716	42.2338	71.17382	42.6756	60.39341	26.37047	12.50759	12.84142	9.02316	1.6297	9.88129	20.24577	17.47365	21.23188	17.18597	14.87923	19.70278	5.23875	31.50654	3.7566
AA047943	-1.97446	1.19741	0.77956	-3.28075	-1.29288	-0.90759	-15.53966	2.29419	1.22615	-11.38665	-2.87169	5.06738	2.01979	-5.92217	-0.35597	-1.78532	7.53396	-6.56281	4.66868	2.49718	0.47363	9.59202	-5.26148	2.98945	-5.44815	-1.84163	-3.45595	6.58853	-7.8835	-7.08374	3.97441	-8.9153	3.36116
AA060082	70.82754	116.50933	118.0075	118.57285	104.60106	41.86461	100.64605	81.18648	47.27937	137.51133	118.45707	92.3662	95.58619	50.16904	85.01608	78.72858	81.4716	206.31288	17.91202	12.69153	10.86582	28.45765	5.62988	63.0358	26.20041	135.75681	26.02618	41.86326	7.60494	19.70278	36.67123	14.48577	13.9531
AA103180	3.03872	-8.05596	7.82976	6.21882	26.96544	2.14158	-19.34369	3.17579	21.92786	0.873	0.72876	-4.9943	-2.05095	9.94642	4.04521	71.62129	27.03514	2.46214	0.78374	4.62277	10.34011	7.52517	10.04195	7.2916	-0.9174	4.00036	0.64364	-2.66061	0.35007	-8.60695	2.93963	4.94917	8.38913
AA105755	45.58084	125.20302	167.83785	95.05913	141.48099	221.01091	47.61524	276.29388	47.39246	135.31499	139.55694	79.90872	86.65265	91.27306	179.09244	128.97775	159.50731	93.15107	153.22021	144.98689	131.92555	72.9001	183.57949	77.92895	51.37432	72.00646	40.54924	99.0338	93.11821	161.9671	52.91328	403.35701	354.63125
AA116457	10.89655	19.01816	7.18953	41.70731	7.92432	-8.25499	-17.02102	-15.3596	-4.01429	15.62629	11.90838	-16.99991	14.70557	-2.50845	-2.74245	-2.78333	21.3378	10.5032	-7.46334	-7.17347	-6.09144	-16.65814	10.22267	-5.11101	-19.65031	-22.17809	-7.53389	-13.66064	-6.28234	-20.76779	-3.14325	-14.48577	-16.09973
AA118546	3.26896	-0.55393	4.46247	0.68938	0.95092	2.94821	3.70022	1.46282	2.67619	-1.87515	-3.76054	1.13333	2.16258	-1.25423	-2.19396	-3.97619	-5.8194	-3.37603	0.99511	1.47148	0.32927	3.47045	2.37047	-7.15541	0	1.34413	-4.1094	-5.28799	-2.6452	3.19504	-9.42974	7.24288	-1.07332
AA124289	13.82121	28.39577	38.00354	57.59547	22.62538	37.21106	25.42854	18.35353	31.2668	32.96135	50.97254	27.02604	41.06909	8.07569	23.84985	20.30806	22.60189	40.7832	70.03018	138.01099	73.09632	27.40576	124.61391	55.80309	23.60866	13.50527	105.98258	53.72187	89.0835	65.32781	71.53942	42.14507	57.51315
AA124955	11.71375	31.77042	26.23601	26.00676	27.92804	3.24985	24.0352	2.89809	19.96198	29.02676	20.16435	15.28985	14.5512	11.68704	33.51849	13.24801	13.19225	22.47837	19.6812	16.6262	22.39471	10.32571	14.43637	27.3043	23.56677	-5.44454	29.17579	9.6425	13.66884	0	15.43422	12.91676	18.88502
AA170147	67.78972	75.09484	127.65291	112.63925	80.80492	108.91041	156.80933	136.88673	116.48417	103.07913	81.12531	157.93342	99.64303	106.06067	53.75116	91.27467	105.47547	103.5987	65.05026	64.09437	79.09559	62.34811	86.12205	85.6976	98.97478	71.2096	97.34269	83.62366	107.21554	113.33982	73.52662	34.44549	95.60628
AA230756	21.24826	40.80596	26.27898	23.78351	21.23718	66.03994	17.76107	40.95894	22.30159	29.06489	15.66893	26.06654	22.92338	19.23147	19.19718	15.90476	36.8562	24.75755	55.22872	62.53797	72.10953	6.2468	74.22549	23.85138	16.07753	51.07682	28.76578	8.81332	19.50832	33.54797	27.76536	69.89382	50.98249
AA240611	159.08956	233.20329	176.01959	171.99956	178.77271	219.34696	165.76997	106.05441	150.31272	148.44973	232.52685	154.13256	202.85033	174.75549	104.21326	157.85479	149.36459	183.80602	202.5053	260.26832	304.73684	165.8873	361.79372	153.33031	216.74887	155.24665	206.83963	149.38574	216.90611	248.68097	173.92639	329.55117	178.17038
AA269839	114.95855	209.75372	234.77543	224.73691	219.02827	118.51811	76.96463	103.12877	88.3143	216.89287	229.39306	77.63294	176.46681	56.0221	83.9191	102.18811	100.8696	154.5471	253.75357	327.40467	354.78546	230.43759	252.30741	174.79656	162.56165	74.59904	93.83122	261.31487	294.27811	178.9225	218.97961	240.82585	157.24073
AA271520	129.66889	167.47062	187.6716	182.34022	180.67455	131.49025	66.60401	49.00445	95.00478	150.32489	217.48468	85.56624	177.33184	94.48503	110.79515	95.03097	46.5552	159.79871	258.23157	318.02398	278.72473	276.24747	268.01181	180.92977	161.37073	34.9473	152.73258	250.73889	316.76228	168.27235	198.02463	288.26673	173.87712
AA388194	68.10341	25.11136	108.83465	69.28239	32.64821	112.03205	120.62726	119.21978	110.61589	60.63	37.60542	87.26623	67.90512	107.02729	80.62816	75.94525	93.1104	47.26441	68.16517	73.20621	78.69487	59.69166	181.78579	67.80607	118.49732	94.08888	154.10238	62.13389	112.42085	132.59435	33.0041	220.54578	97.13506
AA388321	17.9793	16.43317	24.04775	21.71538	15.53167	20.63748	35.52214	10.23974	30.33016	20.31417	17.5492	25.49987	30.70868	19.64954	28.52152	22.26667	27.1572	31.13449	29.85336	31.26899	24.20114	15.96405	21.77874	20.10331	42.27794	22.17809	31.50537	24.23662	40.33925	28.7554	9.95362	55.40805	19.85634
AA409743	13.82121	33.69859	29.81816	9.84226	9.37337	-2.72276	21.19045	3.82365	12.26149	28.16697	43.07539	19.42497	92.91039	19.38164	26.69759	31.24316	27.62453	160.78893	12.13857	65.4262	27.94395	27.40576	10.52295	11.9578	15.43643	26.39666	42.62343	24.32688	74.10486	2.36125	70.74454	3.64717	20.16695
AA415426	2.72414	-8.49355	0.49583	-3.44689	-8.55827	-8.84464	4.44027	-3.65705	-4.90635	14.68871	-6.89433	2.26666	-0.43252	-0.41808	-17.55171	0.79524	-9.699	2.6258	9.95112	2.57509	-0.4939	0.69409	3.2594	-7.49615	-2.38186	3.36032	-3.4245	-2.20333	3.3065	3.19504	0	7.96717	-4.29326
AA472516	0	-2.03107	-0.74374	-0.34469	-1.26789	3.53785	2.22013	-1.46282	-8.4746	-3.12526	3.76054	-2.26666	-3.02762	-2.09038	-1.64547	-3.18095	17.4582	0.75023	-5.47312	-3.1269	-1.31707	0	-0.59262	1.0222	1.78639	2.68825	-4.1094	3.52533	1.3226	1.59752	-2.61937	-1.44858	-2.14663
AA498584	44.09623	97.16143	59.24654	53.58566	61.08852	50.82486	69.22214	111.65063	6.74382	28.76627	52.40839	62.49772	59.92047	37.68653	28.8334	79.22374	82.87358	54.3776	27.70083	81.24169	60.46629	18.49889	73.38374	7.47363	19.97656	7.36651	26.49564	14.69749	38.23495	29.90912	11.5258	49.43941	20.54041
AA499754	54.62667	137.70238	119.07775	71.08302	71.10833	39.93382	117.25382	94.82656	52.11134	74.91216	108.04743	122.46174	109.74198	61.37521	143.09911	92.83683	47.71509	135.94399	72.2089	89.23268	84.93698	55.49667	53.99936	73.24155	69.91796	31.92155	67.96709	79.06237	56.76117	44.0766	52.46224	59.97568	69.09048
AA509743	28.30056	101.60896	106.02013	59.05359	55.27057	34.4883	74.87292	82.59088	38.6237	73.11427	85.79181	76.01074	72.03922	45.22384	120.31716	75.65309	32.64717	115.78678	62.5603	73.75014	69.93881	43.84922	41.26105	61.28375	37.22904	27.01054	50.11133	46.62653	39.0233	32.27037	45.3083	47.4132	57.51315
AA510875	120.40682	116.87861	156.43432	144.76917	94.14095	71.93637	135.42815	93.62044	145.40637	112.50927	153.55547	146.19927	152.24587	104.51883	72.40079	83.89763	126.08699	95.65415	92.04786	84.42626	115.40817	68.71482	115.41249	68.14681	113.13815	61.15777	49.31276	95.6245	104.15461	107.5665	79.62895	67.72095	62.78896
AA537433	29.61687	63.12072	40.34222	53.95019	41.0489	11.79863	55.09517	25.2361	-0.61307	49.74167	50.25462	39.6945	37.70277	15.07461	15.30662	20.30806	30.13585	27.65757	11.51607	38.12366	34.41684	6.85144	34.33805	7.47363	38.13707	8.59426	33.40755	24.83369	20.49709	41.71535	27.82088	21.88302	27.26273
AA574979	-2.17931	-7.75498	-5.20621	1.03407	-12.04497	-15.3307	-8.14049	-5.85128	-11.1508	-1.2501	-10.02811	-7.36663	-2.5951	-8.36151	-7.13038	-1.9881	-9.699	0.37511	-2.48778	-4.04657	-4.28047	0	1.77786	-5.79248	-15.48206	-6.04857	1.3698	-8.81332	-0.99195	-2.13003	48.19647	-3.2593	-12.87979
AA596988	12.15489	15.77625	24.29232	16.43546	18.21042	-1.28495	20.83167	0	14.147	11.349	16.39703	6.65906	11.28023	9.36134	22.43252	12.48172	8.11054	9.84857	20.76898	16.38982	19.96711	10.81743	7.84528	-3.6458	14.67838	18.66834	19.30916	7.09496	15.75308	3.91225	11.26857	5.65619	10.29575
AA611283	67.8648	71.8323	69.46399	107.05257	148.485	12.84947	38.68738	12.70317	19.09846	73.041	64.13061	36.62483	71.27052	26.32877	45.60054	40.71418	32.44216	45.13929	45.45664	31.93914	66.31933	69.60784	56.486	30.53357	50.45692	26.66906	45.05471	35.17917	61.96212	51.64168	48.50384	12.37291	31.64989
AA611431	10.53044	7.69765	14.42186	13.12302	9.05015	16.33656	-18.36506	10.70622	14.71379	11.38665	8.97404	4.22282	8.07916	14.53623	18.8663	7.81079	12.5566	12.18808	8.71487	1.66479	4.26264	2.05543	23.8151	1.49473	0	-4.29713	2.30397	16.21792	4.7301	9.44499	0.39744	2.83669	9.71001
AA615958	1.21177	-0.82879	-1.03563	-2.24196	-0.74807	2.43739	-4.18003	1.44904	-2.30331	1.74161	1.49366	-1.32955	0.50177	-3.89568	-1.03665	0.4416	-1.64903	6.42239	-9.8406	-0.54512	-2.38877	-1.03257	-1.2374	-2.21386	1.91082	4.0834	0.81044	-2.96692	0	3.08198	-1.92928	10.56826	5.31141
AA681734	9.29022	22.37743	22.61129	10.31303	19.9486	1.62492	3.13503	7.24522	34.54958	34.25158	42.19576	10.63642	18.06356	18.50448	89.15228	4.8576	37.92772	46.02714	33.7392	24.53045	76.73919	35.10743	58.9829	39.84951	12.73879	0	158.03555	82.33208	28.66048	24.65582	226.69012	18.78801	8.85235
AA690621	10.63553	55.04905	174.66379	61.74402	134.47698	23.98568	47.61524	36.52161	10.61025	56.745	52.4705	29.96577	71.78326	87.76256	19.8583	271.92314	0	83.3025	39.57862	15.96957	55.26611	31.51166	26.36013	59.69996	44.95253	44.00395	58.57112	14.48554	6.30123	14.0841	154.3304	29.69499	5.33853
AA832579	-12.53103	-5.90856	-0.99166	-9.65128	-6.02249	-7.66535	-14.06085	-2.19423	-11.59683	-5.31294	-8.14784	-15.29992	-4.32517	-1.6723	-7.13038	-0.39762	-3.8796	-3.75114	-11.94134	-4.04657	2.79877	-2.77636	-1.77786	-6.47395	-3.57278	-5.37651	-8.90369	-3.08466	-2.31455	-7.4551	2.0955	-8.69146	-8.04987
AA839424	182.51713	224.5251	248.90658	218.8772	312.85225	12.38249	189.4514	196.74921	107.9397	191.57828	142.27384	168.86582	158.73362	215.72687	133.83177	112.12859	89.2308	98.27995	47.76538	96.38205	133.6825	81.20843	186.9712	91.31672	95.27423	74.59904	87.66713	125.14911	95.55772	140.04946	136.73129	121.31829	52.0558
AA960334	1.31631	2.56588	-0.97445	-2.18717	0.64644	0.90759	12.71427	-1.52946	-6.13075	-5.99297	6.46131	8.44564	6.05937	1.07676	2.13581	0.22317	-5.02264	-13.5944	-4.04619	0.66592	3.63113	-6.85144	0.83076	-5.9789	25.42471	1.22775	5.18393	2.02724	-0.78835	13.3804	1.98721	5.26813	2.9877
AB000121	1.31631	25.82989	27.67437	16.40377	8.72693	12.70621	28.25393	16.05934	13.48764	7.79086	21.53769	15.20215	15.48507	6.99893	29.90131	22.53971	30.13585	18.28212	15.87351	23.47352	37.41648	11.64745	36.55341	26.90506	15.43643	25.78279	14.39981	-1.52043	4.7301	18.88997	11.92324	26.34067	51.1643
AB003433	-10.12907	0.67133	1.80687	-11.54924	-9.80561	4.28316	11.90381	11.11527	2.12205	-4.947	-15.66827	4.9943	-8.2038	-9.36134	1.10324	-5.94368	-8.11054	-4.10357	-8.62109	-5.46327	-7.13111	0	-16.9458	2.73435	-10.09138	4.00036	7.72366	4.43435	-0.70014	-13.30165	-5.38932	1.76756	-6.10118
AB003502	-8.55598	-7.01341	-8.57516	-14.94566	-3.87864	0.90759	-76.28562	-27.53029	-42.30215	-57.53254	-3.58962	-54.05208	-2.69305	-27.45733	-36.30873	-22.31655	-55.24906	-19.21967	-8.71487	-11.98648	-9.94615	-13.70288	-9.13835	-16.44198	-33.59694	-23.32728	-44.9274	-32.94266	-11.82524	-25.18663	-12.71812	-26.74591	-18.6731
AB006034	-7.89783	-28.05365	-26.50503	-39.73359	-12.60557	-22.68967	-84.7618	-45.88382	-60.69439	-72.51497	-26.56316	-73.47704	-24.23749	-52.76114	-42.00422	-32.80532	-92.91887	-33.75161	-29.25705	-29.30028	-22.73406	-19.86918	-18.55363	-27.90154	-31.78089	-38.67418	-66.23911	-40.038	-29.56311	-55.88283	-26.23112	-42.55031	-34.35851
AB006361	153.64128	261.82286	78.0932	77.55491	192.40255	82.54993	103.60623	38.76471	320.25085	103.75855	154.18222	75.36629	133.21514	61.45707	63.07645	99.40478	98.9298	135.04116	50.75071	165.72562	47.57912	34.70446	17.18594	58.26552	39.30062	37.63555	66.43525	12.33865	37.03275	27.69039	77.53345	27.8851	0
AB008180	8.71724	199.96767	81.81192	35.15823	164.82591	38.9164	74.00445	46.81022	179.30479	77.50639	57.66164	65.16634	49.73942	49.33289	40.03983	81.90954	-17.4582	46.88929	8.95601	128.93858	48.89619	10.41134	10.51898	36.45854	33.34598	64.51809	33.56007	0.88133	12.89533	16.50773	6.2865	35.49013	4.82992
AB009392	8.88629	14.91828	10.52892	9.86463	17.95374	23.56141	2.09002	7.24522	16.8909	4.64428	16.80362	12.63075	15.55473	12.01168	4.14662	4.416	3.29806	-5.88719	7.4976	9.26706	10.15227	6.19543	6.18702	8.11749	10.19104	-2.72227	18.64009	-1.48346	14.5507	1.54099	8.68175	-1.17425	0.59016
AB011019	61.02065	53.54628	69.91201	76.86554	67.19825	12.38249	28.12169	56.31855	39.69683	67.50556	65.18273	36.26648	69.20267	53.93172	29.07002	23.06191	73.7124	59.26806	32.34114	47.27135	54.823	40.25717	102.67119	23.85138	63.11918	40.32381	53.42216	28.64328	47.94419	47.92567	31.95635	93.43319	35.95607
AB016197	1.51936	1.00699	9.2351	5.33042	3.502	3.85484	19.34369	4.76369	12.7323	7.566	0.72876	21.64195	-10.76749	5.85084	11.76788	0.89155	16.22108	-2.8725	9.79669	6.30378	0	2.35162	5.96241	19.59617	-4.58699	4.00036	18.66552	0.59125	3.15062	-0.78245	3.42956	3.18161	5.71986
AB016248	-7.08275	0.36928	-5.45413	1.72344	-2.21881	-1.76893	3.70022	-5.85128	4.90635	-4.68789	6.26757	-6.79997	-6.92027	0.41808	-7.13038	-5.96429	-9.699	-2.25069	-1.99022	2.20722	-2.14024	-6.2468	-0.29631	3.40734	-5.95464	-7.3927	-5.4792	-10.13532	-1.3226	-3.19504	-5.23875	-6.51859	1.07332
AB016602	3.94892	1.19741	3.8978	6.92604	1.93932	-1.81517	2.82539	-0.76473	-3.06537	-1.79789	2.15377	-2.53369	-5.38611	-2.6919	7.83129	4.68647	-20.09057	19.21967	9.02611	1.49831	5.84139	-2.74058	1.93844	-5.48066	-3.6321	1.84163	2.87996	6.08172	3.1534	10.23207	-2.78209	-4.05241	5.22847
AB017136	292.03595	300.57582	328.12268	402.20804	308.95392	356.67103	494.28902	362.261	232.63381	718.12216	283.04767	337.04156	380.83998	321.3936	370.43118	217.70893	126.9754	498.2706	618.55195	418.38054	651.83522	480.14571	314.50671	298.13339	429.9343	509.06427	377.66443	495.47595	465.18162	271.21406	414.79469	392.19979	422.55233
AB017337	117.13752	274.05442	198.32349	125.54989	233.64796	158.43019	280.06228	315.89159	187.33548	274.5932	195.29543	161.54063	211.74502	254.8424	161.02699	160.3009	230.86436	267.06448	398.77857	215.32288	381.30718	293.25028	179.4235	305.51293	203.8207	291.28276	252.85687	284.08277	220.46522	231.14835	374.27986	258.33519	286.81625
AB019211	113.09829	164.65366	116.50858	183.84091	119.69159	112.93229	207.95669	63.75794	261.80901	283.88176	184.09301	142.26212	153.54023	158.74896	223.5718	137.33768	138.51862	180.36218	200.56078	109.84193	222.45407	194.12343	246.03705	385.94991	205.09458	102.08508	255.28819	274.44027	201.50521	189.54165	198.7156	50.49279	221.30883
AB019618	-18.58043	14.36576	-52.1268	-37.66497	-64.58359	-93.43319	-49.1154	-113.02543	17.65867	22.64088	-36.22114	-120.98928	-11.03884	-70.44688	-77.40353	-67.12324	-118.73024	-58.87193	84.34799	53.42188	48.67116	173.472	149.31335	16.23499	-12.73879	-14.97248	-12.15658	209.90972	-26.89676	-29.27879	9.64639	-10.56826	-12.98345
AB020203	53.68409	52.36373	41.95946	51.52738	44.47546	29.55378	59.51904	60.34004	906.11561	38.121	29.15028	61.59631	33.84068	83.66698	61.04588	57.95083	18.9246	25.03179	73.6711	74.80483	244.24055	30.57101	92.26046	50.58546	112.84003	137.34566	58.57112	45.23036	72.11411	661.95248	57.32272	209.27901	64.44374
AB020542	5.25099	0.55253	8.11245	5.38071	8.97687	1.62492	9.40508	7.24522	11.51653	9.8691	3.73414	7.97732	3.01059	4.54496	3.10996	1.7664	8.24516	4.81679	3.2802	6.26889	2.98596	6.19543	-1.03117	2.95182	8.28022	-5.44454	-4.05219	2.96692	-0.44093	21.57385	-1.44696	0	2.95078
AB021860	34.73733	101.66535	52.98983	57.39424	57.85094	43.87297	96.14078	68.10507	88.29336	170.09684	66.84107	66.47763	49.17301	50.64384	73.60246	50.78403	34.62965	72.25191	66.07259	70.86576	94.05776	54.72629	73.0068	110.69309	57.96151	23.13929	68.88729	132.76975	33.95164	83.21341	58.84297	22.31077	83.21212
AB023957	56.11721	25.48064	-6.19787	-31.02197	-27.57664	-64.27102	-197.59189	-50.46727	-24.97778	-5.93799	15.04217	-138.26597	23.78842	-33.02795	-42.78229	34.19524	-100.8696	-26.258	29.85336	4.41445	6.74998	57.6094	-36.74236	-2.0444	-155.41609	-12.76921	-190.40205	91.65851	4.62909	118.21665	-57.10234	-233.94511	-4.29326
AB024521	78.45512	40.62132	44.62469	49.63515	23.77297	41.86461	48.10289	14.62819	0	28.43984	18.17595	39.66647	37.19644	45.98829	-26.87605	52.48572	89.2308	21.75663	58.21405	56.65204	55.48153	113.83062	35.11266	10.90349	67.88289	49.73269	56.16175	103.99715	59.84757	170.93489	21.47886	27.52295	-8.58652
AB025966	7.67453	5.80156	1.72605	0.89678	-3.98972	-3.24985	11.49509	2.89809	-1.53554	2.32214	1.49366	5.31821	1.5053	4.54496	5.18327	1.7664	-3.29806	-4.28159	6.0918	8.44938	8.06209	-3.09771	4.12468	-0.73795	8.28022	0	4.86263	-5.19211	5.7321	13.8689	2.4116	-2.3485	4.1311
AB028625	499.36337	400.78395	224.05148	346.47721	275.60778	134.06282	476.15235	331.87024	258.89017	286.92598	308.62854	464.46945	237.3975	256.85176	332.81038	246.36534	200.06001	225.28607	562.32994	472.36307	430.71909	700.3113	376.88712	339.05931	460.53411	429.37187	234.92813	281.13775	464.89093	463.99269	353.73507	589.65775	349.29272
AB030190	81.0326	103.04914	45.77396	49.30637	76.6939	34.69357	65.47095	80.98269	79.22322	68.094	50.28422	84.90302	25.63688	36.86028	53.69096	69.24382	10.81405	23.39036	153.61208	157.59444	136.56077	157.55828	110.4615	77.47323	99.99645	120.01077	67.58206	83.95702	123.92424	101.71847	51.44347	249.93287	95.33098
AB030202	-0.54483	-3.69285	-4.21455	-4.48095	-3.80367	1.76893	2.22013	-2.19423	3.12222	-0.62505	-8.14784	-5.09997	0.43252	-2.92653	-5.48491	-0.79524	-1.9398	-5.2516	-4.97556	-4.04657	-3.45731	2.77636	0.14815	-0.68147	-0.59546	0.67206	6.1641	-3.08466	0.99195	4.26006	-2.61937	2.53501	4.82992
AB030906	4.03922	22.10116	11.73716	13.00338	10.47301	-4.87477	10.45008	-2.89809	-2.30331	17.99659	13.81631	9.97164	4.51589	4.54496	13.82206	5.2992	0	11.77439	11.2464	5.17865	5.37473	-2.06514	4.33091	5.90363	1.91082	-2.72227	-5.67307	6.67557	2.64558	6.16396	2.89392	-2.3485	0
AB031037	51.29815	120.45134	96.65897	61.87816	106.22629	64.997	49.1154	60.85985	48.36941	73.72798	84.39152	60.49464	49.67478	78.56288	77.74908	46.36803	75.85543	86.1671	95.59439	156.99491	133.47244	71.24743	178.39233	96.67197	105.09505	117.05756	120.75537	90.49112	82.45399	66.26253	100.80476	118.59934	155.21126
AB033168	6.46276	2.76265	4.48774	7.17428	2.74293	1.62492	11.49509	-2.89809	-9.98099	6.38589	8.58852	4.65343	13.54767	7.14208	5.18327	1.3248	6.59612	12.30959	-5.1546	4.08841	0.89579	-1.03257	-4.12468	10.33136	-1.91082	5.44454	-5.67307	2.96692	3.08651	4.62297	0.48232	2.3485	-2.36063
AB033615	37.16087	81.22177	76.80936	33.62944	70.06945	41.43559	19.85516	52.16558	14.5876	33.67105	59.3728	41.21613	40.643	61.03232	54.25158	29.14562	61.01415	39.06955	56.232	177.43696	62.40658	27.87943	62.48887	25.09043	57.96151	40.83403	20.26097	34.1196	86.42237	58.55758	20.73973	95.11432	40.13067
AB033769	1.21177	5.24903	3.2795	4.93232	5.23651	2.43739	-2.09002	4.34713	2.30331	7.54696	5.97462	1.32955	-2.00706	1.29856	6.91103	0.4416	4.94709	1.0704	9.8406	32.16215	14.33261	5.16286	17.11741	8.11749	3.1847	1.36113	0.81044	4.45038	4.4093	3.08198	11.57567	11.74251	8.2622
AB035381	81.18842	96.41632	81.12449	89.2301	57.35222	48.74775	112.86092	105.78021	161.99912	149.77811	38.46162	91.07435	65.73127	102.2616	158.26257	122.76488	87.39865	63.68872	152.76359	113.38521	137.35419	92.93143	117.34709	261.97365	108.27975	115.69643	148.31028	163.92243	74.51725	95.54132	79.5827	295.91122	217.17773
AB035725	2.01961	11.32685	7.93984	1.34518	3.24165	3.24985	11.49509	-4.34713	-10.74876	10.44964	4.85438	9.30687	1.00353	4.8696	9.32989	3.0912	-1.64903	-4.28159	7.9662	14.44571	10.74946	1.03257	12.7865	0.73795	5.09552	8.16681	-8.10439	2.96692	7.93675	15.40989	4.82319	0	2.95078
AB036708	4.84707	18.78599	12.42758	3.58714	13.71466	6.4997	7.31506	10.14331	-2.30331	19.15766	14.56314	5.31821	1.00353	7.14208	17.27757	5.7408	-3.29806	6.42239	24.3672	20.71461	20.90172	8.26057	18.35482	11.80726	8.91716	5.44454	0	-8.15904	14.10977	24.65582	11.57567	17.61376	15.93424
AB036749	41.60402	48.34629	35.9019	23.7648	42.39077	41.43559	43.89036	40.57323	54.51155	73.14745	54.89183	52.51732	44.15536	31.81472	54.59713	28.70402	9.89419	37.99915	44.0484	53.42188	47.17818	43.368	36.5034	109.21718	50.95518	29.94496	64.02466	37.08652	45.85677	73.96747	41.47947	70.45505	64.3271
AB037596	5.25099	6.07782	2.24387	5.38071	7.97944	-3.24985	9.40508	-1.44904	-7.67768	-15.09392	0.37341	7.97732	5.51942	8.116	5.87438	7.0656	4.94709	-8.02799	-6.5604	1.63536	-1.79158	-1.03257	0	1.47591	10.82797	-1.36113	7.29395	-6.67557	-0.44093	-13.8689	4.34087	-10.56826	5.31141
AB039933	-2.82746	-3.59144	-2.24387	-2.69035	1.49614	1.62492	5.22504	-5.79618	8.44545	1.16107	2.6139	-1.99433	5.01765	-1.29856	-1.38221	-0.4416	4.94709	2.1408	0.9372	1.63536	1.49298	4.13029	2.68104	-2.95182	1.27388	-5.44454	-8.91483	0	2.20465	9.24593	2.89392	9.39401	-0.59016
AB040819	204.10085	404.1406	237.10107	179.90163	252.49454	68.95883	138.38178	61.92794	113.17603	307.58698	268.91129	133.1812	126.13344	141.00518	209.61538	228.53431	67.58784	94.7925	172.02986	58.41501	236.39632	491.48778	477.62048	221.02657	285.31097	29.33597	104.91311	263.9916	223.69375	196.39488	73.9806	109.58867	358.06317
AB041576	17.36867	2.48638	-0.51782	17.48731	10.22366	-3.24985	7.31506	2.89809	-12.28429	-12.19124	7.46828	36.56269	15.55473	38.9568	4.14662	41.51043	-1.64903	-11.77439	6.0918	28.3463	3.28456	8.26057	1.03117	-2.95182	40.1272	8.16681	16.20877	5.93384	-4.4093	-1.54099	18.32814	-9.39401	-8.85235
AB041591	0	6.63035	10.52892	2.24196	-4.23908	6.4997	-2.09002	8.69426	9.98099	9.28856	4.10755	1.99433	10.53707	-0.97392	2.76441	4.416	6.59612	0	13.5894	39.79385	17.91576	3.09771	10.3117	24.35248	7.00634	16.33361	-10.5357	-9.6425	7.49582	12.32791	-4.34087	17.61376	4.72126
AB041601	4.44315	14.64202	8.80287	4.48392	3.491	1.62492	2.09002	13.0414	13.81983	9.28856	10.08217	5.31821	1.00353	0.64928	10.02099	0.4416	-1.64903	9.09839	16.401	39.24873	19.11015	5.16286	12.1678	-20.66271	8.91716	19.05588	-0.81044	-2.22519	1.76372	-12.32791	10.12871	-17.61376	16.52439
AB041610	48.06677	101.11282	73.18465	38.56175	61.34194	42.24805	50.16041	59.4108	32.24627	71.40584	62.36011	52.51732	48.67125	59.73376	55.63379	46.36803	47.8219	65.82952	132.14519	230.31372	106.5988	59.88914	115.28475	61.25018	93.63014	117.05756	79.42299	54.88805	119.93308	55.4756	67.52472	122.12209	96.19557
AB041649	-58.56876	-41.43968	-27.61685	-78.02029	-30.17226	-112.11982	-90.91574	-69.55411	-70.63469	78.9528	-77.29666	-130.29615	-51.18008	-66.87584	-110.57647	-104.65926	-29.68256	-135.40544	82.47359	-2.72561	52.55291	60.92171	-41.24678	-61.98813	8.28022	-47.6397	-39.7115	282.59931	24.6921	-138.68901	-62.2192	-180.83463	-79.08102
AB041652	-54.52953	-62.98831	-77.15457	-80.71064	-70.81753	-67.43439	-71.06058	-40.57323	-76.00907	-132.36205	-89.61932	-58.50031	-64.22598	-36.03504	-81.8957	-43.71843	-3.29806	-85.0967	12.1836	-44.69994	-34.03995	-21.684	-61.87017	-135.78352	-27.38841	-42.19517	-65.64553	101.61707	-22.92838	-95.54132	-66.56008	-32.87902	-37.77004
AB041663	1.61569	-7.73541	-1.03563	-6.72589	-0.24936	-10.56201	0	1.44904	-29.94297	-8.12749	-0.74683	-0.66478	2.50883	-6.81744	-2.76441	-1.3248	3.29806	-3.2112	-2.343	0	-1.49298	-12.39086	-1.64987	-16.23499	-0.63694	-12.25021	-9.72526	-11.12596	-1.32279	-4.62297	-2.89392	-17.61376	0
AB042027	20.60005	29.56031	36.07451	8.51946	28.67611	21.12402	13.58511	24.63375	-2.30331	27.86569	48.5438	39.2218	22.07768	16.55664	33.51849	17.66401	26.3845	21.40797	24.3672	43.6097	26.57505	9.29314	52.38341	6.64159	21.65595	6.80567	29.17579	30.41095	20.2828	43.14769	22.66901	-25.83352	50.75349
AB042828	0.40392	-1.10506	2.41647	0.89678	8.72751	-7.31216	0	-8.69426	-5.37438	9.28856	4.85438	3.98866	-1.5053	2.27248	0.6911	-2.208	1.64903	4.28159	7.4976	10.62986	11.34665	-2.06514	5.98078	14.02112	3.1847	-10.88908	-4.05219	-4.45038	5.29117	-16.95088	2.89392	-5.87125	0.59016
AB044138	25.44712	12.98443	37.62796	37.66497	32.16712	27.62372	54.34044	5.79618	41.45949	44.70122	37.34138	40.55135	25.59004	40.90464	27.29857	25.61282	51.11997	24.08397	29.9904	78.49746	37.6231	47.49829	37.1221	59.77427	67.51561	23.13929	76.99168	97.90842	28.66048	64.72154	80.54734	50.49279	52.52396
AB044560	96.73266	89.95821	48.18311	37.75713	95.60473	13.7061	69.93488	20.64265	35.36751	90.79199	72.87569	56.60201	63.06672	53.24262	47.43927	106.68897	40.5527	29.54571	69.36056	49.58972	106.96666	100.17885	32.63635	130.79304	131.188	157.34745	79.8112	137.46483	62.31219	104.06581	462.01132	137.51611	26.31135
AB045322	205.9447	82.71978	215.68598	249.20979	73.53771	233.49838	270.85629	166.76142	172.16828	175.63947	93.38679	236.86548	120.67216	204.43884	268.21203	160.63812	244.41479	172.55259	197.03218	86.44955	94.0058	99.25474	132.15397	162.87087	201.86227	131.72443	176.70406	205.35031	150.1149	169.33737	183.88001	233.58297	204.46662
AB045323	-24.81623	-26.18187	-24.49308	-6.21882	-17.15982	-12.84947	-62.495	-11.11527	-46.68511	-31.428	-20.76957	-49.94295	-34.86616	-61.43379	-11.40013	-43.09165	-27.03514	-18.05571	-10.18856	-32.35939	-11.05322	-12.69873	-31.0673	2.73435	-55.96132	-21.33525	-14.80369	-21.28488	-12.60246	-31.29799	-30.86608	-65.39969	-20.97282
AB045325	1.31631	3.42118	11.49851	2.18717	3.2322	2.72276	42.3809	19.11826	13.48764	5.39368	17.58912	25.33691	-2.69305	1.61514	35.24082	43.07093	17.57925	6.56281	2.80121	5.4938	30.94358	4.11086	31.56886	15.4455	25.42471	18.41628	35.13553	4.56129	3.54757	24.39955	3.57697	8.9153	30.62389
AB046593	77.55312	47.5175	79.91626	79.81386	138.89212	138.93109	327.08766	166.64006	323.99824	199.12361	121.35949	315.10395	137.9855	164.59248	180.72342	199.16172	85.74962	79.7447	17.3382	61.87126	24.78347	46.46571	128.89619	269.35319	140.12673	34.02836	236.6481	177.27358	109.35075	232.68934	68.00704	386.32854	167.0144
AB046742	11.14198	8.05596	6.22365	11.99344	9.80561	-5.99642	-29.75952	6.35158	4.2441	-1.455	1.82189	18.31242	-5.64011	-15.21218	4.04521	2.67465	-10.81405	-2.8725	8.22922	-13.02781	1.78278	5.64388	5.6486	12.7603	33.02635	-12.00108	5.14911	3.25186	-3.85075	-7.04205	-4.89938	-16.61506	-0.76265
AB047391	71.73864	238.96922	204.82932	211.79095	165.48848	127.06215	275.47585	438.95522	180.85701	149.82432	163.68647	260.12563	152.1576	232.04136	307.91226	261.77308	233.55283	204.38476	155.62263	339.61691	212.81607	139.76939	263.35072	161.43036	483.06955	325.35421	209.66118	116.56632	149.39224	212.51217	102.53983	218.42493	257.6888
AB047557	4.90345	1.66178	-0.49583	-1.72344	-1.90184	1.17928	10.36062	2.19423	-1.3381	-2.18768	0.62676	-6.2333	4.32517	1.6723	-5.48491	1.19286	9.699	0.37511	3.98045	2.02329	-0.82317	0	-0.29631	0	-4.76371	2.01619	0.6849	3.52533	5.95169	6.39009	3.14325	2.53501	2.68329
AB047820	162.90335	48.3763	314.85195	376.05516	77.02441	20.63748	176.1306	284.51838	142.28415	304.71261	166.71736	163.19918	175.16926	174.33742	229.26918	97.01906	601.33797	118.91124	352.76722	198.46609	236.41389	218.63807	35.26081	207.16629	112.54268	299.06823	167.11546	361.34603	319.40747	229.51071	41.3861	174.19133	174.95044
AB049453	-8.48237	-3.03891	-4.83295	2.69035	12.96659	0	-6.27005	2.89809	-15.35537	5.80535	-1.49366	-1.32955	2.00706	-7.79136	-10.7121	-7.0656	-9.89419	0	-11.715	-6.54145	2.38877	6.19543	-4.12468	-11.06931	-4.45858	2.72227	-1.62088	2.22519	-7.05489	6.16396	-2.4116	7.04551	-10.62282
AB049605	11.9862	6.46248	6.94162	13.09816	3.80367	7.66535	-1.48009	6.58269	4.46032	11.87598	3.76054	11.33328	3.89265	8.77958	17.55171	1.59048	13.5786	12.75389	9.95112	10.85218	10.37192	4.85862	6.66696	9.88129	10.12289	3.36032	9.58859	5.72866	6.28234	3.19504	10.47749	6.15645	15.02642
AB049755	-7.59681	-4.36364	3.21221	-8.43983	2.4514	20.55915	-20.83167	-3.17579	-10.61025	4.074	13.482	0	2.05095	-7.60609	2.57422	6.83523	-18.9246	4.10357	44.28103	109.68573	98.05277	54.08717	142.47024	1.8229	45.86993	14.66798	14.16005	18.32864	93.46828	14.0841	1.95975	155.89872	107.15202
AB049943	98.25202	153.06322	102.38912	78.62367	116.61676	72.81367	66.95892	115.9164	28.29401	128.03999	123.88867	71.5849	54.86292	88.93273	94.14305	78.15933	86.51244	37.75286	102.6693	117.67052	143.69188	91.24271	162.86796	71.09308	103.66605	96.00862	83.02939	69.17585	118.67321	137.71115	101.41712	206.80443	133.08205
AB050982	37.98403	50.01408	31.11826	35.98033	38.87225	12.84947	29.75952	17.46685	13.43965	56.745	56.84304	28.30101	41.01901	28.6691	38.61336	29.12401	5.40703	31.5975	71.31989	64.29853	71.66766	48.91362	45.50261	38.73661	11.00878	18.66834	21.88372	10.93806	8.75171	15.64899	47.03403	54.08731	21.73546
AB051827	2.53227	0	1.20458	5.77462	3.85221	0.42832	11.90381	3.17579	2.8294	6.402	10.2026	-1.66477	4.1019	8.77626	-1.10324	4.45776	18.9246	2.05179	12.93163	13.44806	6.06144	3.76259	4.70717	-2.27862	2.7522	12.00108	5.79275	-0.59125	3.15062	10.9543	6.85913	4.94917	5.33853
AB052292	20.7646	44.9791	36.3381	17.76806	39.92285	24.414	11.90381	31.75792	1.4147	20.37	21.86271	9.98859	5.64011	14.04201	25.00675	20.2085	21.62811	7.79679	22.72832	17.65058	21.03678	27.74907	47.69929	6.38015	23.85236	18.66834	24.45827	10.64244	26.95527	24.25594	3.42956	42.42142	9.5331
AB052399	767.78385	766.65874	402.73053	484.62389	859.74217	153.33702	656.19746	1025.78074	120.95688	528.45597	507.57917	1012.17715	578.36799	507.85269	614.87178	459.14891	527.18516	444.00643	246.09282	390.83421	262.78143	368.2631	405.75774	149.93349	395.39881	169.34853	248.44454	315.72568	273.40348	289.5064	241.53932	440.47576	300.86458
AB052945	97.23912	102.04214	66.05102	64.85343	94.20393	84.37819	62.495	44.46108	21.92786	80.316	85.62893	68.25537	84.08896	74.30564	63.25236	49.92687	32.44216	80.01964	91.69701	93.71616	103.04455	138.74536	192.3662	62.43431	113.75743	32.00287	72.73117	88.39136	126.02465	103.28337	63.20197	259.47769	178.07827
AB053936	40.39225	15.74708	26.58122	37.66497	17.20567	15.43679	50.16041	13.0414	33.01404	73.14745	39.95528	29.91493	16.55826	27.91904	40.42952	37.09442	8.24516	46.02714	14.5266	26.16582	10.45086	24.78171	16.91118	61.25018	24.84065	39.4729	20.26097	37.82825	10.58233	26.19681	32.3154	44.62153	24.19643
AB054000	41.20009	21.27237	46.43083	34.07783	67.07716	19.4991	29.26024	40.57323	40.69172	59.2146	75.80301	51.18777	40.643	62.00624	90.88004	38.41922	47.8219	54.59033	59.9808	163.53637	118.24404	51.62857	90.53668	88.55447	69.42643	51.72311	61.59334	61.56363	29.10141	57.01659	102.25172	315.87348	92.06447
AB054987	-2.72414	-4.8007	-1.98332	-2.06813	-4.75459	-4.1275	-14.80089	-16.09101	-2.23016	11.25093	3.13379	-4.53331	-2.5951	-7.10728	-17.55171	-1.59048	0	5.2516	10.94623	12.32366	18.1097	27.06948	9.4819	3.06661	10.12289	-0.67206	8.90369	6.16932	28.76651	8.52012	33.0041	9.41575	3.21995
AB055154	9.62262	35.58048	16.06104	12.43764	38.52205	-3.42653	-26.78357	0	12.02495	49.47	29.51465	-36.62483	32.8152	-14.62709	11.03239	-7.13241	-5.40703	8.20714	32.52501	-3.36201	-6.06144	15.05034	16.63199	10.48167	28.43936	10.66762	23.81463	28.08421	33.60657	16.43144	18.61764	-22.27125	-9.5331
AB055737	15.34905	43.37353	25.54558	14.34856	29.9229	17.06171	12.5401	13.0414	0	31.34891	32.86042	20.60806	26.0918	25.64656	15.20426	15.89761	23.08644	26.22477	26.2416	41.15665	43.29643	35.10743	42.27795	34.68384	39.49026	5.44454	37.28018	48.95421	22.04652	18.49187	40.51483	8.21976	14.75392
AB056151	22.21574	28.17898	6.73161	15.69374	7.23137	-8.93709	17.76514	-14.49044	31.4785	-19.15766	20.91117	7.31254	19.56885	7.14208	-2.07331	7.9488	19.78837	-4.28159	52.0146	10.08474	17.01998	19.61886	17.32365	47.96701	12.10185	10.88908	51.86808	16.31807	15.8735	29.27879	28.45685	24.65927	27.14722
AB059278	29.48634	56.35797	55.92412	28.24873	71.31624	22.74895	22.99019	42.02228	22.26528	56.89246	41.44893	37.89225	38.63594	55.83808	47.6861	43.71843	24.73547	52.98474	29.5218	43.06458	55.53887	26.84686	40.42185	46.4911	33.7578	25.86155	49.43676	28.18576	17.19629	27.7378	49.6789	12.91676	20.65549
AB059357	519.62152	472.61624	338.08485	328.26494	424.09278	235.14532	281.22748	430.31978	217.15651	458.61597	393.52871	278.01576	318.41004	241.0545	428.79216	280.83865	256.8338	349.62428	344.84345	310.14586	341.93676	342.39532	289.96145	239.25556	225.68006	334.6967	215.61897	293.84955	287.40621	318.45704	307.19098	370.83392	327.17593
AB059565	15.19361	-4.02798	-2.40916	-3.55361	-9.10521	13.27779	-17.85571	19.05475	5.6588	-11.349	-1.45751	-51.60772	-1.53821	-36.27519	13.23887	-25.5578	86.51244	-9.02786	56.03706	-5.04302	13.54911	9.87679	-2.19668	64.25721	-11.92618	1.33345	8.3673	-26.01485	10.15199	14.0841	-5.87925	-9.19131	28.21797
AB059999	18.23233	26.8532	18.06867	20.87747	32.21844	8.138	20.83167	31.75792	9.9029	26.481	26.59963	8.32383	13.33118	7.60609	13.60661	5.64649	27.03514	15.59357	13.3235	54.63274	28.16789	20.2239	10.98339	12.30457	76.14409	4.00036	12.22914	18.03302	34.65678	14.86654	13.71826	19.79666	17.15958
AB060274	158.74153	360.52522	236.12405	174.87306	300.47577	109.68244	149.43621	97.08595	161.23135	225.82823	371.92016	179.48959	313.10164	248.02496	208.36754	175.75691	80.80253	289.54285	353.79297	650.32962	461.33093	342.81371	397.8252	256.80797	234.39381	210.97583	297.431	229.93644	415.35648	265.05011	283.12149	437.99557	291.5375
AB060553	1.97446	1.88165	4.48247	0.72906	1.6161	0.90759	16.95236	0	6.74382	1.79789	3.94858	-2.53369	10.09896	2.6919	-0.35597	-3.34748	15.06792	-1.40632	1.86747	-0.33296	0	4.11086	-0.27692	10.46308	15.43643	1.22775	6.33591	3.04086	-0.78835	-4.72249	7.15394	2.43145	-1.12039
AB062804	5.92337	2.56588	2.33868	-1.09358	0.96966	3.63035	-15.53966	2.29419	0	4.19508	3.23065	-4.22282	-4.03958	0	4.98355	2.23165	15.06792	0.46877	0.93374	6.3262	3.15751	-3.42572	2.49228	3.48769	-4.54013	4.91101	12.09584	-1.01362	0.39417	4.72249	0.79488	-2.02621	5.97539
AB063284	9.11617	5.03497	6.62518	3.99781	10.50601	-4.71147	10.41583	-3.17579	4.2441	6.111	6.92319	6.65906	3.07643	-1.75525	8.45816	2.97184	0	0	9.40482	0.42025	5.70489	-0.94065	1.88287	2.73435	-7.33919	-4.00036	9.01094	-7.09496	3.15062	0.78245	9.79876	0	1.5253
AB064543	14.47936	42.59366	18.70943	42.64981	52.36159	-0.90759	-16.95236	40.53071	-10.42227	14.98243	80.40739	5.91195	59.92047	51.68439	25.98566	19.86173	20.09057	93.2857	7.15864	96.89071	13.89304	17.1286	8.86143	26.40682	26.33274	7.98039	56.44724	20.77921	6.70097	-3.14833	96.57821	2.43145	47.80314
AB065134	12.66134	42.96511	33.12589	6.66302	40.62326	22.70073	16.36774	9.52738	10.61025	24.735	3.27941	11.65336	27.17509	25.1586	29.4197	28.52964	43.25622	7.79679	14.4991	52.53148	35.299	26.80842	61.50697	44.20531	23.85236	30.66942	24.45827	15.96366	3.15062	53.98903	0.48994	41.00737	34.31915
AB066227	68.44788	96.4772	87.70047	136.69812	188.11385	19.05932	72.04753	76.47304	90.12197	67.72059	111.63705	62.49772	117.82115	75.91144	47.6997	38.38446	50.22641	96.56711	15.87351	42.78507	58.72966	28.09091	41.53797	21.92264	28.14879	11.04977	55.29526	44.09248	32.32233	25.18663	25.83368	23.50398	27.26273
AB067574	63.81317	40.95112	70.66857	55.9694	92.80313	0.42832	-7.43988	23.81844	-2.8294	27.063	15.66827	6.65906	29.73878	35.10502	5.14845	64.48888	-5.40703	22.15929	20.37711	62.19727	22.81955	21.63487	16.31818	11.39312	11.00878	9.33417	7.08003	9.75557	0.70014	4.6947	44.58434	8.8378	-1.90662
AB067650	10.89655	7.57034	8.42911	9.99597	15.84864	12.97213	21.46129	13.89678	17.84127	6.87557	7.52108	10.19995	13.40802	18.39531	9.32434	11.13334	15.5184	13.50412	7.9609	4.96625	11.52435	5.55271	9.92636	9.88129	13.69567	12.09714	15.75269	7.05065	2.97585	11.71516	7.85812	14.48577	4.29326
AB071988	22.37719	55.59413	54.95896	33.53661	36.52382	122.52421	60.74596	49.70747	51.49827	34.75924	61.74139	35.47168	35.00971	33.91788	54.81906	56.90719	70.31698	62.34673	26.76709	66.25859	50.67801	39.73835	32.39962	53.81012	61.74573	33.1493	89.85479	51.18782	59.91457	44.0766	24.24391	57.13899	40.70736
AB072395	202.71102	198.94145	237.37594	203.4068	146.41852	147.93664	156.80933	73.41411	207.21921	163.00886	221.12032	135.97476	212.75133	78.60334	118.18135	141.71007	107.98679	239.07391	133.52422	146.33494	223.70948	132.2328	229.28959	204.27916	131.66369	55.24883	137.66215	98.82797	258.57866	175.51931	151.82254	107.79412	203.53681
AF000969	41.9517	14.4021	35.20392	52.04796	14.58075	17.09963	37.74227	38.03331	10.25873	45.94129	20.68298	19.26657	27.68107	20.48569	34.55492	20.27857	29.097	27.75846	34.33137	30.71718	29.63405	15.96405	18.9638	10.22202	18.45938	34.9473	26.02618	35.69394	26.78261	34.08048	33.0041	22.09079	26.29623
AF001293	138.38612	53.91557	126.43661	182.68491	113.79327	273.00441	162.06975	158.71591	115.07621	136.26123	87.11922	227.23219	192.90244	107.02729	67.46438	142.74526	128.02679	136.91673	161.20815	80.19575	75.8961	65.93847	39.11283	85.86498	191.73939	34.9473	60.27115	64.33722	96.21902	62.83588	16.76399	81.84458	18.78302
AF002670	-1.61569	3.31517	2.41647	7.17428	4.98715	1.62492	0	-1.44904	16.12314	11.61071	2.6139	3.32388	2.00706	0	5.52882	0.4416	6.59612	5.88719	2.8116	2.99817	3.88175	4.13029	9.07429	4.42772	4.45858	-4.0834	-4.86263	0	-6.17303	-6.16396	2.89392	-1.17425	4.1311
AF009011	1.97446	13.34259	30.20794	12.39396	2.90898	-14.52139	-38.14281	-24.47137	-29.42758	-20.37611	25.12731	-38.84993	-9.42569	-37.14815	-20.64614	14.28259	-47.71509	85.78534	-29.25705	-16.31493	-7.42014	-8.90687	-12.18447	-3.48769	-49.03338	-12.89139	-61.63117	-31.42223	-26.01554	-52.7345	-8.34627	-49.43941	-32.4912
AF011644	53.17764	262.48999	238.50641	136.36988	251.09374	59.53588	101.18237	154.0259	139.34799	238.03799	95.83153	106.54496	172.27983	107.65541	171.73751	93.3157	132.47217	50.88429	127.35695	461.85678	445.33787	270.43586	366.84516	165.42813	153.20557	138.67911	137.09505	122.09242	156.83068	107.19561	70.0611	165.44354	216.59199
AF014454	67.85898	22.10116	81.98752	64.56852	37.65298	34.93589	70.01557	81.14646	47.60164	38.89587	86.63201	69.13673	29.60416	98.36592	69.11029	74.63045	74.2064	85.0967	9.8406	67.04991	46.58099	78.47543	23.51067	60.51222	76.43276	65.33445	56.73071	73.43132	48.94328	73.96747	98.39316	106.85683	62.55663
AF015948	23.6935	43.44895	97.44497	103.16151	63.9975	51.73245	73.46023	76.47304	129.97181	67.72059	76.09985	60.80859	22.89097	73.75793	102.51876	96.40748	70.31698	97.97343	51.97796	71.41944	39.15311	43.16407	98.86036	41.85232	54.48153	27.62441	75.45499	30.40861	18.52621	63.75365	49.28271	50.65513	72.8251
AF016313	3.54518	-5.37064	-11.84502	3.99781	2.8016	1.28495	0	6.35158	2.8294	6.693	3.64378	9.98859	1.53821	-4.09559	1.47099	-4.16057	10.81405	0	5.87801	2.10126	-4.27867	1.88129	-5.6486	1.36717	5.50439	0	-16.73461	4.72997	4.55089	-7.8245	-4.89938	-2.12107	1.90662
AF017182	-9.21414	-9.5793	0.38978	-8.01962	-8.72693	-19.96691	-36.73011	-9.17676	-9.80919	-30.56416	-6.82027	-27.02604	-18.17812	-7.53731	-8.18726	3.57065	-10.04528	-14.53194	12.76106	7.32507	21.78681	2.05543	46.79944	-24.41385	-26.33274	-13.50527	-9.79187	-10.1362	10.24854	6.29666	43.71853	11.75199	5.97539
AF020191	-10.50198	-29.83657	-10.70153	-7.62267	-21.19539	8.93709	-19.85516	-15.93948	-26.87189	-4.06375	-7.09486	-4.65343	-7.52648	-8.44064	-10.36654	2.6496	-8.24516	-9.63359	-8.4348	-7.08658	-6.27052	20.65143	-12.1678	12.54522	-4.45858	17.69475	5.67307	22.25191	-7.93675	-16.95088	-21.22205	-31.70477	7.67204
AF020313	7.23968	5.13177	8.77005	11.30038	2.90898	9.07587	15.53966	3.05892	9.19612	19.17751	10.05092	9.2902	32.31666	5.38379	5.33952	4.01698	22.60189	-10.31299	3.73494	4.82789	7.89377	8.90687	26.30738	4.98242	8.17223	4.91101	33.98354	8.61577	1.18252	16.52872	19.47462	6.48386	8.96309
AF022078	16.45382	32.50118	21.82767	35.72378	23.59504	27.2276	8.47618	18.35353	22.68376	30.56416	18.30704	15.20215	40.39582	24.22706	27.40953	10.04245	-12.5566	8.90668	25.52211	29.63324	22.10256	8.90687	21.87666	16.44198	19.06853	3.68326	21.31171	1.01362	-5.12427	6.29666	21.85927	25.53019	23.15465
AF022079	2.42353	-0.82879	-2.76168	3.13875	-2.24422	-2.43739	3.13503	2.89809	-19.19421	-5.80535	-0.37341	-2.65911	7.02472	0.64928	7.94768	-5.2992	9.89419	-4.28159	-2.8116	4.63353	4.47894	1.03257	1.85611	-7.37954	-1.91082	-10.88908	-4.05219	2.96692	0	-6.16396	-0.96464	-4.697	-1.77047
AF022770	22.37719	22.23765	37.80865	42.64981	30.70587	23.59726	32.49202	29.82448	18.39224	28.76627	43.43435	35.47168	18.85138	29.07247	29.90131	33.47482	42.69245	35.6267	39.83939	82.07409	70.09669	29.46119	49.84556	21.92264	30.87287	24.55503	46.65537	25.84731	27.98641	52.7345	46.50062	41.73983	39.96044
AF022792	-13.62068	-13.84818	-18.09779	-14.47692	-9.82616	-18.27891	-23.68142	-7.3141	0	-14.37618	-6.89433	-10.76661	-7.35278	-9.19766	-8.77585	-5.96429	-21.3378	-11.62854	-17.91202	-10.66824	-16.1341	-5.55271	-9.77821	-12.94789	-13.69567	-13.44127	-19.17718	-8.81332	-0.6613	-11.71516	-11.00137	-4.70787	-10.1965
AF022804	39.98833	15.47081	30.03332	17.9357	19.9486	5.68724	50.16041	20.28662	42.22726	35.99319	19.41752	32.57404	20.57238	34.0872	17.62313	33.12002	-3.29806	30.50636	27.1788	17.44388	15.82559	30.97714	-3.09351	19.1868	25.47759	65.33445	4.86263	40.79518	22.48745	15.40989	46.30266	4.697	-1.77047
AF022856	5.26522	-6.15812	4.48247	19.68453	1.93932	4.53793	-11.30157	0.76473	0.61307	14.38313	6.82027	25.33691	-10.77222	-1.07676	8.18726	10.93511	7.53396	15.46949	7.15864	10.15521	5.68352	3.42572	6.92299	8.47011	10.89631	11.04977	10.94385	8.10896	7.09515	3.93541	-2.78209	-0.40524	11.95078
AF025301	9.26206	8.49355	7.93328	1.72344	8.87524	-5.30678	9.62058	-2.92564	-0.89206	5.00041	1.25351	2.26666	2.16258	0.41808	1.09698	6.36191	0	5.62671	6.96578	4.04657	3.29267	-2.08227	4.29649	-1.70367	-0.59546	1.34413	-3.4245	0.44067	-4.62909	9.05263	4.191	-4.34573	1.07332
AF026489	0.65815	0	0.58467	2.5517	-4.52508	-1.81517	1.4127	1.52946	4.9046	0.5993	0.71792	-5.91195	4.03958	-0.53838	0.35597	-2.23165	-5.02264	6.09404	-1.24498	0.66592	-1.263	-2.74058	0.55384	-0.99648	-5.44815	1.84163	-2.87996	0	2.36505	7.87082	2.78209	-0.81048	-1.12039
AF027131	9.87229	-1.71059	3.8978	1.09358	-0.96966	11.79863	22.60315	-6.88257	3.67845	3.59578	-7.53819	9.2902	-13.46527	-7.53731	-2.49178	-2.90115	-2.51132	-3.75018	3.11245	0.99887	0.15788	7.53658	-6.09224	-7.47363	-5.44815	8.59426	3.45595	2.02724	-3.54757	3.14833	-3.17953	1.62096	-2.61423
AF030113	63.84081	47.3833	49.89182	53.22113	50.74549	41.74899	1.4127	-7.6473	43.5283	56.33394	48.45981	33.78255	82.13817	45.22384	40.58034	24.5482	-5.02264	70.31586	38.90566	38.95606	47.36263	12.33259	26.30738	71.24858	45.40127	-8.59426	29.37561	26.86093	13.79612	0.78708	49.68015	12.56247	27.63619
AF031150	-44.67583	-28.43492	-26.27898	-31.02197	-18.38443	-38.9164	-9.62058	-5.85128	-55.30795	-20.00165	-2.50703	-37.39981	10.3804	-22.99414	-95.43741	-2.78333	-29.097	-1.50046	15.92179	-6.06986	32.43282	15.96405	5.18541	-33.0512	0.59546	-17.47365	-26.02618	-51.99858	-24.46807	4.79257	10.47749	18.46935	-16.63639
AF031525	3.29076	34.72495	31.76706	26.61057	11.63591	16.33656	25.42854	26.00083	26.36221	17.37962	22.97354	20.26953	18.17812	23.1503	53.39519	47.53424	5.02264	24.84494	36.4157	73.41719	42.31061	26.03547	56.21472	33.88045	30.87287	28.85217	29.9516	29.39498	25.62136	36.20578	31.00041	43.36079	69.09048
AF031816	5.26522	15.05318	46.5787	36.81736	18.42352	22.68967	64.98405	45.88382	38.6237	37.15643	36.25512	21.11409	9.42569	27.99571	82.94053	78.33108	2.51132	41.25197	53.84543	107.2124	64.72892	32.20177	83.35286	41.35407	36.32102	41.12968	45.50339	29.39498	35.47573	61.3924	40.14156	76.18532	97.84705
AF032130	52.67119	104.72746	60.83118	71.07225	82.99751	60.82083	38.68738	46.04898	25.46461	69.258	62.30871	53.27248	58.45208	36.86028	52.95546	55.27618	32.44216	48.01179	54.46959	71.44281	69.52833	55.96847	87.55329	28.71067	36.69595	18.66834	37.33105	43.45662	45.5089	53.20658	39.19502	69.99534	67.11301
AF033196	10.50198	3.31517	13.80842	22.41962	14.46273	14.62432	36.5753	-2.89809	-32.24627	30.18784	8.96193	9.97164	7.52648	15.90736	5.18327	-5.2992	37.92772	-1.0704	25.3044	11.99267	5.97192	36.14	6.39325	18.44885	28.02535	47.6397	11.34614	67.49747	11.02326	26.19681	21.70437	-19.96226	5.31141
AF033377	-6.5839	8.05596	7.82976	5.77462	10.85621	8.56631	16.36774	11.11527	3.53675	3.783	0.36438	8.32383	1.02548	-5.85084	-5.14845	-2.97184	-2.70351	0	2.35121	17.23033	10.34011	0.94065	5.33479	0.91145	0	-8.00072	3.86183	4.13873	7.00137	3.1298	4.89938	-16.26154	10.29575
AF033664	7.59681	13.09093	6.42442	11.54924	12.25702	4.28316	-5.9519	9.52738	0	8.439	9.47384	-6.65906	6.66559	-2.34033	1.83873	2.67465	-2.70351	4.51393	1.95934	15.12907	5.70489	10.34711	57.42743	1.36717	1.8348	14.66798	-1.28728	18.03302	0	0.78245	4.40944	14.49399	10.29575
AF033665	-15.70007	17.11891	4.01526	16.87966	6.30361	2.99821	35.71143	14.29106	7.78085	11.058	5.83006	21.64195	12.3057	-3.5105	4.7807	7.42959	5.40703	-4.92429	6.26988	18.91133	18.89744	11.28776	75.31466	4.10152	0.9174	9.33417	15.44733	12.12056	16.10315	3.91225	12.73838	7.07024	9.15177
AF035526	36.1984	80.39766	64.89835	51.03396	42.98822	25.41243	72.04753	42.8249	16.55301	18.57822	56.35697	11.82389	61.94026	44.14708	49.83551	58.24618	27.62453	75.00358	26.45585	59.59944	46.57325	46.5898	86.67589	36.8699	39.0451	50.9517	37.4395	52.20144	35.86991	40.14119	82.27033	52.2761	79.92087
AF035948	31.59133	34.72495	40.34222	65.25057	37.17026	17.24415	7.06348	17.5888	62.53361	65.9227	40.92162	87.83463	72.71248	43.6087	44.85196	38.16129	35.15849	50.62742	34.85947	34.29465	31.41721	28.77605	23.53818	67.26265	20.88459	32.53542	73.15102	51.18782	31.53398	70.05031	40.14156	56.73375	56.39277
AF038572	206.00046	295.32679	224.21429	190.11841	280.77653	120.24445	155.70627	326.0349	131.28839	191.57665	321.13588	235.33079	224.28916	267.50336	268.83904	178.84811	186.34052	191.06617	191.18879	296.00082	165.72082	138.36457	285.42772	121.02445	177.70618	149.72479	153.17291	180.2405	141.09774	195.7056	219.93765	311.17648	239.01354
AF038995	314.91015	233.38794	447.23852	345.72257	224.41681	353.19578	239.03438	231.85688	309.99211	250.33313	371.6669	325.8317	371.09932	283.87315	154.67442	198.01432	256.05359	294.83986	322.4163	533.41211	499.00452	351.20909	494.244	302.57182	409.67919	398.53362	292.45206	619.57625	404.71506	502.15452	479.8692	709.80251	419.66639
AF039601	17.36867	16.57587	15.87969	7.62267	9.9743	0	1.04501	-8.69426	7.67768	18.57713	27.63262	2.65911	26.0918	4.8696	-3.80107	15.01441	1.64903	34.25276	96.06299	74.13649	77.33638	27.87943	38.97821	30.25611	24.20371	12.25021	60.7829	54.88805	141.09774	36.98374	68.48936	25.83352	43.08145
AF041409	-1.97446	-1.19741	-5.45692	0	-0.32322	-9.98345	12.71427	-8.41203	-11.64842	-12.58524	-2.87169	-8.44564	-4.71285	-5.92217	-5.69549	-1.33899	0	-30.00143	-1.86747	-6.3262	-0.78938	-2.74058	-5.26148	-13.45253	-9.08025	-1.22775	-4.60794	-4.56129	-11.82524	3.14833	-4.76929	-3.24193	-8.58963
AF042856	4.44315	6.35408	5.35076	4.48392	3.24165	15.43679	-5.22504	7.24522	-5.37438	13.35231	13.06948	-7.31254	11.03884	5.51888	3.80107	6.1824	6.59612	9.63359	18.2754	11.99267	18.81155	17.55371	21.44833	12.54522	11.46491	14.97248	9.72526	15.57634	7.49582	-1.54099	5.30551	18.78801	1.77047
AF044312	9.29022	44.47859	20.88524	13.00338	26.93061	24.37387	18.81015	21.73566	0.76777	26.70462	26.88579	23.26717	17.06003	24.99728	29.37188	14.57281	24.73547	31.04156	35.6136	37.3408	41.80345	12.39086	36.91587	16.23499	23.56677	17.69475	6.48351	14.83461	12.34605	49.31165	33.76236	18.78801	75.54008
AF047725	41.60402	94.20621	94.4151	52.91031	61.34194	47.93529	33.44027	28.98088	13.81983	60.95621	77.29666	25.2615	71.75246	36.35968	22.46085	41.95203	39.57675	82.9559	70.75859	89.39988	106.3002	56.79143	81.46239	27.3043	38.21638	77.58466	18.64009	22.99364	56.4391	18.49187	167.36484	77.50056	61.37632
AF050105	4.60707	0.85529	0	-1.45811	-1.6161	-2.72276	-8.47618	-2.29419	3.06537	-6.59227	-3.94858	4.22282	-2.69305	-4.30703	-5.33952	0.6695	-7.53396	2.34386	-1.86747	-3.1631	-0.94725	-2.05543	1.10768	-3.48769	-5.44815	-2.4555	-10.36786	-4.56129	2.75922	-1.57416	4.76929	-4.86289	-6.72232
AF051348	90.47864	77.35407	113.9195	147.52112	120.68902	53.62252	158.84129	115.92352	166.60573	233.37519	119.86584	138.93824	106.87604	139.27056	172.08463	112.60807	87.39865	138.61663	40.7682	111.20473	73.15604	105.32229	99.19851	197.77166	117.83384	95.27941	176.67564	145.37917	96.56377	147.93494	140.83727	163.22087	184.71911
AF053954	4.44315	5.80156	-1.20824	-2.24196	8.47815	-9.74955	-18.81015	-11.59235	-1.53554	8.12749	0.37341	-44.54001	-4.01412	-3.57104	-0.34555	-5.7408	0	10.16879	6.0918	0.54512	-2.09017	-6.19543	-12.99274	22.13862	-3.82164	6.80567	-10.5357	3.70865	-25.13304	-38.52472	-11.57567	-28.18202	-1.18031
AF056187	-6.86668	6.07782	0.17261	0.44839	1.7455	0.81246	9.40508	-11.59235	-5.37438	-4.64428	-0.37341	-1.32955	2.50883	1.6232	4.49217	-4.416	-9.89419	3.7464	-6.0918	-10.08474	-4.77754	4.13029	-6.59948	16.23499	9.5541	19.05588	8.91483	5.19211	10.1414	-12.32791	4.34087	-29.35627	3.54094
AF056972	7.2706	21.8249	7.07682	1.79357	11.7198	0.81246	12.5401	7.24522	9.21322	3.48321	4.48097	8.64209	0.50177	4.22032	3.80107	2.6496	-4.94709	6.42239	1.4058	4.36097	3.58315	-4.13029	4.33091	4.42772	-1.91082	6.80567	0	5.19211	9.70047	7.70494	5.78783	10.56826	5.90157
AF057286	-1.31631	-21.2113	-24.36124	-17.49736	8.08049	-31.76554	-110.19034	-60.4137	-52.11134	-50.94027	-15.07639	-46.45101	-7.4059	-16.15137	-37.37663	-14.05942	-30.13585	-30.93898	-20.85343	-5.99324	-5.68352	12.33259	-26.03046	-14.94726	-9.08025	-42.97131	-89.85479	-4.56129	1.18252	-45.65076	-13.91044	-82.26394	-30.25042
AF057287	38.17285	26.17201	16.56564	58.32453	9.37337	65.34625	53.68247	12.23569	28.20143	38.95432	27.999	81.92268	28.95034	36.60977	17.08646	14.05942	75.33962	31.40775	22.40966	29.30028	26.83882	11.64745	34.33805	46.83473	20.88459	19.64403	27.64763	17.23154	29.56311	51.16034	25.43624	17.42537	35.47889
AF058956	0	12.31624	14.03208	20.77811	10.98947	10.89104	21.19045	7.6473	15.32686	28.76627	11.84573	-5.06738	17.50486	10.2292	14.95065	9.14978	25.11321	2.34386	5.60241	10.48817	7.42014	3.42572	16.33827	9.96484	20.88459	6.13876	20.15973	-11.14982	3.54757	1.57416	15.10277	21.07254	10.08347
AF059029	4.90345	6.64712	6.94162	4.82564	0.63395	5.30678	8.14049	0	1.3381	6.87557	6.26757	0	6.92027	3.3446	-0.54849	2.38571	0	5.2516	34.82892	14.53088	20.24994	13.18769	11.40791	4.42954	14.8866	7.3927	12.32819	9.25398	16.20183	1.59752	26.71761	6.88074	5.36658
AF060246	-10.89655	3.5082	7.68536	8.61721	-0.63395	2.35857	-5.92036	-5.85128	3.12222	6.56304	25.07028	-2.83332	4.32517	-2.92653	-3.29095	-9.14524	13.5786	12.37877	96.02831	15.81843	33.09136	25.6813	20.44535	8.17762	3.57278	-3.36032	2.7396	65.21855	77.372	13.31269	47.14872	0	2.14663
AF060517	4.05163	-10.40561	2.40916	9.32823	5.25301	-2.99821	-2.97595	-3.17579	-16.9764	-4.656	-3.64378	-8.32383	-7.69106	-0.58508	0.36775	-17.83103	-21.62811	-4.51393	8.62109	3.78227	-15.33189	2.35162	-5.6486	-0.91145	-7.33919	17.33489	7.08003	-6.20809	-5.25103	-0.78245	-11.75851	-1.06054	2.66927
AF060873	3.6353	1.38132	10.52892	13.90017	9.72494	3.24985	4.18003	-1.44904	13.81983	13.35231	9.70876	0	9.03178	10.71312	16.24092	-9.27361	1.64903	4.81679	3.2802	14.17315	3.28456	4.13029	7.01195	5.16568	17.19737	14.97248	8.91483	-2.22519	-3.08651	4.62297	13.98726	31.70477	21.24565
AF061744	4.03922	5.24903	11.04674	10.76142	4.48843	1.62492	6.27005	10.14331	8.44545	8.70803	12.32266	-1.32955	10.03531	4.22032	5.87438	5.7408	3.29806	11.77439	13.5894	3.27073	13.13823	14.456	2.47481	-4.42772	2.54776	13.61134	8.91483	21.51018	13.22791	7.70494	12.5403	-24.65927	9.44251
AF061933	2.42353	8.28794	13.63582	4.48392	15.70952	-5.68724	0	4.34713	-10.74876	8.70803	8.96193	-0.66478	5.01765	1.29856	5.18327	34.44482	3.29806	5.88719	-1.8744	1.09024	10.74946	-7.228	5.77455	-2.21386	15.28655	-2.72227	0.81044	-2.96692	-5.29117	-10.78692	6.27015	-22.31077	-4.1311
AF062567	0	14.19789	16.17586	14.94566	5.81795	9.98345	15.53966	23.70664	6.13075	11.38665	21.17873	10.97933	16.15833	8.07569	19.57824	7.58763	27.62453	9.37545	9.33736	14.81662	11.99853	11.64745	8.03067	11.45956	3.6321	7.36651	21.31171	13.68387	13.79612	4.72249	19.87206	5.67337	10.8304
AF063095	5.25099	11.05058	16.74271	10.76142	22.94089	8.12462	4.18003	4.34713	1.53554	9.28856	10.08217	4.65343	15.55473	2.59712	5.52882	9.27361	13.19225	3.7464	17.8068	24.80302	27.47084	9.29314	22.68573	14.75908	5.09552	14.97248	24.31316	-7.4173	11.46419	-1.54099	54.50209	-9.39401	-1.18031
AF064749	-2.42353	-0.27626	3.2795	-0.89678	-2.49357	-1.62492	-7.31506	-7.24522	-12.28429	-2.90268	-4.48097	-1.99433	-5.01765	-2.92176	-4.83772	4.416	4.94709	8.02799	-11.715	-0.81768	-2.98596	0	6.39325	-11.06931	1.91082	0	-13.77746	-7.4173	-3.52744	9.24593	-2.4116	5.87125	0
AF065162	33.52557	55.80544	47.81167	39.90693	52.86379	17.87417	21.94518	8.69426	24.56859	69.0837	57.50573	27.9206	68.2401	69.47296	38.35621	33.56162	4.94709	49.77354	40.7682	104.11815	65.69114	46.46571	36.91587	26.56634	23.56677	19.05588	67.26641	55.62978	28.21955	40.06571	53.53745	11.74251	50.16334
AF067063	29.89026	53.59532	51.78159	35.8714	48.62471	5.68724	28.21523	31.87897	22.26528	73.14745	53.02476	30.57971	48.67125	34.41184	45.95835	21.19681	23.08644	41.74555	74.97599	107.934	94.05776	53.69371	31.14132	39.84951	35.03168	31.30609	34.03843	59.33844	30.4242	41.6067	43.40875	24.65927	60.196
AF068748	103.40415	164.10113	208.50721	30.93908	196.74305	100.74535	99.27581	115.92352	82.91898	92.30511	76.17642	124.97794	71.75246	133.42704	192.12662	105.10086	80.80253	39.60475	51.0774	198.15156	126.00754	102.22457	54.03328	122.50035	114.64915	107.52962	76.18124	20.02672	140.21588	166.42681	18.81046	81.02331	155.21126
AF069744	10.53044	41.73836	43.65535	50.66944	34.58451	6.35311	18.36506	27.53029	17.77916	23.37259	43.43435	23.64778	40.39582	18.30489	38.08857	35.92964	27.62453	31.87652	24.89962	48.44535	53.83552	26.03547	47.07636	13.95077	20.88459	22.71341	37.4395	14.69749	24.43884	25.97371	39.34668	32.01404	34.73197
AF069774	11.64844	26.18187	11.04196	7.99563	19.96143	2.99821	-4.46393	-3.17579	4.95145	15.714	14.93952	9.98859	9.74201	9.94642	7.35493	8.61833	13.51757	9.02786	4.70241	3.36201	11.76633	4.70323	3.45192	3.19007	10.09138	1.33345	0.64364	-3.8431	4.90096	-1.5649	3.9195	4.94917	1.14397
AF071068	-0.40392	3.03891	11.73716	0.89678	11.7198	3.24985	5.22504	-1.44904	-17.65867	-2.32214	0.37341	5.31821	-3.01059	13.63488	1.38221	-5.7408	14.84128	0	0.9372	-0.27256	2.09017	12.39086	7.42442	-15.49703	-1.91082	0	5.67307	-0.74173	-0.44093	15.40989	1.44696	5.87125	-3.54094
AF071310	27.78619	-0.36928	17.10613	21.37069	15.2147	65.4503	58.46352	13.16537	87.86827	17.18892	5.64081	28.89985	17.73318	37.62678	20.29416	26.24286	50.4348	18.75572	17.41446	5.33412	34.90233	12.4936	26.66784	33.39194	33.94144	21.50603	34.92987	9.25398	60.17822	45.79564	1.57162	12.67504	5.90324
AF071315	504.9031	177.36183	252.86677	447.04729	354.33698	400.54401	596.69985	312.9935	138.1983	712.31681	542.19687	408.17262	452.09067	595.38977	684.19191	269.37617	232.51339	632.07044	97.00019	118.83643	226.03723	366.56285	282.74668	601.43246	169.42596	322.58886	189.64266	486.57518	164.46706	30.81978	576.85402	360.49502	404.84762
AF072403	191.05533	176.8093	188.8302	314.32312	229.65824	154.36787	276.92725	168.0891	171.98011	523.64284	318.8954	297.81976	250.38096	349.31264	455.43684	193.86252	120.37927	346.80918	172.91339	148.27297	270.82664	198.25371	184.37311	322.48587	217.83338	193.28109	226.92284	222.51914	118.16936	146.39395	308.2021	205.4939	397.17558
AF072758	206.40439	202.22564	211.26889	315.6683	236.14154	122.68184	294.6924	146.35344	183.49664	525.96498	326.73709	317.09827	256.90391	364.89536	476.51548	212.40973	164.90312	394.97712	175.72499	168.98758	276.49996	217.87257	179.21726	372.66674	259.23446	168.78067	247.99424	277.40719	149.91635	110.95121	340.5175	258.33519	421.37202
AF073881	-29.9655	-24.00351	-35.45183	-25.85164	-20.60324	-35.37854	-51.80312	-9.50833	-21.40953	-18.75154	-8.7746	-48.16642	-16.00312	-31.77373	-43.33078	-16.7	-36.8562	-19.88106	-19.40468	-15.08269	-23.04871	-16.65814	-17.63041	-33.0512	-35.72784	-26.21047	-17.12249	-3.52533	-6.94364	-19.17027	-26.19373	-31.50654	-13.41644
AF073882	-14.54121	-17.68093	-22.09348	-17.9357	-26.43189	-51.9976	-42.84535	-40.57323	-79.08014	-31.34891	-23.89848	-39.2218	-11.03884	-29.86688	-20.04199	-18.54721	-26.3845	-24.61917	-20.1498	-15.80852	-16.72138	-5.16286	-17.52988	-49.44291	-31.21005	-59.88991	-53.48895	-22.25191	-40.12467	-15.40989	-4.34087	-17.61376	-27.73737
AF074266	3.03872	-2.01399	4.21602	5.33042	5.95341	0	-2.97595	12.70317	4.95145	10.476	9.83822	4.9943	-1.53821	0	4.04521	2.97184	-10.81405	2.05179	5.48615	5.46327	2.85244	1.41097	2.51049	1.36717	-1.8348	1.33345	1.93092	0	1.40027	-4.6947	4.89938	3.88863	3.81324
AF075461	-1.31631	3.93435	7.21093	5.46792	2.26254	2.72276	24.01584	4.58838	4.29152	2.99649	8.61508	5.91195	16.83159	-6.99893	5.69549	4.68647	12.5566	8.4379	7.46989	29.79972	20.20805	5.48115	11.07679	1.49473	23.60866	6.75263	19.00774	16.21792	17.73787	0	9.53859	12.96771	12.69771
AF080623	24.35165	47.04119	49.11226	53.22113	27.47367	8.16828	36.73011	35.94233	37.39755	76.71005	33.02446	44.76188	38.37603	39.84005	56.5989	35.70647	47.71509	20.62598	51.35547	37.95718	50.52014	14.38802	22.70742	17.43846	27.24076	29.46604	56.44724	5.0681	35.08156	29.12204	42.92365	32.82453	44.06852
AF083465	-4.44315	-0.55253	-4.31513	-4.03553	-1.99486	0	2.09002	0	-29.1752	4.64428	0	-9.30687	2.00706	-2.59712	0	-3.0912	-3.29806	-3.2112	-1.8744	2.45305	8.65929	10.32571	-4.53715	-17.71089	1.27388	-2.72227	-6.48351	0.74173	-3.96837	7.70494	12.5403	-18.78801	-8.2622
AF084945	24.35165	9.92141	23.77657	2.91623	14.22167	5.44552	26.84124	16.82407	4.29152	5.39368	18.666	-0.84456	9.42569	1.61514	24.91775	26.77986	10.04528	29.53266	24.27713	12.98535	4.26264	30.14634	-0.83076	21.4244	4.54013	12.89139	-11.51985	17.23154	18.13204	-11.80623	7.15394	3.24193	8.58963
AF088910	2.01961	1.38132	6.90421	-0.44839	8.72751	14.62432	8.36007	15.93948	6.14215	7.54696	2.98731	14.62508	5.51942	10.38848	6.56548	10.15681	13.19225	4.81679	5.1546	38.70361	10.15227	3.09771	4.53715	15.49703	20.38207	24.50042	21.07141	4.45038	7.05489	29.27879	1.92928	18.78801	12.98345
AF089721	0	4.14397	2.58908	-3.13875	5.48586	-0.81246	0	5.79618	7.67768	2.90268	-4.48097	0	-3.01059	-5.51888	5.52882	-4.8576	-6.59612	5.35199	-5.6232	7.08658	0	3.09771	1.44364	-2.95182	-0.63694	1.36113	5.67307	12.60942	1.32279	-9.24593	0	-5.87125	0
AF090190	56.60113	92.54284	77.95597	89.30944	65.6136	25.41243	40.9682	32.11867	44.14137	58.13184	94.40689	33.78255	67.99963	50.06925	55.531	47.98057	25.11321	83.91026	62.24905	79.74338	72.14907	68.5144	40.70721	28.89803	49.9414	7.36651	58.17522	55.2423	60.30874	29.12204	41.73133	2.83669	29.87696
AF092507	131.17151	136.27997	85.92655	71.07225	129.57418	169.61302	61.00702	79.39479	77.10117	95.73899	96.19591	78.24396	84.08896	53.8277	91.93657	103.12276	64.88433	96.02357	112.07412	165.57923	115.88055	115.69952	239.12405	113.4755	104.58344	62.67229	137.73868	88.98261	117.62301	125.97441	103.86681	204.32984	142.99647
AF096868	9.26206	4.24677	8.18119	9.65128	4.12065	1.76893	15.54093	8.04551	-10.70476	7.50062	9.40136	5.66664	5.62272	3.76268	3.83944	2.38571	27.1572	11.62854	15.42424	4.41445	8.39631	11.10543	2.07417	4.77028	5.95464	16.12952	0	-2.20333	4.62909	14.3777	9.42974	11.22647	4.29326
AF096898	199.5377	407.21393	351.07919	183.84091	314.43979	197.42838	254.98207	336.17821	253.36356	123.07348	151.60601	352.99619	131.46255	319.7704	236.01166	254.36176	305.07076	63.15352	107.77799	186.97658	305.46378	116.68057	155.50036	259.75979	249.68036	126.5855	235.02722	48.21248	115.52378	342.09956	7.71711	59.88679	341.70084
AF098949	53.9379	71.45659	48.83924	56.18423	82.41295	-0.58964	60.68365	14.62819	53.07779	59.37989	45.1265	57.23305	74.39287	88.63197	12.61529	109.74287	46.5552	132.79047	22.88758	44.32839	201.67619	111.05426	160.00705	135.27141	52.99629	40.99587	173.27956	38.33793	9.91949	16.50773	311.18155	143.40908	277.98873
AF099976	-45.23932	-7.45914	-45.04998	-60.98138	-38.40105	-14.62432	-64.79053	-13.0414	-106.7198	-94.62725	-46.30331	-63.81852	-34.12005	-56.812	-80.85904	-49.90083	-34.62965	-29.97116	-9.8406	-16.08108	-21.20032	10.32571	-37.32834	-42.06337	-36.9425	-12.25021	-31.60711	-45.24556	-11.46419	-63.18055	-9.16407	-86.89456	-30.68816
AF104414	13.32944	25.6926	20.19482	20.17766	25.68382	22.74895	25.0802	24.63375	38.38842	53.98978	28.75286	27.9206	9.53354	23.69872	36.97401	14.13121	16.49031	28.36557	18.744	19.07924	29.85961	21.684	22.89196	42.80133	35.03168	19.05588	29.98623	15.57634	23.81024	13.8689	17.3635	36.40178	56.0649
AF105711	13.32944	33.70427	22.95651	23.7648	18.45245	25.9988	21.94518	18.83757	9.21322	35.99319	26.51238	24.59672	22.07768	30.8408	32.82739	14.57281	8.24516	16.59118	14.9952	30.25423	20.00594	7.228	23.30443	33.94588	14.01267	4.0834	4.86263	21.51018	7.93675	26.19681	30.86844	22.31077	30.68816
AF108215	4.44315	-7.45914	2.93429	4.93232	2.49357	-0.81246	14.63012	-2.89809	-4.60661	5.80535	4.10755	-2.65911	-3.01059	0.64928	7.60213	0	4.94709	0.5352	3.2802	4.90609	0.89579	-3.09771	-0.20623	0.73795	6.3694	-5.44454	14.5879	0	4.85023	3.08198	1.92928	15.26526	1.77047
AF112185	13.67425	22.82522	17.26562	12.43764	15.40882	-4.28316	7.43988	0	-4.95145	9.603	3.64378	14.98289	9.22928	1.17017	4.41296	3.86339	-10.81405	6.56571	7.44548	5.46327	8.55733	16.46131	9.10052	2.73435	3.66959	-20.0018	1.93092	-2.66061	3.50068	-7.04205	9.79876	14.49399	4.57589
AF117340	21.06088	15.22424	20.85322	20.77811	18.1003	16.33656	28.25393	13.76515	39.23677	37.15643	19.38392	44.76188	15.48507	12.9211	37.7326	20.97755	5.02264	24.37616	29.87954	41.7862	34.25897	16.44346	25.47662	27.90154	19.97656	15.3469	58.75121	20.77921	14.97864	43.28952	27.82088	56.73375	56.76623
AF117951	5.06454	15.77625	37.14115	8.43983	36.07065	12.42116	-13.39178	1.5879	19.09846	7.857	6.19443	-13.31812	2.05095	10.53151	22.06478	19.91131	-2.70351	0.41036	3.13494	0	18.54089	14.1097	33.8916	44.20531	-3.66959	1.33345	-5.14911	17.7374	3.50068	3.91225	1.46981	-3.53512	22.11679
AF118558	-9.62262	-14.76926	-5.01907	-11.54924	3.502	-12.42116	-56.54309	-38.1095	-41.73366	-18.042	-20.76957	-46.61342	-9.22928	-19.30776	-15.0776	-11.88735	-59.4773	-17.235	-13.3235	13.44806	-13.54911	-7.52517	-13.18007	-19.59617	-16.51318	-24.00215	-24.45827	-14.18992	-11.90233	-15.64899	-13.71826	-22.97827	-21.35414
AF119255	-7.09035	-13.4266	-9.83739	-13.77025	-5.25301	-6.42474	-10.41583	-28.58213	-36.78221	-14.841	-14.93952	-18.31242	-10.76749	-17.55251	-11.03239	-12.7789	-16.22108	-8.20714	-9.01295	2.10126	-13.19256	-8.46582	-5.96241	-22.78624	-24.76976	-9.33417	-0.64364	-13.89429	-5.95116	-21.90859	-12.24844	-17.32208	-13.72766
AF119384	4.60707	0.68424	1.9489	2.18717	3.2322	3.63035	0	16.82407	3.67845	1.19859	1.79481	-3.37825	6.73264	4.84541	4.62758	5.13281	17.57925	-1.40632	9.6486	3.82901	4.42051	1.37029	0.27692	3.48769	11.80433	23.32728	7.4879	6.08172	1.97087	8.6579	5.96162	12.15723	4.48154
AF124299	-7.2706	-30.66536	-20.54003	8.96785	15.46016	-27.62372	16.72014	-14.49044	-9.98099	-25.54355	5.60121	13.9603	7.02472	-30.8408	10.7121	9.71521	-6.59612	-27.29517	-27.6474	-26.71094	-22.9919	-6.19543	-24.74807	-26.56634	9.5541	-20.41702	-45.38457	-31.89441	-31.74699	32.36077	-28.93916	31.70477	-17.70471
AF126834	-43.04135	-20.12602	-11.89992	-17.9238	-25.6748	-37.73711	-42.92258	-32.18203	-29.88413	-33.44026	-31.33785	-53.83306	-6.48775	-19.64954	-53.20361	-21.86905	-29.097	-15.7548	-29.85336	-16.7381	-15.14629	-22.90494	-20.5935	-36.45854	-24.41402	-41.66793	-40.40907	-20.7113	-23.47612	-43.1331	-16.76399	-27.8851	-30.05284
AF127033	61.56548	16.24853	83.79524	67.21426	22.1881	20.04784	91.02548	111.90569	41.48096	63.75525	18.17595	83.29958	60.11982	51.00519	54.84909	50.89525	87.291	48.76486	34.82892	11.95579	20.24994	17.35223	7.11142	22.48845	14.8866	8.06476	29.45068	6.60999	7.27429	9.58513	9.42974	12.67504	5.90324
AF127244	3.23138	7.73541	2.24387	0.89678	2.74293	11.37447	10.45008	5.79618	21.49751	17.41606	3.73414	7.31254	8.02825	11.3624	8.29324	-0.8832	4.94709	9.63359	4.686	5.45121	10.45086	-1.03257	-0.6187	30.25611	6.3694	9.52794	12.15658	11.12596	4.4093	6.16396	8.19943	8.21976	25.37675
AF127245	-3.54518	-22.82522	-25.89842	-27.09629	-27.66584	-17.56094	-31.2475	-22.23054	-18.39111	-27.936	-18.94768	-36.62483	-37.94258	-20.47793	-16.18084	-22.58597	-27.03514	-28.725	-15.6747	-34.8809	-19.96711	-7.05485	-26.67394	-26.88777	-32.10895	14.66798	-18.66552	-20.98925	-20.30397	-40.68739	-17.63776	-36.05821	-27.83665
AF128113	19.7517	-1.00699	-7.0267	5.33042	-15.40882	-10.70789	41.66333	-1.5879	9.19555	6.693	-6.92319	-13.31812	5.12738	9.94642	-2.57422	-10.40143	62.18081	-10.66929	1.56747	2.94176	-12.836	6.1142	-11.61101	-20.05189	-8.25659	10.66762	16.73461	-13.89429	7.35144	-1.5649	9.30882	7.07024	-4.95721
AF129888	1.21177	10.77432	3.1069	3.58714	4.48843	-2.43739	-5.22504	-11.59235	12.28429	17.99659	9.70876	4.65343	-2.00706	6.81744	-2.07331	8.83201	3.29806	16.59118	8.4348	4.08841	11.94384	7.228	11.34286	5.16568	5.73246	-2.72227	8.10439	-8.15904	2.64558	-4.62297	8.19943	-1.17425	6.49173
AF133818	6.07744	12.4196	3.61373	10.21664	2.4514	3.85484	-10.41583	11.11527	-0.70735	4.074	5.83006	34.96007	2.05095	1.75525	-2.20648	2.37747	-5.40703	4.51393	13.3235	46.2277	16.045	9.87679	13.18007	1.8229	3.66959	-4.00036	-1.93092	8.8687	4.20082	20.34369	15.67801	18.73613	8.0078
AF133911	7.23968	12.14518	13.44741	7.29057	16.4842	7.26069	26.84124	27.53029	7.3569	16.78032	13.9995	15.20215	20.19791	7.53731	12.10291	16.51424	15.06792	15.93826	9.95985	23.64	16.89267	8.90687	22.70742	5.9789	17.25248	9.20814	28.22362	8.61577	20.49709	11.01915	3.97441	12.56247	11.20386
AF134319	0	15.56636	11.10873	8.74868	10.34303	13.6138	-5.65079	11.47096	5.51767	13.78384	17.94808	0	9.42569	0.53838	5.69549	8.03396	0	23.43862	14.00604	16.31493	10.10403	-2.05543	24.92278	10.96132	14.52841	7.36651	17.27977	7.09534	7.09515	0	3.57697	5.26813	7.46924
AF137031	-5.26522	20.356	13.05763	2.5517	10.98947	9.07587	-7.06348	6.88257	0.61307	14.98243	15.43535	2.53369	7.4059	4.30703	5.69549	6.4718	5.02264	2.34386	13.69479	21.80873	14.36666	0.68514	28.79966	3.48769	9.98828	7.36651	-2.87996	4.05448	13.00777	0.78708	17.08997	0	24.27503
AF140709	1.31631	9.5793	7.99049	12.39396	7.43405	6.35311	14.12697	8.41203	4.29152	5.39368	15.07639	10.97933	8.75243	6.99893	11.03501	19.86173	17.57925	15.00072	20.85343	41.61972	22.57619	19.86918	53.44552	11.45956	29.05681	12.89139	17.27977	12.67025	12.61359	33.05745	5.96162	25.53019	10.45694
AF141934	-3.29076	12.31624	16.76053	11.66491	-1.6161	-9.07587	9.88888	19.11826	-4.29152	20.9754	18.666	13.51302	31.64339	9.69082	3.55968	22.09338	7.53396	6.09404	17.42973	44.61634	29.83846	17.1286	44.86101	4.98242	22.70064	11.66364	42.62343	7.09534	16.55534	2.36125	13.11556	44.98176	10.8304
AF144627	-2.17931	-1.2925	-2.23123	-0.68938	-3.16973	-0.58964	13.3208	-1.46282	-0.44603	1.87515	3.76054	-3.96665	9.08285	5.85305	-5.48491	4.77143	15.5184	7.12717	-5.97067	-0.91968	1.81097	0.69409	-0.29631	-2.72587	-2.97732	2.01619	2.7396	-8.81332	-1.9839	-0.53251	4.191	-0.36214	1.07332
AF145716	6.53793	18.27959	11.15617	18.61318	24.72389	5.89642	12.58076	17.55383	25.42381	15.62629	16.92244	14.1666	13.84053	6.27113	1.09698	7.55476	-15.5184	17.25526	14.92668	16.55417	25.02431	-0.69409	11.1116	16.35523	14.29113	13.44127	-5.4792	1.76266	8.26624	7.4551	19.38336	8.32932	6.43989
AF146569	6.53793	5.16999	10.90826	13.78754	11.41102	1.17928	15.54093	0	0.89206	14.06366	9.40136	3.39998	18.1657	7.94343	3.29095	5.16905	0	17.63037	19.40468	6.2538	18.1097	9.02316	5.92619	7.15541	10.71835	2.68825	12.32819	14.54197	5.95169	3.19504	15.71624	3.62144	-1.07332
AF146593	328.41817	506.16316	376.72225	512.89135	498.08153	114.35593	428.04709	297.48011	228.67683	358.97907	425.36945	346.27113	445.0273	309.56794	338.16953	501.89912	273.73396	502.05522	453.79559	548.21495	463.04862	457.67622	307.93481	322.36248	448.56458	231.4312	478.64957	473.86743	517.15732	288.85913	371.21009	474.94253	390.64128
AF148511	-3.29076	-2.56588	-2.92335	-4.00981	-0.64644	-5.44552	-11.30157	-3.05892	-0.61307	-3.59578	-8.25612	-0.84456	-3.36632	-4.30703	-0.71194	-2.45482	-5.02264	0.93754	-1.55623	2.49718	-1.73663	0.68514	1.93844	0.49824	-3.6321	-1.22775	-3.45595	6.08172	-2.36505	1.57416	1.19232	-3.64717	0
AF148638	61.2082	-2.05271	42.87579	57.23095	63.9975	58.99314	50.85708	102.47387	81.53892	38.95432	54.92112	84.45637	21.54444	93.13957	40.58034	68.5118	80.36226	71.72217	44.50807	49.94366	42.62636	47.27494	49.84556	48.32946	54.48153	49.72395	101.37464	49.66739	38.23495	77.13405	55.64177	34.85073	82.16165
AF149050	44.09623	45.84377	22.02256	0.72906	54.94735	-7.26069	56.50787	27.53029	32.49295	25.76978	28.35796	39.6945	12.79201	24.22706	30.96921	28.34201	25.11321	0.46877	-2.48996	36.79183	24.62857	33.57206	51.50708	-7.97187	22.70064	25.16891	40.89545	-1.52043	-9.06602	45.65076	-3.97441	-6.48386	35.47889
AF153350	48.7033	-4.27647	130.96604	106.8068	218.81972	56.27038	144.09506	6.88257	102.38346	38.95432	100.8682	161.31167	72.71248	206.73754	22.78195	119.83985	-30.13585	104.53624	21.47592	42.11916	22.10256	60.29268	128.21386	36.8699	108.96306	17.8024	158.97386	29.39498	4.7301	81.85654	225.34917	133.32431	100.83475
AF155354	3.94892	-11.28988	82.63333	-17.13283	183.26556	-55.36279	-296.6663	-74.94357	-142.23331	-73.71356	30.87069	-167.22362	-14.13854	-39.84005	-99.67102	-6.02547	-150.67924	37.50179	-21.16468	-2.83014	26.68095	20.55432	74.49142	-40.35759	-111.68713	-60.77371	-182.01356	-45.61291	-21.28544	-182.60305	172.88693	-120.76184	-104.19591
AF155546	142.19991	182.79593	85.28273	81.34649	93.507	12.97213	181.31091	65.09546	41.48096	135.01112	157.31601	89.53288	231.82895	44.73406	40.58832	130.81669	44.6154	137.29185	69.16029	61.80223	36.38403	28.45765	22.81582	20.10331	31.55959	35.61936	17.80739	55.08324	41.99249	43.66561	69.67533	32.59297	-0.53666
AF156490	6.58153	25.48777	35.85975	41.1917	33.61485	9.98345	-15.53966	7.6473	29.42758	24.57119	49.89566	9.2902	44.4354	19.92002	25.27372	27.00302	7.53396	30.93898	6.8474	43.61747	28.10183	42.47893	23.26126	4.98242	17.25248	5.52488	33.98354	23.31326	33.11068	14.16748	80.28312	-0.40524	30.99735
AF156546	15.79566	18.3033	36.24953	15.67472	18.74674	-1.81517	40.9682	24.47137	24.52298	20.37611	22.25562	33.78255	12.79201	37.14815	32.03711	37.04547	12.5566	28.59511	23.34339	30.79859	24.62857	41.10864	55.9378	13.95077	18.16051	19.03015	52.4153	19.25878	11.43107	42.50243	25.0388	21.88302	29.13004
AF156547	-1.31631	1.02635	1.55912	2.5517	0.96966	-6.35311	9.88888	-2.29419	-1.22615	3.59578	2.15377	4.22282	3.36632	1.61514	0.71194	-0.6695	5.02264	-3.75018	2.80121	3.49606	3.78901	4.11086	3.04612	-0.99648	-0.90803	-3.06938	4.03195	4.05448	3.94175	0	1.98721	3.64717	7.46924
AF156549	7.23968	11.46094	3.11824	-2.5517	17.77708	-9.98345	-11.30157	-0.76473	-3.67845	-4.19508	-0.35896	-10.97933	-14.13854	11.30596	-7.83129	19.86173	5.02264	0.46877	33.92573	33.1293	38.99523	21.92461	45.41485	6.97539	31.78089	29.46604	14.39981	19.25878	26.80389	21.25122	15.89765	7.29434	18.29964
AF156890	29.61687	38.14613	141.2952	25.15245	47.19007	39.93382	72.04753	199.59462	136.10256	62.32692	33.38343	76.01074	45.10867	89.37092	148.08266	128.09697	128.07736	86.25412	42.32936	45.94817	28.41758	64.40354	82.79902	69.75386	62.65376	127.0723	154.36593	51.69463	24.83301	75.55988	42.52621	135.75576	143.40942
AF157628	1.31631	-1.02635	-2.14379	-4.37434	-2.58576	-3.63035	5.65079	0	-0.61307	-1.79789	-1.79481	-1.68913	-8.75243	-1.07676	-4.27162	2.00849	-5.02264	-2.34386	-1.86747	-2.16423	-0.94725	-2.74058	-1.10768	-2.98945	-2.72408	-2.4555	-2.87996	-10.64301	-2.75922	-7.87082	-5.16674	-4.05241	-0.74692
AF162224	12.5049	6.84235	14.42186	10.20679	11.31269	2.72276	11.30157	4.58838	-0.61307	1.79789	0.35896	13.51302	12.11875	7.53731	-4.62758	2.90115	27.62453	28.12634	14.00604	12.65239	11.99853	14.38802	13.56907	20.92616	-13.62038	-6.13876	-12.09584	-11.14982	7.8835	1.57416	24.64135	6.8891	23.15465
AF167404	107.93703	90.83225	103.48656	142.16604	88.88541	158.82769	144.09506	176.65271	113.4188	141.43416	102.66301	150.33234	85.50449	115.21311	95.75537	102.20978	213.46226	156.56997	82.16875	123.19437	102.7769	50.70066	58.15316	117.58508	77.18216	112.95316	167.61375	122.64804	178.167	117.27523	69.55221	70.1067	135.19326
AF167573	167.82893	145.57109	165.07178	234.39171	159.3473	106.18765	158.22203	139.18092	109.74035	116.86297	191.32651	122.46174	192.55342	212.12133	158.40573	142.82589	175.79245	182.82123	131.96799	338.61804	185.03	134.97338	120.46011	107.62024	136.20382	86.5565	239.03679	234.14626	308.24468	171.5839	57.23153	44.98176	316.6958
AF168680	-65.81527	-170.0325	-88.86981	-273.03171	-89.20863	-207.83737	-543.88822	-214.88923	-392.36774	-341.00015	-156.14828	-521.94039	-221.50376	-417.24374	-379.10584	-159.5633	-291.31321	-198.29072	-138.50414	-112.87268	-136.24649	-120.58535	-144.55213	-244.13851	-432.22012	-321.05708	-480.95354	-121.63442	26.80389	-550.17039	-227.73381	-434.41842	-233.04031
AF169620	128.33977	96.4772	96.27563	155.65359	200.71942	28.13519	22.60315	108.59171	35.55833	16.78032	119.5342	60.80859	89.54407	118.98176	23.13792	67.1728	107.98679	71.2534	19.9197	88.89972	64.72892	56.86696	60.09159	27.90154	16.34446	7.36651	33.98354	32.43585	13.00777	28.33496	21.85927	25.12495	9.71001
AF169826	120.44194	195.34921	194.11038	118.4717	141.89344	80.77522	107.36495	270.71455	137.94178	133.04399	183.42936	105.57047	162.25655	98.52336	171.93251	157.55481	236.06415	223.13565	218.80542	473.63241	303.43657	226.78268	313.19628	278.01895	312.36076	272.56089	279.93224	197.65593	466.70294	373.864	126.78375	339.99725	370.8478
AF176521	7.89783	17.96118	16.76053	6.56151	19.39318	1.81517	29.66663	4.58838	12.26149	21.5747	15.43535	22.80322	26.93055	10.2292	17.08646	11.82777	17.57925	24.37616	7.46989	10.65465	14.52454	4.11086	3.59996	4.48418	0.90803	3.06938	13.82381	10.64301	21.67961	11.01915	10.33347	6.48386	8.21616
AF176524	174.41045	216.56051	192.16148	285.06115	281.52434	17.24415	190.71405	191.94732	247.06906	242.1161	342.80829	159.62255	415.4037	139.97855	178.6959	140.8174	150.67924	320.64031	150.95395	242.06029	279.75525	128.80708	234.55106	38.36462	157.08841	51.56557	149.182	232.11902	125.74176	98.38526	206.66943	71.32243	76.93318
AF176529	163.22186	200.48098	164.87689	255.16982	257.92931	1.81517	235.92034	150.65188	196.18387	191.17583	313.7324	153.7106	329.89921	123.82717	146.65879	117.83136	97.94151	232.04233	144.72905	212.26057	267.75672	110.30819	183.87474	37.86638	121.67541	46.04069	134.78219	150.01579	97.75535	82.64362	187.98969	73.34863	71.33125
AF176530	59.89189	86.55578	72.88884	82.74793	87.91575	25.41243	67.80944	123.88632	85.21737	57.53254	101.58612	79.38899	99.64303	51.14601	77.95698	67.8423	100.45283	97.03588	59.75909	120.03127	120.7747	50.70066	90.27585	29.39627	60.83771	34.99092	77.18296	80.5828	40.20583	54.30867	75.91127	61.59664	50.41737
AF177211	5.92337	-1.88165	8.38027	-8.38415	7.75727	-19.96691	-48.03169	-4.58838	3.06537	-9.58876	-0.71792	-0.84456	17.50486	-1.07676	6.40742	-2.23165	-25.11321	-3.75018	-1.86747	8.15747	-0.94725	7.53658	6.09224	2.49121	-4.54013	-25.16891	-14.39981	-16.21792	6.3068	-17.31581	7.15394	4.86289	-1.12039
AF179996	-3.29076	-0.34212	-1.36423	2.18717	-1.29288	7.26069	38.14281	0.76473	-1.22615	-5.39368	-2.87169	1.68913	4.03958	3.23027	-1.0679	2.00849	5.02264	5.1565	0.93374	0.16648	0.31575	6.1663	0.55384	0.99648	4.54013	-0.61388	-1.15198	2.02724	-0.78835	2.36125	0.79488	2.43145	-0.74692
AF181984	-1.31631	1.19741	-0.19489	-1.09358	-2.90898	-5.44552	-7.06348	4.58838	2.4523	-9.58876	2.87169	3.37825	3.36632	-2.6919	-3.55968	0.6695	-7.53396	-7.03159	-2.80121	3.82901	-0.31575	2.05543	0.83076	-1.49473	9.98828	1.84163	9.79187	-0.50681	-5.12427	-3.14833	-3.17953	3.24193	1.12039
AF182945	24.35165	35.23812	28.45393	55.04378	38.13992	8.16828	-7.06348	6.11784	9.19612	34.75924	42.71643	21.11409	52.51457	19.92002	24.56179	28.34201	40.18113	50.15864	35.48196	41.7862	36.31135	30.14634	32.67654	24.41385	23.60866	1.22775	25.34366	47.64015	44.93593	12.59331	42.12877	2.02621	19.04656
AF184240	13.1678	12.08394	11.24273	14.65865	14.35822	5.13979	26.78357	-11.11527	-13.43965	10.476	8.3807	11.65336	3.58916	4.09559	6.25169	3.26902	2.70351	5.33464	17.24217	27.31637	17.47122	19.75358	16.00437	8.20305	4.58699	21.33525	3.86183	5.0256	15.40301	7.04205	11.75851	17.67559	8.77045
AF184275	14.1807	18.79724	23.48927	16.43546	15.40882	14.56273	40.17535	14.29106	15.5617	21.825	15.66827	18.31242	9.74201	11.70167	18.38731	20.2085	43.25622	15.59357	6.66175	14.70881	13.54911	5.64388	17.57342	8.65877	29.35676	24.00215	30.25102	8.8687	13.3026	18.77879	16.16795	22.27125	11.05839
AF188504	9.26206	12.74032	12.64366	14.82161	8.55827	7.07571	0	14.62819	5.79841	8.4382	10.65487	15.29992	12.11047	6.68921	12.61529	11.92857	-3.8796	9.75297	16.9169	25.38306	19.92067	13.88178	25.92707	14.31083	13.69567	8.06476	6.1641	6.60999	19.50832	9.58513	21.47886	13.76148	13.9531
AF189817	3.94892	-2.05271	-7.40582	-7.65509	6.14117	9.07587	-1.4127	-6.88257	1.22615	-12.58524	4.6665	9.2902	-4.71285	-10.2292	-4.62758	-1.78532	0	-2.34386	-1.55623	-4.49493	-3.47326	2.05543	0.55384	-4.48418	-7.2642	-0.61388	-1.72798	-3.54767	-0.78835	-0.78708	6.7565	-6.8891	-8.96309
AF193435	-11.1886	1.36847	-0.97445	-5.46792	1.93932	2.72276	-15.53966	-4.58838	-2.4523	5.39368	-1.43585	4.22282	0	1.61514	-1.77984	-2.45482	-10.04528	-7.03159	-2.48996	-5.16085	0.6315	4.11086	-2.7692	0.49824	-9.08025	-4.29713	8.06389	-7.09534	3.94175	-10.23207	-2.78209	2.83669	4.10808
AF193608	34.88209	31.47483	27.0897	23.69434	27.79689	15.42898	25.42854	20.64772	26.36221	42.55011	34.46031	26.18148	33.66318	31.22598	54.10713	33.69798	25.11321	50.15864	51.04422	38.6231	14.52454	20.55432	8.30759	33.3822	22.70064	17.8024	36.8635	41.55843	26.80389	19.67705	7.94882	28.36687	13.07117
AF193796	-9.80689	-12.55568	-7.68536	-5.8597	-2.53578	-18.86856	-2.96018	-8.77692	-3.12222	-7.50062	-10.65487	1.69999	-1.29755	-4.18075	1.64547	0.39762	-7.7592	-8.62763	-4.478	-9.3807	-6.42071	-0.69409	-6.2225	-2.0444	-17.26845	-6.72063	-15.06779	-13.66064	-2.31455	-4.79257	-13.09687	-3.62144	-7.51321
AF194970	-2.17931	0.36928	1.23957	3.1022	4.43762	9.43428	-2.22013	0.73141	15.16508	1.87515	-5.64081	-1.13333	3.46013	-0.83615	13.16378	3.18095	0	3.75114	5.97067	2.94296	3.62194	1.38818	0.59262	11.58496	20.24577	3.36032	-4.7943	-0.44067	6.94364	1.06501	9.95362	-1.44858	5.90324
AF197136	2.42353	2.21012	0	-5.38071	4.73779	-4.87477	5.22504	-11.59235	-5.37438	-6.38589	-2.24048	-0.66478	5.01765	0.64928	-1.38221	-3.0912	-6.59612	8.56319	-0.9372	-1.63536	-4.77754	-8.26057	-3.50598	0.73795	0.63694	-6.80567	1.62088	0	-3.52744	-16.95088	-4.34087	-21.13652	-11.80314
AF197159	0	-1.34266	-0.40153	-3.55361	2.4514	-0.85663	0	-11.11527	-6.36615	-2.619	3.64378	4.9943	-2.56369	-4.09559	-2.20648	0	-5.40703	1.64143	1.95934	-2.10126	-5.70489	1.41097	2.8243	0.45572	2.7522	-2.66691	-7.08003	-3.25186	-3.50068	5.47715	2.44969	-1.76756	1.5253
AF197160	-4.35862	-17.72567	-7.93328	-3.44689	-21.87113	-18.86856	-17.76107	-11.70256	8.92064	-1.87515	-3.13379	-22.09989	-0.43252	-12.12418	-17.55171	-9.14524	-17.4582	0.75023	2.98534	-5.70199	-9.21948	0	-5.48172	-16.69597	-15.48206	-6.72063	-5.4792	-1.76266	-2.6452	-10.11764	-1.04775	-5.79431	-13.41644
AF198092	36.50343	17.91031	28.2623	34.12416	14.89773	4.71714	17.02102	25.59934	12.48889	32.19015	20.68298	26.06654	18.59822	12.12418	20.29416	15.50715	27.1572	13.87923	15.42424	13.97908	18.93287	16.65814	9.4819	18.74037	22.62763	27.5546	15.06779	33.49061	7.93559	18.10525	22.52661	7.24288	8.58652
AF202039	4.44315	14.36576	3.79732	0	-16.45759	-4.87477	19.85516	-1.44904	9.98099	-5.80535	-1.49366	17.94896	-6.02119	3.57104	3.80107	0.4416	1.64903	-0.5352	-4.2174	1.09024	10.15227	4.13029	-8.45559	5.90363	-7.64328	-13.61134	10.5357	8.90077	9.70047	4.62297	-2.4116	-23.48502	7.67204
AF204689	-8.10326	-7.72029	-0.80305	-3.55361	-3.85221	-8.138	-14.87976	-46.04898	-9.19555	-8.73	-11.66011	-6.65906	4.61464	-16.96743	-6.61943	-8.91551	-21.62811	0.82071	1.1756	-2.52151	-3.56556	-3.29226	-8.15909	-10.48167	-10.09138	-16.00144	-0.64364	-2.95623	-2.80055	-16.43144	21.06732	-16.26154	-9.15177
AF204776	57.35699	74.59142	50.22814	47.5296	33.4139	35.74835	56.43046	11.59235	23.03305	53.98978	54.145	43.21046	85.80189	49.34528	36.62846	51.22563	32.98062	76.53351	78.72479	41.97433	59.71921	58.85657	60.2203	55.34655	61.78315	77.58466	36.46974	70.46439	74.07631	0	139.39031	41.09878	44.85192
AF205078	0.80784	8.84047	15.70708	2.24196	10.47301	-4.87477	-16.72014	-1.44904	-7.67768	0	12.69607	-5.98299	8.02825	-0.32464	-2.07331	7.9488	0	-5.88719	20.1498	43.6097	27.76943	9.29314	20.21092	0.73795	12.73879	-8.16681	7.29395	-4.45038	3.96837	13.8689	26.04525	7.04551	0.59016
AF206720	-14.16551	-4.61606	4.46247	-2.75751	-7.60735	-32.43033	-25.90156	-25.59934	-4.90635	-4.68789	-15.04217	-19.83323	-7.35278	-23.41222	-43.87927	-20.67619	-42.6756	-15.00457	-16.9169	-19.12926	6.91461	-13.18769	-10.96345	-59.96919	-37.51423	-29.57079	-15.75269	-22.03329	-14.54858	-10.11764	-17.81174	-17.02077	-26.29623
AF209926	-4.84707	-0.27626	0.34521	1.79357	0	-7.31216	-6.27005	5.79618	-8.44545	-0.58054	-1.49366	-1.99433	-10.53707	-2.92176	1.38221	-4.416	-6.59612	3.7464	1.8744	-3.54329	0.89579	0	-2.88727	-5.16568	-10.82797	2.72227	-5.67307	-2.96692	-4.4093	-12.32791	-4.82319	11.74251	5.31141
AF213258	10.09806	16.57587	12.60019	14.34856	17.95374	-4.87477	10.45008	-10.14331	20.72975	13.93285	12.69607	8.64209	25.08827	8.44064	17.27757	-0.8832	8.24516	2.1408	15.9324	17.17132	16.72138	12.39086	35.47223	14.02112	11.46491	-13.61134	15.39834	31.89441	-4.4093	7.70494	27.97453	3.52275	5.31141
AF213382	27.85495	68.81131	43.56557	51.08318	56.38228	38.1201	38.68738	25.40633	39.61161	52.089	48.09795	34.96007	29.22604	48.56195	35.67139	44.57756	35.14568	20.1075	48.98344	37.82267	39.22111	52.6762	53.97551	53.31981	57.79611	26.66906	37.33105	29.56233	33.2565	55.55393	36.74533	55.14785	56.81726
AF213383	8.10326	2.68532	3.01144	-0.4442	10.50601	-0.42832	-8.92786	4.76369	5.6588	7.275	4.00816	0	6.15285	7.60609	9.19366	4.45776	-13.51757	7.79679	1.56747	4.20252	-1.42622	4.70323	3.13811	2.73435	3.66959	10.66762	-5.79275	1.47812	-7.00137	-2.34735	-6.36919	6.36321	1.14397
AF213389	1.61569	0.55253	4.66034	8.96785	5.73522	6.4997	-3.13503	-4.34713	7.67768	-3.48321	0.37341	1.99433	-1.5053	-1.6232	0.6911	-3.9744	-6.59612	-1.6056	-2.8116	7.35914	-0.89579	8.26057	-0.41247	17.71089	-1.91082	-2.72227	-12.96702	-9.6425	-4.85023	-20.03286	-12.05799	19.96226	0.59016
AF213393	7.89783	26.00095	13.25252	39.00453	19.7164	2.72276	-14.12697	-7.6473	-10.42227	13.18454	38.04993	6.75651	-5.38611	16.15137	25.98566	13.61309	5.02264	15.00072	9.6486	11.82	14.52454	14.38802	28.52274	8.96835	13.62038	-6.75263	-38.01549	-6.58853	5.91262	-2.36125	37.35947	-20.66729	7.46924
AF214013	-19.08643	-53.37036	-56.51808	-86.02868	-34.90773	-61.7159	-118.66652	-114.70955	-109.74035	-82.10373	-44.15227	-103.03678	-24.23749	-35.53302	-90.41585	-35.48331	-57.76038	-61.87795	-34.23698	-56.7693	-50.99376	-26.03547	-46.52252	-67.26265	-72.64204	-84.71487	-104.83059	-52.70825	-51.6369	-97.59818	-40.14156	-29.5826	-83.65549
AF214024	31.40013	24.83921	36.53886	51.52738	25.56463	2.14158	29.75952	7.93948	2.8294	22.989	19.67644	4.9943	14.35665	16.38234	23.90351	5.64649	-24.33162	24.21107	21.16085	16.38982	21.03678	25.86778	31.69492	31.44502	44.03513	17.33489	5.79275	11.82493	12.95253	25.03839	15.67801	1.41405	20.97282
AF217002	111.41982	121.17505	83.91892	96.83594	139.37979	46.68641	78.86273	114.3285	34.66016	97.48499	115.50797	126.52214	99.47109	70.79513	86.42038	49.03532	67.58784	99.71679	86.60273	101.28069	106.96666	84.65818	184.20711	61.97858	92.65726	62.67229	47.62926	58.23779	67.56321	77.46252	79.85986	130.09236	51.09741
AF217319	31.40013	45.65043	40.75488	50.19478	50.77907	8.56631	32.73547	52.40056	3.53675	32.301	44.08979	38.2896	37.94258	24.57352	29.05196	17.23666	43.25622	24.21107	59.172	63.87828	77.016	120.87307	93.20189	23.24197	17.43057	18.66834	9.01094	15.07679	52.51027	44.59963	55.85291	122.3151	61.77448
AF220039	53.68409	54.37772	35.53505	24.87529	65.13729	14.13442	22.31964	58.75215	2.8294	48.015	25.50649	18.31242	18.45855	21.06301	35.30364	21.69441	40.5527	20.51786	85.42713	89.09339	69.88489	58.32008	75.94228	48.30684	44.95253	33.33633	49.56018	12.41618	47.60931	51.64168	13.22832	209.63252	57.96124
AF220134	8.60971	19.1329	8.83357	15.99126	23.11323	9.42295	1.48798	1.5879	2.8294	13.095	5.1013	-1.66477	11.79296	9.36134	11.76788	5.64649	5.40703	0.82071	6.26988	24.79486	22.10644	16.46131	26.36013	2.27862	10.09138	6.66727	11.5855	10.34682	3.85075	0	4.89938	15.90803	18.30355
AF220135	5.06454	2.34965	3.01144	3.10941	-0.3502	7.28137	2.97595	-1.5879	4.95145	1.746	6.92319	-6.65906	7.69106	4.09559	-0.73549	4.45776	2.70351	2.8725	4.70241	-0.42025	11.76633	5.64388	13.49388	5.92442	16.51318	4.00036	5.14911	4.13873	9.45185	10.17185	12.73838	16.61506	13.34634
AF220138	0.50645	83.91624	73.88077	-4.88622	129.57418	-1.71326	-16.36774	7.93948	-16.9764	66.348	1.09314	-8.32383	30.76425	-6.43592	30.15519	-9.50988	0	3.28286	-1.1756	36.14166	60.25789	20.69422	119.24821	0.45572	-4.58699	-33.33633	-9.65458	13.89429	2.10041	4.6947	-0.97988	-35.35118	43.85225
AF220205	70.90352	125.87435	86.7296	102.61056	127.47297	24.414	95.23047	-1.5879	31.12341	84.38999	83.44266	88.23255	68.70684	77.81614	58.10391	76.97059	-24.33162	49.65321	68.57682	57.5745	94.84377	106.76338	88.80854	44.66104	102.74865	2.66691	62.43295	46.70848	74.21452	68.07313	117.09513	47.7241	61.39315
AF220209	2.53227	-0.33566	1.00381	3.55361	2.1012	3.85484	7.43988	-3.17579	-4.95145	-2.619	-6.55881	-11.65336	0	1.75525	3.30972	-1.48592	5.40703	1.64143	0.78374	5.04302	1.78278	-1.41097	3.13811	-5.01297	-2.7522	2.66691	6.43639	4.72997	-0.35007	4.6947	3.9195	-7.77726	-3.81324
AF220355	10.12907	21.81822	3.01144	0.8884	13.30762	18.84589	-5.9519	4.76369	4.95145	-1.746	-1.82189	-3.32953	7.17833	-14.04201	44.4973	22.58597	24.33162	0	7.44548	0.8405	-9.98356	-0.47032	3.76573	22.33052	19.26537	32.00287	21.88372	-7.68621	31.85623	9.3894	0	11.31238	18.30355
AF221850	35.45176	81.23092	61.43347	72.84905	75.6433	33.83694	19.34369	30.17002	62.95417	76.533	61.21558	38.2896	56.40113	33.34977	67.66532	48.14377	24.33162	43.90821	75.63044	23.95436	38.15144	85.12851	37.34352	45.11676	81.64848	40.00359	55.35293	60.8984	84.01643	75.89762	95.53787	27.92744	80.84067
AF223416	19.24524	35.91615	45.97472	21.32167	72.1413	11.13621	10.41583	-6.35158	31.83076	26.772	28.05714	4.9943	33.84068	25.74368	34.56815	37.74234	5.40703	69.76071	32.91687	28.57713	31.73344	36.21489	23.53583	47.39539	47.70473	20.0018	27.67646	20.69363	11.20219	3.91225	44.58434	10.60536	8.77045
AF224264	13.67425	13.76226	10.64044	13.77025	4.90281	-0.42832	4.46393	-15.87896	7.0735	10.185	11.66011	1.66477	6.15285	13.45693	9.5614	6.83523	13.51757	6.15536	12.14789	24.79486	4.63522	11.28776	7.53147	7.2916	6.42179	12.00108	5.79275	2.66061	10.85212	12.5192	0.97988	10.25184	7.24515
AF224494	2.53227	-3.69231	-1.20458	-0.8884	2.8016	1.71326	-16.36774	-4.76369	2.8294	-1.746	-0.72876	8.32383	3.07643	6.43592	0	-0.59437	13.51757	-0.82071	-3.91868	-0.42025	6.418	4.70323	1.25524	-1.36717	-6.42179	1.33345	6.43639	-5.0256	0.35007	2.34735	2.93963	2.12107	1.5253
AF225910	2.02581	-7.72029	-5.82213	5.33042	-5.25301	-2.99821	-2.97595	4.76369	-6.36615	-6.111	2.55065	9.98859	0.51274	-1.17017	3.30972	-1.48592	8.11054	2.46214	6.26988	-2.94176	-1.42622	-4.23291	11.61101	-2.27862	5.50439	5.33381	11.5855	-11.52931	1.05021	-0.78245	-0.97988	-3.88863	0
AF226663	77.48742	68.81131	83.91892	38.20133	58.83368	20.13084	29.75952	7.93948	55.17332	43.941	44.08979	-18.31242	22.56045	34.51994	50.01349	38.93107	43.25622	20.51786	52.11838	98.33893	49.56122	51.73556	101.04717	51.49691	22.01757	21.33525	43.12379	23.94549	31.85623	55.55393	45.07428	41.7144	51.09741
AF229636	68.87771	87.94422	72.87696	83.50989	96.30513	38.54841	53.56714	80.98269	35.36751	84.09899	99.11094	71.5849	79.98706	62.01888	73.54926	89.15513	67.58784	70.58143	35.26808	42.44544	36.72522	39.50715	91.00522	43.74959	33.02635	37.33668	60.50204	44.04787	19.60383	53.98903	17.14782	36.05821	37.36974
AF229637	74.95515	153.06322	95.36241	107.49677	136.92839	78.81009	62.495	112.74061	63.66152	111.16199	115.14359	176.46509	119.98059	129.88859	119.14979	131.35522	56.77379	96.43393	79.15725	70.18206	110.53222	93.59432	99.79193	112.56405	118.34442	57.33848	124.22227	84.84389	77.36513	115.02011	110.236	155.54521	93.42436
AF229643	11.14198	18.79724	6.82594	9.32823	12.60722	8.56631	-28.27155	6.35158	8.4882	13.095	11.29573	-33.2953	12.3057	-11.11659	8.45816	6.24086	35.14568	4.10357	21.55272	26.89612	20.32367	14.58002	19.45629	17.77327	22.01757	8.00072	20.59644	20.98925	23.10452	9.3894	6.85913	12.37291	12.20237
AF229644	17.21943	29.20285	10.43967	8.43983	20.66183	2.14158	20.83167	6.35158	29.00136	24.444	22.22708	4.9943	20.5095	9.36134	9.92915	7.72678	8.11054	7.79679	21.16085	24.37461	22.10644	7.05485	27.92919	10.9374	9.17399	2.66691	12.22914	15.37241	2.45048	20.34369	15.67801	11.31238	5.71986
AF230390	9.26206	27.881	23.79983	19.99193	21.87113	17.68927	14.80089	12.43397	12.48889	19.3766	24.44352	14.73326	22.92338	9.19766	13.16378	19.08572	1.9398	19.88106	34.33137	68.23996	34.90233	13.18769	45.7798	20.44404	11.31381	7.3927	28.08088	18.94863	28.10521	11.18266	18.85949	33.31726	19.31968
AF232828	-5.9931	-5.16999	-4.21455	-3.44689	-5.07157	-8.84464	-20.72125	12.43397	-8.02857	-10.00082	-4.3873	-2.83332	-4.32517	0	-10.42133	0.79524	-7.7592	-0.75023	-0.99511	-6.06986	-3.29267	-4.16453	-4.44464	-7.15541	-5.95464	4.70444	-4.1094	-2.20333	-2.97585	12.24767	-8.90587	-6.51859	-5.36658
AF233643	54.19055	68.81131	47.58082	50.19478	70.0401	33.83694	4.46393	26.99423	4.95145	49.761	50.28422	21.64195	63.06672	31.59452	34.9359	24.66625	8.11054	39.80464	78.37351	85.31112	57.40544	44.68071	53.97551	47.85111	55.04392	-8.00072	23.17099	39.3179	43.40849	47.72943	53.40322	99.33683	33.93783
AF233645	8.10326	8.72729	7.82976	11.54924	7.35421	3.85484	4.46393	7.93948	7.78085	2.037	7.65195	28.30101	15.38213	4.68067	5.51619	5.94368	18.9246	7.79679	11.36416	25.21511	7.13111	5.17356	3.76573	5.92442	7.33919	0	0	2.06936	9.45185	3.91225	0.48994	11.31238	3.81324
AF233884	4.44315	18.23346	7.93984	8.51946	5.98458	-3.24985	-3.13503	1.44904	16.8909	5.80535	5.22779	7.97732	5.51942	10.38848	4.83772	5.7408	4.94709	7.49279	17.3382	3.81585	8.65929	10.32571	10.3117	11.06931	10.82797	1.36113	5.67307	17.80153	18.07815	16.95088	3.85856	3.52275	5.31141
AF233885	52.67119	62.43368	27.103	31.09411	65.13729	2.14158	7.43988	30.17002	16.9764	26.772	39.71725	11.65336	44.09543	31.59452	25.74224	32.9874	27.03514	35.29071	14.4991	30.67838	14.97533	18.81293	41.42306	12.7603	18.34797	12.00108	5.14911	15.37241	9.45185	14.0841	6.85913	7.77726	11.43972
AF237619	7.2706	14.08949	12.9454	13.00338	8.2288	8.93709	19.85516	10.14331	6.14215	29.02676	10.08217	11.96597	16.05649	10.38848	17.62313	9.27361	3.29806	17.66158	11.715	12.26523	14.03402	10.32571	9.89923	16.97294	6.3694	12.25021	11.34614	11.86769	10.1414	3.08198	12.05799	15.26526	21.8358
AF240166	-0.80784	4.42023	1.55345	-0.89678	-1.49614	1.62492	0	-7.24522	14.5876	13.35231	-2.24048	5.98299	-10.03531	0	10.36654	3.9744	4.94709	5.88719	11.715	-5.17865	5.97192	0	-10.72416	-3.68977	1.27388	-6.80567	5.67307	-3.70865	-4.85023	4.62297	-3.85856	38.75028	4.1311
AF240460	1.21177	3.31517	0.17261	-8.96785	-0.99743	12.9994	9.40508	-7.24522	-3.83884	4.64428	-1.49366	5.98299	-1.5053	0.97392	5.52882	-1.3248	-4.94709	14.98558	6.0918	5.99633	4.47894	-3.09771	6.80572	18.44885	1.27388	-19.05588	-4.86263	2.96692	-5.7321	-9.24593	-3.85856	14.09101	5.90157
AF241249	-1.31631	0.34212	2.53357	2.5517	4.52508	-5.44552	-16.95236	5.35311	9.19612	-3.59578	0.71792	-3.37825	2.01979	0.53838	-3.20371	2.67799	15.06792	-0.93754	-1.55623	4.16197	1.57875	2.74058	1.66152	-1.49473	6.35618	2.4555	10.94385	-1.01362	-0.39417	7.08374	-5.56418	9.32054	0
AF241256	25.82914	16.44758	18.67096	32.87091	23.46343	0	13.39178	11.11527	10.61025	22.698	18.94768	19.97718	15.89486	7.021	20.59379	7.72678	-2.70351	20.1075	32.91687	48.32896	30.66378	36.68521	56.486	14.12747	111.92263	18.66834	7.72366	27.49297	5.6011	35.21024	39.68496	29.69499	36.6071
AF242377	58.24218	35.91615	36.3381	33.31512	43.07466	14.13442	14.87976	28.58213	37.48956	33.465	28.7859	21.64195	28.20057	19.89285	36.40688	37.14797	35.14568	31.18714	54.07772	43.70619	31.02033	71.95946	48.95453	46.93966	47.70473	30.66942	43.76743	41.97851	33.60657	39.90494	42.62459	13.78696	54.52932
AF244360	21.77751	64.44767	40.35336	11.10504	62.68589	19.27421	17.85571	38.1095	31.12341	59.655	26.964	41.61913	31.78973	31.59452	39.34885	52.00716	32.44216	9.02786	32.13314	116.83001	80.93811	72.9001	111.08913	35.54654	58.71351	41.33704	52.13474	51.14283	32.2063	77.46252	14.2082	68.93481	80.84067
AF244543	-11.14198	-5.37064	-1.80687	16.43546	-0.7004	6.85305	1.48798	-1.5879	-11.3176	8.439	18.21892	-59.93154	4.61464	10.53151	4.41296	2.08029	-27.03514	0.41036	1.56747	8.82529	19.96711	-1.88129	12.55244	-9.57022	-9.17399	21.33525	14.16005	6.79934	-7.35144	-13.30165	11.75851	-1.06054	21.73546
AF246218	-9.62262	-5.03497	4.41679	62.63242	-22.41283	-158.0485	-13.39178	-149.26221	-366.4074	-73.041	12.02449	-101.55067	51.7865	-27.49894	-43.76181	-102.82558	-102.73352	-5.745	3.91868	-22.27335	-11.40978	15.99099	3.13811	-337.23641	-77.06149	-57.33848	-233.64085	-10.64244	8.75171	-130.66911	20.08745	-40.30035	-20.21017
AF247132	29.37432	54.04206	29.91368	76.84687	107.51155	46.68641	90.76654	69.86742	55.17332	63.438	64.85936	51.60772	44.60817	78.40122	60.67814	70.43255	67.58784	47.60143	54.86146	65.97954	85.21677	70.54849	42.99212	58.78851	92.65726	49.33776	65.00751	38.43103	38.50753	92.32907	49.48372	44.896	71.6889
AF247637	46.59374	69.14698	82.31282	40.42234	54.98147	96.37103	32.73547	39.6974	30.41606	46.56	52.83487	59.93154	38.96806	50.90229	85.31714	35.06768	83.80892	34.47	125.78948	61.77702	151.89266	61.61234	85.35662	86.58773	92.65726	112.01005	50.84746	47.59535	87.86719	60.24863	46.05415	144.93986	207.82154
AF247664	91.16167	133.59465	75.08535	79.06788	137.62879	20.98747	61.00702	100.03744	26.87931	88.46399	75.79072	116.53355	70.24505	73.72055	84.94939	93.91007	70.29136	49.65321	104.62864	47.06821	98.40933	121.81372	81.90469	91.14498	101.83125	92.00826	86.89123	90.1651	88.91739	122.84461	60.26235	161.2014	112.10923
AF250135	-8.60971	-11.74827	-6.62518	-11.99344	-8.75501	6.42474	41.66333	-39.6974	8.4882	-12.222	-33.88719	18.31242	-20.5095	-9.94642	-6.98718	-15.45356	10.81405	-11.90036	0.39187	-3.78227	7.13111	-0.94065	-7.21766	10.48167	2.7522	-2.66691	19.30916	13.59867	6.6513	-2.34735	-12.24844	-34.29065	-6.48251
AF250844	67.78972	79.37131	195.47461	111.91019	220.43582	37.21106	50.85708	27.53029	77.86047	84.50092	97.27858	93.74657	85.50449	132.44124	55.17503	107.34259	90.40755	259.23112	53.53418	42.28564	97.72489	81.53214	86.12205	74.73628	82.63032	127.68618	101.95063	70.4466	117.06991	38.56702	129.96328	7.29434	14.56502
AF254416	-55.94298	-144.71579	-46.96847	-158.93435	-11.31269	-82.5904	-233.09495	-93.2971	-152.0425	-213.94913	-83.63804	-219.58657	-105.02914	-176.04994	-144.16701	-64.94115	-107.98679	-83.91026	-69.09645	-83.5724	-53.36189	-40.4235	-48.46096	-116.58859	-77.18216	-91.4675	-160.70184	-96.80073	-62.27962	-158.2035	-83.06521	-161.28594	-117.64054
AF260433	-36.85655	-75.77907	1.9489	-76.55095	39.10958	-8.16828	-74.87292	-28.29502	-76.63432	-158.21448	-45.22916	-86.99006	-63.28679	-47.91573	-76.88907	-5.57914	15.06792	0.93754	-32.992	-50.60958	-18.31355	-22.60975	-6.64607	-70.75034	-15.43643	-33.1493	-80.63892	-73.99427	-27.98641	-49.58617	-36.96203	-49.43941	-66.8497
AF260740	161.90555	50.80448	87.50558	95.50642	85.97644	227.80428	-74.87292	-71.88465	246.45599	-107.87351	-22.97354	-42.22819	-136.67253	-13.45948	-23.49388	5.13281	87.89623	184.22754	-84.65871	-15.98197	99.14577	54.81152	173.90563	13.95077	-60.83771	22.09953	-95.03872	460.18356	-58.33787	24.39955	-28.61577	-77.80628	-115.39977
AF262986	113.86041	199.79674	241.85841	308.02643	179.0637	282.25949	165.28551	-23.70664	368.45783	73.11427	174.09636	95.4357	184.47425	-15.61299	-6.05145	64.04849	37.66981	289.70133	43.88558	64.42733	252.28493	95.92017	306.55021	120.57453	-33.59694	141.80533	111.16651	379.09394	0.39417	73.98572	40.14156	16.61488	70.21086
AF263458	21.06088	12.14518	38.19843	20.04906	12.60557	26.32002	31.07933	58.88424	58.24209	35.95784	16.87119	49.82926	28.27708	45.22384	37.7326	30.79683	65.29434	49.68987	26.1446	11.15408	12.31428	28.09091	37.66109	33.3822	33.59694	47.26844	74.87899	27.87455	16.55534	54.30867	29.41065	41.73983	31.74427
AF263910	372.41652	702.26445	462.237	371.26896	599.70475	504.53921	455.6237	743.35957	513.63703	550.34746	582.89897	629.54311	400.40883	663.56417	539.40585	482.2275	583.75703	484.89061	459.22796	596.09006	516.27261	240.58914	428.55405	380.04628	456.04882	372.95083	414.13417	218.06876	576.29609	523.93626	259.97016	356.97226	282.68515
AF272859	17.36867	62.98831	54.37067	32.73265	46.62985	21.12402	39.71032	62.30889	64.49254	90.56351	39.95528	18.61374	17.56179	21.1016	58.3982	34.00322	37.92772	44.42155	41.2368	61.5987	93.46057	21.684	42.89665	76.00926	26.75147	51.72311	25.1236	38.56998	32.18792	50.85264	38.58555	54.01554	83.21212
AF273672	-2.82746	-0.55253	-2.93429	-9.86463	-11.22109	-4.87477	4.18003	-10.14331	-7.67768	-10.44964	-0.74683	-17.94896	-6.02119	-10.38848	-12.7854	-19.87201	-14.84128	4.81679	0.9372	-2.18048	-2.68736	-4.13029	-14.23014	-21.40066	-10.82797	-10.88908	-8.10439	-4.45038	1.76372	9.24593	-13.02262	-15.26526	-2.95078
AF274590	92.90217	20.44358	84.40399	36.76818	79.29568	57.68484	39.71032	92.73882	62.957	25.54355	72.44228	55.17643	32.11299	75.31648	79.82239	64.03204	52.769	26.22477	58.1064	27.25606	54.64308	55.75886	33.61613	101.83764	119.10772	74.86239	104.54659	69.72266	102.29586	72.42648	39.55019	285.34296	83.21212
AF276314	5.26522	4.10541	2.14379	4.00981	-2.26254	-7.26069	-32.49202	5.35311	4.9046	10.18805	2.51273	0	12.79201	-5.92217	2.13581	-2.45482	5.02264	0	2.17872	-1.83127	2.36813	6.1663	0.55384	8.47011	-0.90803	1.22775	0.57599	21.28602	2.36505	-0.78708	5.16674	0	-4.48154
AF276974	2.01961	1.10506	0.17261	2.24196	5.23651	-2.43739	-3.13503	7.24522	-16.12314	-2.32214	0.37341	-1.99433	8.02825	-2.27248	-1.72776	-2.208	-4.94709	2.676	3.2802	-5.72377	-0.59719	0	-0.41247	-3.68977	-6.3694	6.80567	0	-11.86769	6.17303	6.16396	0.96464	-4.697	-1.77047
AF277093	21.24826	29.54278	27.27064	31.71134	27.25967	27.12355	18.50111	11.70256	24.08572	25.62711	28.20407	17.56658	29.84365	13.79649	32.36096	15.10953	5.8194	27.38335	58.21405	68.05603	47.24985	22.90494	55.85431	22.14771	26.79588	8.73682	34.92987	29.08395	20.50027	21.3003	49.24422	28.97153	27.36955
AF281045	46.31032	-4.98534	46.11218	5.17033	-5.38854	12.97213	87.32525	-5.85128	36.12858	-55.94211	-17.5492	18.69991	-12.54298	71.07281	16.45473	50.89525	38.796	15.00457	-15.42424	9.9325	-15.14629	-1.38818	11.55606	21.80698	32.75052	24.19428	130.81579	-19.3893	-27.44391	66.56343	83.29607	165.13773	20.92965
AF281141	1.21177	-7.18288	-5.17816	-4.48392	-4.48843	-5.68724	-10.45008	-15.93948	-18.42644	-4.06375	-7.09486	-3.98866	-4.51589	-9.41456	-14.51316	-5.7408	1.64903	-1.6056	-1.8744	-2.99817	-3.88175	2.06514	-5.56832	-12.54522	-5.73246	2.72227	-4.05219	-3.70865	0	3.08198	-6.27015	-22.31077	-14.75392
AF281634	31.50595	80.94551	99.76587	30.93908	69.07202	6.4997	29.26024	47.81845	14.5876	62.69781	61.98669	53.1821	63.22245	71.4208	34.55515	31.35362	34.62965	90.98389	75.91319	222.95458	109.58476	58.85657	66.81979	10.33136	27.38841	80.30693	39.7115	51.1794	71.43073	57.01659	233.4426	11.74251	84.39243
AF281870	86.87615	124.18873	84.38734	75.09283	87.91575	96.2042	59.33326	74.17884	52.11134	78.50794	101.58612	97.12483	92.23713	81.83361	64.43019	85.9187	65.29434	108.75519	94.30731	106.38	107.98679	60.97782	129.04462	95.16419	101.69885	62.00146	72.57503	91.73263	94.60195	168.43557	56.83409	133.32431	85.89627
AF282730	-4.84707	-3.03891	-34.17585	-0.89678	-19.69924	-12.18694	-41.80034	-13.0414	-55.27932	-15.67445	1.86707	-40.55135	-1.00353	-44.80032	-68.07364	-36.65282	-19.78837	-2.676	-0.9372	-41.97433	-2.68736	-13.42343	-1.44364	-44.27724	-45.22272	-25.86155	-51.86808	-0.74173	3.96837	-50.85264	0.96464	-21.13652	-63.73694
AF282864	45.41253	92.88496	97.25008	115.19095	73.69409	61.7159	64.98405	43.58963	52.11134	84.50092	95.48378	42.22819	117.82115	74.2963	77.24504	94.39899	60.2717	118.59941	105.2009	231.40564	174.7681	80.847	118.24475	64.2732	98.97478	26.39666	158.39787	94.26668	159.24661	79.49529	170.50228	170.60649	86.64319
AF285091	9.87229	-0.34212	-1.36423	-5.1034	-1.6161	7.26069	8.47618	0	4.9046	-7.79086	-7.89715	0	3.36632	-2.15352	-6.76339	1.78532	22.60189	-1.87509	2.80121	4.32845	0	-4.79601	-6.09224	-1.99297	-3.6321	3.06938	3.45595	-0.50681	3.94175	13.3804	-2.38465	-3.64717	-5.60193
AF285112	17.77012	24.29036	32.15684	30.62038	30.38265	8.16828	46.61899	14.52988	17.77916	31.16346	20.81977	27.8706	25.58402	20.4584	23.49388	16.29108	5.02264	21.09476	42.6406	35.12704	36.46922	30.83148	33.50729	28.89803	16.34446	14.73302	36.28751	39.53119	19.70874	36.99286	43.71853	30.79832	38.84005
AF285577	3.26896	-16.24853	-5.20621	-16.20036	-12.04497	-8.25499	-16.28098	5.11987	1.3381	-8.12567	-13.78865	-21.53323	-2.5951	-6.68921	-7.13038	-9.94048	-15.5184	-6.75206	-1.99022	-2.94296	-12.18289	1.38818	2.51863	-4.77028	19.65031	-2.01619	6.84899	0.44067	-5.95169	-4.79257	-13.09687	0	-11.80647
AF285580	0	-2.05271	-0.58467	2.91623	2.58576	0.90759	5.65079	0	3.67845	-3.59578	-3.94858	-2.53369	-14.13854	-5.92217	-0.35597	1.78532	-12.5566	-4.68772	0.31125	2.83014	3.47326	-2.05543	1.66152	-2.49121	8.17223	3.68326	8.06389	1.52043	2.36505	-7.08374	-2.38465	-0.40524	-2.24077
AF285585	228.2162	332.89877	300.67844	247.96103	324.9128	167.36727	204.82166	211.56042	181.19333	278.07641	371.17334	214.72273	311.09458	262.9584	328.61945	278.64977	283.63336	308.27483	425.48877	441.00307	504.62736	400.63771	342.34828	460.48326	701.90755	526.75902	412.5133	480.64134	812.19388	684.19911	529.58671	955.84021	470.35504
AF287293	13.07585	9.97069	9.9166	9.30659	12.04497	7.07571	8.14049	10.97115	10.70476	8.12567	15.66893	9.63328	8.65033	5.43498	8.77585	9.54286	15.5184	9.75297	8.95601	17.28991	10.53655	12.4936	16.59332	7.49615	10.12289	8.06476	15.06779	14.10131	16.53248	16.50773	7.33425	9.77789	11.26981
AF290542	1.08965	24.18815	12.89158	51.35859	39.30464	0	18.50111	8.04551	8.92064	26.56469	23.81677	33.99983	44.98174	38.46293	-7.13038	35.78572	34.9164	10.12809	34.82892	26.48667	38.52427	49.97442	58.96556	5.79248	25.00949	6.72063	13.69799	10.57598	9.58884	18.63776	102.15556	53.23519	-0.53666
AF291660	18.73879	28.53152	15.65951	17.76806	23.11323	7.70968	-14.87976	7.93948	12.7323	3.201	13.482	3.32953	17.43308	6.43592	16.54858	14.562	-8.11054	16.00393	20.76898	25.63536	9.627	16.93164	23.53583	5.92442	-2.7522	2.66691	11.5855	2.06936	10.85212	0	3.42956	17.67559	12.96501
AF292939	100.79304	186.30414	135.36155	203.36622	149.92818	58.96424	108.78654	48.27304	123.55081	175.32695	202.44251	74.79962	213.66324	136.71064	134.92875	101.79049	44.6154	193.559	199.02241	162.23086	189.65794	168.66366	149.48807	165.59674	76.81485	81.31968	143.82888	159.08039	135.56632	135.25689	218.97961	242.99872	148.11755
AF293371	20.19612	54.97664	43.49654	26.00676	50.37021	14.62432	17.76514	23.1847	-11.51653	29.6073	36.22114	19.94329	23.58298	30.19152	21.07864	23.84641	4.94709	28.36557	24.8358	54.78468	73.75323	27.87943	53.41458	16.97294	35.66862	14.97248	20.26097	17.80153	26.89676	40.06571	43.40875	27.00777	33.63894
AF294327	119.31717	58.90091	20.32902	101.33842	6.02249	64.27102	130.24784	64.36405	82.51589	88.13226	80.85165	124.66604	91.26102	86.54159	98.72835	95.42859	73.7124	78.02378	106.97454	70.26325	67.49979	86.76114	28.74201	81.0947	147.67506	72.58285	96.57082	119.86112	95.22707	111.82656	112.10918	148.11695	112.16148
AF294617	42.81578	33.15174	37.45535	39.01014	51.617	12.18694	20.90017	34.77706	6.90992	26.70462	33.60724	14.62508	38.13417	30.19152	38.70176	36.65282	36.27869	25.68957	31.8648	73.59136	22.39471	17.55371	25.77924	28.7802	38.21638	51.72311	21.07141	17.0598	22.92838	44.68868	43.40875	108.03108	60.196
AF297860	8.71724	-457.91304	11.89992	11.03003	11.728	2.35857	14.06085	8.04551	12.93492	7.81314	10.65487	-3.39998	8.65033	5.85305	11.51831	7.15714	17.4582	4.50137	9.95112	1.83935	7.73778	9.02316	5.92619	2.38514	9.52742	5.37651	20.54698	11.45731	5.62104	8.52012	6.2865	12.3129	12.34313
AF302012	0	4.61859	16.95542	-0.36453	7.43405	6.35311	21.19045	26.00083	25.74913	4.19508	10.05092	5.91195	5.38611	1.07676	6.76339	7.36446	20.09057	0	8.09238	9.65578	19.57655	-1.37029	6.92299	6.47714	9.98828	7.36651	5.18393	5.57491	-1.97087	5.50957	4.37185	12.15723	11.57732
AF302138	13.73336	26.79766	18.12356	19.28088	81.29054	8.12462	15.67513	8.69426	10.74876	18.57713	20.53776	23.26717	10.53707	8.44064	19.00533	-11.04001	9.89419	16.05598	2.8116	14.44571	12.24244	3.09771	22.06703	2.95182	10.19104	16.33361	17.01921	8.90077	0.88186	-3.08198	4.34087	17.61376	5.90157
AF303744	203.76539	244.83576	170.06964	264.37608	218.07735	69.5778	183.53104	78.26084	109.72383	223.45591	189.28062	153.5659	254.31981	149.67097	92.14646	168.98812	100.8696	225.44371	196.03707	120.84543	137.63371	159.6405	80.59614	116.53104	74.43299	53.09301	76.70874	138.36909	75.05745	39.40555	128.87317	48.88946	28.97952
AF303829	52.30342	64.62482	70.40784	69.97177	140.73597	60.73316	120.62726	194.55498	157.89526	47.19139	90.87977	105.39947	60.98485	73.16318	75.69174	55.66668	118.32779	52.51601	72.14562	152.11442	93.67653	88.14932	129.04272	73.59855	141.12495	150.54221	134.24029	41.42259	51.91198	197.56026	36.14735	183.96922	119.13803
AF305427	15.13751	22.57977	66.84725	60.5117	50.74549	6.35311	35.31742	33.64814	25.74913	38.35503	45.94708	34.62711	41.06909	31.76436	32.39308	23.65554	25.11321	45.93969	22.40966	23.97296	41.20549	23.98004	71.72223	9.4666	10.89631	19.03015	12.67183	43.07886	27.19806	11.01915	12.71812	19.04633	28.75658
AF306532	22.33792	11.63247	24.79149	18.61318	14.89773	16.50999	23.68142	16.82242	3.12222	24.37701	15.66893	26.06654	16.00312	14.21456	31.81247	10.3381	17.4582	12.00366	14.92668	18.20959	11.19509	6.94089	12.7413	19.76257	10.12289	21.50603	17.80739	36.1346	9.58884	18.10525	11.00137	14.48577	20.92965
AF309508	20.15861	57.23913	47.10384	53.77141	51.34961	21.81677	42.18254	37.3019	25.42381	66.56798	50.76732	48.16642	59.25479	38.46293	20.29416	39.76191	58.194	43.51326	33.33625	38.99426	60.91444	36.09263	69.78085	32.36973	39.30062	41.66793	38.35437	23.35529	40.6699	53.78325	7.85812	62.28879	13.9531
AF313412	-15.25516	-10.8939	-0.49583	-10.34066	-13.31286	-15.3307	8.14049	-11.70256	-15.61111	0.93758	-15.04217	-16.43325	-0.43252	-12.96034	-34.00643	-12.72381	-15.5184	-5.62671	-6.46823	2.02329	17.1219	9.71725	3.2594	-12.60716	-0.59546	8.06476	13.01309	-24.67729	-4.95974	-6.9226	44.00547	-25.35009	-16.63639
AF314173	-3.23138	-14.64202	1.89866	1.34518	-15.46016	-7.31216	-24.0352	-40.57323	-9.98099	-13.35231	-0.37341	-18.61374	-2.50883	-15.90736	-37.31956	-18.10561	-16.49031	2.1408	-3.7488	-2.99817	-2.38877	1.03257	-4.94961	-12.54522	-1.91082	5.44454	27.55492	16.31807	5.29117	-32.36077	0.96464	-22.31077	-25.37675
AF316037	-8.60971	-17.11891	-24.29232	-17.76806	-15.05862	-26.12726	-75.88678	-60.34004	-38.19691	-21.534	-19.31206	-86.56778	-14.86939	-51.48737	-20.96154	-13.67045	-59.4773	-22.98	-5.48615	-23.95436	-17.11467	-6.58453	-23.53583	-29.16639	-61.46571	-9.33417	-54.06565	-17.44177	-4.55089	-49.29433	-17.63776	-68.5813	-37.75107
AF316872	0	-1.10785	-0.99166	1.03407	0.31697	-0.58964	1.48009	-6.58269	-1.3381	-3.43778	-1.88027	-1.13333	3.89265	-5.0169	-3.29095	1.59048	-9.699	3.37603	1.49267	-4.96625	0.32927	-2.08227	0.14815	1.70367	0.59546	-6.72063	-7.53389	-5.72866	-2.6452	-4.79257	2.0955	-4.70787	-2.68329
AF316996	74.64133	33.42027	46.11218	85.13806	17.75048	54.83674	74.00445	59.24419	60.66033	84.38195	29.45758	52.13307	63.57995	53.51364	76.78872	24.25477	44.6154	79.89935	52.74094	41.20149	48.89619	13.88178	9.03744	30.32533	67.28742	47.04444	40.40907	54.64257	28.76651	55.91328	39.81447	28.97153	57.42238
AF317202	3.94892	-2.39482	0.77956	-1.09358	-0.64644	0	-25.42854	-5.35311	-7.3569	-2.39719	0	2.53369	-2.01979	3.23027	0.71194	0.22317	-2.51132	3.28141	-4.97992	-1.99775	2.21026	3.42572	-0.83076	38.36462	1.81605	-2.4555	-4.60794	3.54767	0	-3.93541	2.78209	-9.72579	0.74692
AF317552	22.33792	25.84993	11.40409	8.27252	10.46011	1.76893	14.06085	-0.73141	8.92064	33.44026	20.05622	3.39998	15.5706	-0.83615	10.96982	8.35	9.699	24.75755	4.478	0.55181	2.30487	7.63498	0.29631	2.0444	6.5501	0	-3.4245	2.644	3.96779	2.66254	-4.191	-3.62144	-4.29326
AF317839	-1.31631	2.05271	4.28758	-0.36453	-2.90898	-4.53793	-2.82539	-1.52946	-4.9046	5.39368	-3.94858	0.84456	5.38611	3.76865	-3.20371	0.22317	5.02264	-5.1565	9.02611	1.49831	0.94725	1.37029	4.70764	-4.48418	2.72408	3.68326	6.33591	3.04086	-2.36505	7.08374	-2.78209	-2.83669	1.86731
AF318278	2.63261	-0.68424	0	-1.45811	1.93932	4.53793	8.47618	3.82365	3.06537	-9.58876	-0.71792	1.68913	-4.03958	-1.07676	1.42387	0	5.02264	6.09404	15.87351	0.33296	-4.42051	1.37029	-1.3846	2.49121	3.6321	3.68326	1.72798	-3.04086	-3.94175	14.16748	0	1.21572	-4.10808
AF319173	9.62262	1.67832	39.75107	7.55143	11.20642	-22.70073	17.85571	14.29106	0	21.534	5.1013	-26.63624	22.04772	-5.26575	14.3421	-15.15637	-13.51757	2.46214	24.68766	2.52151	28.52444	15.05034	16.31818	2.27862	9.17399	-28.00251	-28.3201	-6.50371	-0.35007	0.78245	1.46981	-28.98797	20.21017
AF319951	34.94531	65.119	44.97091	31.53831	37.12125	16.276	89.27857	57.16425	68.61297	42.777	6.55881	126.52214	3.07643	36.86028	45.60054	13.96764	8.11054	-2.05179	30.1738	40.34418	29.59411	30.10069	15.69055	17.77327	48.62213	28.00251	55.99657	5.0256	36.75719	43.03474	-0.48994	-26.8669	31.64989
AF320996	2.53227	-3.02098	3.21221	6.66302	4.55261	-3.85484	0	14.29106	45.27041	8.148	3.27941	46.61342	5.64011	0.58508	-5.14845	3.86339	18.9246	-2.8725	8.62109	17.23033	8.20078	-0.94065	2.19668	3.19007	-2.7522	-2.66691	16.09097	-1.18249	0.35007	7.04205	-0.97988	21.91773	4.19456
AF321128	49.63246	26.51753	80.10443	81.73309	63.38629	-10.27958	28.27155	49.22477	2.8294	46.269	30.24341	-13.31812	35.89163	31.59452	22.43252	16.34511	8.11054	34.88036	35.26808	40.76443	30.30722	34.3336	15.69055	-25.06487	19.26537	20.0018	-6.43639	76.86206	23.80466	25.03839	19.59751	6.36321	15.25296
AF321817	8.71724	28.98885	124.45329	124.43255	29.47848	1.17928	41.44249	115.56274	4.90635	30.315	120.9641	32.29984	65.31002	26.75682	24.1336	5.16905	118.32779	16.12992	9.45356	17.47384	12.34752	18.74041	8.14851	5.79248	-5.35918	10.75302	4.7943	127.79311	21.49222	8.52012	-2.61937	-7.96717	13.41644
AF322238	24.81623	5.7063	32.92513	28.4289	9.10521	2.56989	13.39178	14.29106	-16.9764	11.349	6.19443	14.98289	4.61464	2.92542	26.47773	2.08029	-8.11054	2.8725	19.20151	19.75184	20.68022	23.51616	13.18007	18.229	8.25659	8.00072	1.93092	9.45995	4.55089	10.9543	4.89938	9.89833	17.15958
AF322375	28.36141	16.78325	25.29613	24.87529	15.75902	17.13263	31.2475	28.58213	10.61025	22.698	22.22708	38.2896	21.02224	19.89285	28.31646	20.50568	8.11054	20.1075	30.56567	21.01259	30.66378	30.57101	23.22202	38.73661	32.10895	29.33597	37.97468	9.16432	15.75308	23.47349	15.67801	14.8475	24.02341
AF324864	1083.30452	1134.88318	972.89737	917.2762	875.85139	2112.88139	1473.09634	1692.69701	2083.14634	1104.05393	1129.93754	1921.13886	1209.54794	1385.47831	1336.02223	1416.67499	1476.11846	1048.05214	1214.00567	1393.97536	1252.22306	1313.14248	1291.64645	1744.05912	2065.75793	2092.18777	2083.36402	1967.96426	2054.20179	1711.21757	1263.05958	1541.31163	3142.30953
AF324899	419.34368	400.11262	479.22122	226.98699	328.13785	414.18129	306.52308	287.40915	649.34748	462.68997	411.74764	341.27683	377.37486	216.48099	475.12819	310.25985	186.54244	437.44071	675.57966	476.56559	634.66886	784.96949	496.76296	589.25227	327.79719	557.38336	523.57697	804.09536	943.08446	375.57587	513.94472	294.47536	1331.7656
AF325921	530.25705	550.49051	600.88358	475.29566	420.24057	874.62068	648.75758	620.86729	1128.93092	580.83597	523.24744	789.09863	465.56572	497.32118	681.06611	522.44905	475.8184	528.54	873.47277	609.36517	754.11497	1012.60593	669.04524	1029.48251	565.69987	954.75235	876.66023	1100.90114	1320.1082	704.98721	701.10095	544.40824	2018.18882
AF326296	-6.05884	-44.75485	-20.36743	-34.07783	-49.8715	-58.4973	-309.32251	-110.12734	-188.10325	-20.89927	16.05679	-138.27346	2.50883	-35.38576	-68.07364	-16.33921	-23.08644	-9.63359	-18.2754	-26.16582	15.2284	16.52114	-47.22756	32.46997	-59.23539	-14.97248	-91.57957	65.27228	-7.49582	-332.85362	-5.78783	-156.17537	-9.44251
AF329487	-116.7336	-187.58362	-100.28368	-155.14379	-197.49113	-490.72734	-822.42168	-311.54446	-998.86663	-176.48273	-150.48577	-1127.46053	-133.97138	-561.95185	-284.38886	-424.81946	-342.99848	-191.06617	-155.10659	-131.91934	-130.18789	-81.57314	-186.64168	-422.10965	-616.55763	-242.28193	-786.12554	-131.28629	-130.07448	-688.82208	-184.72833	-1286.97895	-320.45519
AF330257	13.1678	38.93713	30.71673	19.54487	28.36624	26.55557	23.80762	36.52161	9.19555	13.968	38.62411	8.32383	21.02224	22.23318	36.40688	27.93527	13.51757	16.82464	30.95754	13.86831	22.463	34.3336	16.00437	35.09082	11.92618	28.00251	23.17099	13.00742	7.35144	42.25229	19.10757	48.07761	28.59929
AF331457	1.97446	-7.86871	-6.04159	-9.11321	-3.55542	-9.07587	-11.30157	-6.88257	-12.26149	-5.99297	-1.43585	-16.04671	-7.4059	1.61514	-0.71194	-2.00849	-5.02264	-14.53194	-4.04619	-5.66028	-3.94689	-6.85144	-6.09224	-2.98945	-9.98828	-4.29713	-11.51985	-1.01362	-5.12427	-0.78708	-12.32068	-11.75199	-3.36116
AF331658	69.73789	21.23387	18.59362	69.28239	16.16562	-5.30678	48.84294	28.52498	0.89206	72.50597	46.38002	55.53305	51.46949	25.92067	59.7855	30.61667	-11.6388	21.75663	28.85825	36.60311	28.81088	28.45765	8.59297	17.0367	38.10969	25.53841	26.02618	56.8459	31.08106	29.28791	48.72034	14.48577	16.09973
AF332006	4.90345	2.76964	13.88324	9.65128	7.92432	-2.35857	23.68142	-5.11987	12.04286	2.81273	1.25351	15.29992	24.22093	0.41808	3.29095	3.57857	7.7592	10.5032	9.45356	1.28755	13.00606	15.96405	8.14851	5.45174	11.31381	2.01619	10.27349	4.84732	3.63715	6.9226	5.76262	7.96717	-2.14663
AF332052	1.31631	1.19741	2.92335	-3.28075	4.52508	5.44552	7.06348	2.29419	4.9046	-1.79789	3.23065	3.37825	-0.67326	12.38272	0.71194	0.22317	17.57925	-2.81263	0.62249	12.48592	2.36813	3.42572	-1.66152	0.99648	-7.2642	-0.61388	1.15198	14.19068	3.94175	-7.87082	5.56418	14.99392	3.73462
AF332064	2.82746	38.40077	68.52431	7.62267	9.22623	2.43739	-4.18003	10.14331	18.42644	30.18784	49.29062	-5.31821	109.88663	22.40016	17.62313	11.48161	9.89419	77.06871	16.401	19.07924	27.47084	11.35829	2.88727	34.68384	20.38207	14.97248	19.45053	12.60942	6.61396	4.62297	98.87548	0	12.98345
AF332068	9.21414	13.17153	11.49851	15.67472	6.14117	0	5.65079	20.64772	6.74382	10.18805	7.89715	-4.22282	0.67326	17.22813	12.45888	15.62158	17.57925	13.5944	15.87351	14.65014	9.78828	10.27716	9.96911	10.96132	8.17223	15.3469	4.60794	0	2.75922	20.46413	12.32068	17.42537	10.8304
AF332078	32.24948	31.81695	36.8342	52.85661	26.18079	34.4883	40.9682	49.70747	36.78448	54.53605	29.07589	46.45101	52.51457	38.76329	43.78406	25.66403	47.71509	37.97056	38.90566	32.62986	30.94358	26.72062	29.63042	27.90154	29.96484	47.88232	50.68732	19.25878	33.50486	61.3924	38.5518	38.4979	32.4912
AF332092	94.11583	155.15038	155.91195	160.02793	134.45939	126.15456	163.87281	198.06516	198.0231	237.92102	121.68797	208.60724	259.87979	152.89964	105.72247	112.92172	268.71132	238.60514	196.08451	175.96818	205.86955	222.67182	148.42901	165.41629	182.51312	154.69672	285.69216	271.1434	346.87381	258.95001	194.74619	132.91907	173.28638
AF333770	8.55598	-0.85529	23.1919	6.92604	1.6161	4.53793	-19.77775	12.23569	15.93994	1.79789	18.30704	12.66846	13.46527	3.76865	12.10291	0	20.09057	2.34386	7.46989	2.99662	9.6304	2.74058	11.35371	7.97187	2.72408	-4.29713	14.9758	6.08172	9.06602	7.87082	2.38465	11.75199	11.57732
AF333960	5.26522	29.25106	38.19843	44.83698	6.46439	7.26069	18.36506	18.35353	14.10072	67.12129	32.30654	43.91731	72.71248	22.07354	53.03922	11.15827	5.02264	29.53266	22.40966	24.13944	24.78644	13.70288	34.06113	31.38924	19.06853	13.50527	43.77541	19.25878	24.43884	18.10289	25.0388	28.77212	17.17925
AF334612	91.16167	47.66442	68.8617	68.85124	63.73649	57.82262	37.1994	96.86165	62.95417	86.13599	75.79072	41.61913	48.19733	33.93486	70.97503	68.64945	72.99487	59.50179	11.75603	19.75184	6.06144	22.10519	78.76658	8.20305	6.42179	1.33345	10.94186	75.67956	19.9539	14.86654	7.839	0.35351	32.41253
AF334958	14.47936	34.55389	43.26557	47.38868	44.60432	13.6138	49.44438	31.35394	42.91522	62.32692	35.53719	50.67382	72.03922	33.3795	27.05356	28.78834	25.11321	49.2211	24.58838	15.64901	24.78644	20.55432	39.59953	27.90154	50.84943	30.69379	48.38335	49.16058	41.38835	24.39955	36.16715	33.63501	18.6731
AF336850	13.16305	15.56636	14.81164	8.01962	30.70587	28.13519	15.53966	11.47096	23.29683	55.73465	1.79481	27.02604	66.65311	8.07569	20.64614	6.24863	27.62453	-2.81263	7.78113	10.15521	8.9989	4.79601	11.63063	11.9578	21.79261	15.3469	55.29526	19.76559	18.92039	26.76079	5.16674	47.4132	19.79349
AF336862	-22.37719	-18.98753	-36.05464	-44.10793	-23.27182	-1.81517	-4.23809	-6.11784	-34.33218	-26.36908	-43.79331	-10.13476	-43.76214	-4.30703	-16.37452	-15.17525	15.06792	-34.22038	-15.87351	-22.97409	-26.83882	-7.53658	-7.19991	-1.99297	-39.95312	-11.04977	-36.28751	-6.08172	-14.19029	-29.12204	-34.57739	0.40524	-31.74427
AF338472	43.04135	57.23913	59.00375	107.19813	86.5336	28.30283	63.64383	46.81022	47.7254	58.12979	60.16867	52.13307	101.20891	86.54159	65.27041	72.36668	52.3746	54.39158	73.63829	40.46575	61.90224	74.26754	64.29913	41.22882	62.52371	48.38857	53.42216	54.64257	108.7837	43.1331	146.68491	80.03385	66.54557
AF342737	22.37719	54.90989	42.09623	87.4868	14.22167	84.40557	79.11101	108.59171	73.56895	47.94378	74.30504	135.97476	109.06872	114.67473	69.05778	42.17827	145.6566	96.09834	74.07637	53.10676	49.25713	36.31263	41.53797	68.25913	125.30751	43.58519	85.82285	40.54481	71.34564	103.10776	83.46265	149.53395	46.30929
AF343079	4.05163	-2.01399	-7.62899	3.99781	14.00802	5.13979	20.83167	-7.93948	12.7323	-4.656	8.3807	3.32953	-6.66559	9.36134	10.66464	13.37327	8.11054	1.23107	11.75603	8.40504	-0.35656	-2.82194	12.55244	6.38015	22.01757	-25.33561	0	-12.7118	-4.90096	7.8245	2.44969	14.14047	8.77045
AF343088	6.07744	0.67133	-15.05722	0	-11.20642	2.56989	-5.9519	6.35158	7.0735	2.91	4.73692	-13.31812	-8.2038	0	5.88394	7.13241	29.73865	-2.8725	10.58042	0	-12.836	1.88129	0.31381	6.83587	8.25659	6.66727	10.94186	5.32122	-2.45048	1.5649	-6.85913	28.28095	4.57589
AF343581	7.59681	32.5595	34.12971	3.99781	31.16784	15.84768	11.90381	58.75215	15.5617	23.28	19.67644	14.98289	16.92034	14.62709	30.15519	27.63809	51.36676	9.84857	8.62109	70.60231	34.58589	17.40196	63.70365	16.86182	25.68716	26.66906	13.51641	10.34682	4.55089	39.12249	1.46981	59.03648	32.79386
AF343877	14.68716	19.1329	16.86409	7.10722	24.51403	16.276	-1.48798	17.46685	-4.95145	6.111	19.67644	-6.65906	11.79296	12.87184	9.19366	12.7789	35.14568	18.05571	9.40482	19.75184	12.47944	22.10519	25.10489	9.57022	17.43057	5.33381	-5.14911	12.41618	15.05294	31.29799	15.18807	11.66589	24.02341
AF345951	17.77012	52.51507	57.88231	42.28529	30.05943	39.02623	67.80944	44.35436	43.5283	25.76978	40.92162	52.36295	40.39582	38.22491	66.92197	45.52575	37.66981	50.15864	35.17071	52.44085	30.31208	23.2949	29.63042	25.90858	34.50497	25.16891	29.9516	21.79283	27.98641	10.23207	21.06438	64.83857	38.46659
AF346413	53.72169	71.27625	60.58446	47.97799	83.78411	36.56081	62.70051	66.65602	121.3074	22.64088	36.59455	69.80151	39.63947	84.4064	100.20993	75.95525	79.1535	36.92876	31.8648	56.96517	85.99567	61.95429	48.0525	115.12081	90.44544	61.25105	111.84054	40.05344	75.84004	46.22967	50.64354	69.2808	107.40855
AF349453	7.23968	24.1193	14.42186	9.11321	18.1003	6.35311	-29.66663	8.41203	0	1.19859	15.79431	-1.68913	16.83159	2.15352	2.49178	12.49727	7.53396	10.31299	7.46989	17.64676	13.73516	3.42572	11.90755	-4.48418	-9.98828	-4.91101	23.03969	5.0681	6.70097	8.6579	10.33347	6.48386	0
AF350047	0.65815	-8.724	-7.21093	-21.8717	-1.29288	0	-55.09517	-19.11826	-29.42758	-11.38665	-9.69196	-37.1608	-5.38611	-23.1503	-8.18726	-16.51424	-17.57925	-11.25054	-10.27109	-14.1507	-3.63113	-11.64745	-16.61519	-17.93671	-19.06853	-9.82201	-27.07164	-11.65663	-2.75922	-36.20578	-9.14115	-11.75199	-13.8181
AF351196	29.61687	25.65883	35.27508	46.2951	21.97894	34.4883	53.68247	42.8249	45.36752	43.1494	44.51123	24.49235	20.87117	44.14708	51.97132	31.91266	37.66981	39.37688	36.10445	32.96282	34.57472	23.98004	32.95345	13.45253	46.3093	6.75263	38.01549	-1.01362	22.07379	44.0766	46.50062	18.64109	32.4912
AF353993	7.23968	7.69765	7.7956	9.84226	8.40371	13.6138	14.12697	20.64772	19.00531	16.78032	-8.97404	25.33691	-5.38611	13.99785	14.23872	10.48878	0	2.81263	2.17872	7.82451	8.84102	3.42572	-0.83076	-10.96132	0.90803	12.89139	13.82381	-7.09534	1.97087	20.46413	1.98721	6.8891	11.20386
AF354929	57.25928	175.67745	124.33978	99.88076	94.38015	9.98345	90.41259	50.4722	28.20143	114.46578	154.35347	64.18684	179.76141	69.45089	122.45297	160.00963	72.8283	256.88726	61.31532	64.26085	121.4062	54.12638	71.72223	49.32594	61.74573	80.41774	42.62343	60.3104	34.29321	29.90912	274.63188	25.93543	102.3286
AF355152	-6.86668	1.65759	-5.69598	-7.17428	-4.73779	-17.06171	-13.58511	-11.59235	-44.53056	-13.93285	-10.829	1.99433	-4.51589	-7.79136	-19.69643	-7.0656	-19.78837	-9.63359	-9.372	-3.27073	-2.38877	-5.16286	-1.44364	-5.90363	-10.82797	4.0834	-3.24175	13.35115	-6.17303	16.95088	1.44696	-30.53052	-21.8358
AF356522	1.31631	14.88212	9.7445	12.75849	8.40371	3.63035	18.36506	17.5888	11.03534	11.38665	10.76885	6.75651	11.44548	2.6919	8.8992	8.48029	-5.02264	15.46949	18.36347	25.97071	13.10366	5.48115	19.10747	6.97539	23.60866	8.59426	23.03969	18.75197	3.54757	22.82538	10.73091	22.6935	8.58963
AF358859	6.58153	32.67224	16.95542	28.06868	20.68606	5.44552	40.9682	9.17676	6.74382	23.37259	30.15277	28.71517	41.06909	20.4584	20.29017	23.20921	30.13585	20.15721	17.74098	48.44535	29.83846	15.75831	28.52274	8.47011	19.97656	4.91101	27.64763	11.14982	20.10291	11.80623	27.026	5.26813	27.63619
AF359382	177.2588	156.0842	69.26323	54.19259	118.71796	41.97494	52.07916	22.23054	23.34256	68.676	77.24823	116.53355	120.49333	102.38966	70.97503	115.01012	64.88433	132.135	59.172	26.05561	16.75811	46.09168	50.52359	15.49465	31.19155	38.67014	24.45827	15.07679	18.20356	15.64899	12.24844	51.61273	19.44752
AF360358	21.06088	15.22424	13.6423	12.39396	8.40371	13.6138	-56.50787	17.5888	-30.65373	7.19157	11.12781	-59.11946	0.67326	-26.91895	19.57824	16.06791	-22.60189	26.25125	14.31728	23.30704	13.26154	30.14634	27.69198	16.94022	8.17223	3.06938	-125.56631	17.73835	16.16117	-40.92827	13.91044	-48.62893	47.80314
AF360543	2.72414	0.18464	-4.46247	-3.1022	2.53578	-7.07571	8.14049	11.70256	-9.36667	-1.2501	-0.62676	0.56666	6.92027	3.76268	-5.48491	-0.39762	21.3378	2.6258	28.85825	-1.83935	2.4695	-4.85862	-1.77786	3.40734	-2.97732	2.68825	-8.90369	3.52533	-4.29844	8.52012	-2.0955	-1.08643	5.36658
AF360997	10.63553	14.76926	8.03052	6.21882	18.56063	2.56989	28.27155	19.05475	7.0735	10.767	17.85454	3.32953	3.07643	5.85084	11.76788	8.32115	2.70351	9.02786	8.62109	4.20252	14.26222	6.58453	7.53147	9.57022	11.92618	9.33417	6.43639	4.72997	1.40027	3.1298	14.2082	6.0097	3.81324
AF360998	-4.55808	19.1329	22.68622	-5.33042	0.7004	3.42653	14.87976	1.5879	4.95145	0	22.59146	14.98289	-14.86939	-4.68067	15.44534	7.13241	-51.36676	-6.56571	-16.8503	-14.28856	9.98356	23.04584	21.33915	17.31755	38.53074	-53.33812	21.24008	10.34682	20.65404	-3.91225	-7.839	23.68529	22.49811
AF361001	-15.70007	-13.4266	6.22365	3.99781	-16.10922	-4.28316	7.43988	11.11527	47.39246	-4.947	-0.36438	-74.91443	-8.71654	-20.47793	-2.20648	19.31694	59.4773	-16.82464	-12.14789	-23.95436	-3.92211	7.05485	-11.2972	-9.57022	43.11774	2.66691	-28.96374	25.4236	0.70014	7.04205	14.2082	16.61506	17.5409
AF361482	-3.29076	-1.53953	-12.47296	-10.20679	-12.92879	-9.07587	-8.47618	-5.35311	-7.96997	-10.18805	-13.28158	-13.51302	-7.4059	-5.92217	-3.55968	-2.45482	-2.51132	-13.5944	-5.60241	-2.66366	-1.42088	0	-7.47683	-12.95429	-10.89631	-11.66364	-10.36786	-4.05448	3.94175	-2.36125	-11.92324	-12.56247	-8.21616
AF361882	5.26522	1.02635	-5.45692	2.91623	2.26254	-4.53793	4.23809	-6.88257	7.96997	-1.79789	4.30754	-7.60107	-5.38611	-4.84541	3.55968	1.56216	15.06792	4.68772	-5.60241	-1.16535	0.78938	0.68514	2.21536	-0.49824	7.2642	-6.13876	-3.45595	3.04086	4.33592	-1.57416	9.53859	-6.8891	3.73462
AF363456	30.27502	59.52848	32.35173	82.74793	52.68481	2.72276	46.61899	9.17676	12.26149	55.73465	53.84423	20.26953	57.22741	25.30381	33.46099	62.26316	20.09057	57.19023	45.44181	63.59493	44.67875	45.90465	103.568	23.41737	51.75745	14.11914	16.70378	39.02438	16.94952	21.25122	57.23153	22.6935	7.8427
AF363457	14.47936	36.94871	24.36124	24.05887	13.57523	-6.35311	14.12697	19.11826	27.58836	37.15643	30.15277	30.40429	43.08888	19.38164	32.03711	29.01151	37.66981	30.4702	18.36347	10.15521	25.10219	17.1286	18.83055	14.44901	20.88459	22.71341	15.55179	35.47671	31.92816	24.39955	22.65415	13.37296	29.87696
AF363726	14.47936	48.40966	43.26557	57.59547	48.80617	11.79863	32.49202	67.29627	27.58836	48.54308	37.69096	45.60644	55.88089	19.38164	34.52889	24.32503	35.15849	25.31371	32.36951	63.0955	52.57252	15.75831	44.03025	13.95077	24.51669	14.11914	41.47144	23.82007	23.25631	16.52872	8.74371	23.90922	25.76888
AF363970	8.48237	7.73541	9.8385	8.51946	20.69667	23.56141	13.58511	10.14331	17.65867	-0.58054	1.12024	27.25583	4.51589	18.50448	17.96868	20.31361	18.13934	-2.676	2.343	111.74985	9.85367	3.09771	8.86806	20.66271	33.12086	24.50042	13.77746	1.48346	3.96837	23.11483	0	65.75805	43.67161
AF365933	5.26522	-9.5793	-8.57516	-7.29057	-13.89845	-10.89104	-15.53966	-9.17676	-16.55301	-15.58173	-17.94808	-12.66846	-8.75243	-11.84434	-4.98355	-6.02547	-5.02264	-10.78176	-7.78113	-7.49155	-0.94725	-2.74058	-17.99979	-11.9578	-12.71236	-9.20814	-20.73572	-2.53405	-6.3068	-9.44499	-8.74371	-10.53627	-5.97539
AF366393	-7.23968	-2.56588	-8.18538	-33.53661	-6.78761	-9.07587	-15.53966	-37.47179	-16.55301	0	0	-5.06738	-20.19791	3.23027	-23.49388	-4.01698	-35.15849	-22.96985	-13.0723	-3.99549	-5.84139	-3.42572	1.3846	-22.91913	-15.43643	-3.68326	-20.15973	-19.76559	-11.82524	-23.61246	-6.7565	-17.42537	-6.72232
AF373410	-5.92337	12.65836	10.32917	5.46792	-5.17151	-13.6138	9.88888	-0.76473	17.16609	20.9754	5.74338	-5.06738	24.91076	-8.61406	9.61113	1.11583	-12.5566	-0.93754	14.00604	11.98648	12.31428	-0.68514	8.03067	5.48066	-6.35618	9.20814	12.09584	1.52043	8.67185	-10.23207	14.30788	9.32054	36.22582
AF373412	3.29076	2.22377	10.52406	7.65509	-4.8483	0.90759	28.25393	2.29419	19.00531	8.39016	10.76885	-5.91195	17.50486	-5.92217	12.45888	10.48878	22.60189	22.96985	11.82732	11.82	13.26154	-3.42572	5.26148	-2.49121	-0.90803	15.96077	9.79187	2.02724	-5.51845	-8.6579	8.74371	2.43145	32.86466
AF374267	4.60707	29.76424	42.87579	30.62038	16.16098	12.70621	39.55551	26.76556	32.49295	23.97189	17.58912	22.80322	41.74235	8.07569	33.46099	21.20072	37.66981	45.00215	33.92573	41.28676	38.83735	8.90687	28.52274	20.42792	24.51669	48.49619	51.26331	7.09534	14.58447	28.33496	23.05159	23.50398	81.04126
AF374476	109.51028	42.09846	129.41159	98.23622	49.76474	71.93637	159.10957	114.83133	82.51589	85.63206	48.88705	143.93261	104.66904	142.98177	122.31346	108.94764	85.3512	96.02927	71.15051	82.95478	66.67662	40.95126	81.33692	88.59085	147.67506	88.04031	56.84665	54.64257	52.57328	106.50149	70.19921	121.31829	104.11161
AF377871	-8.55598	-18.98753	-14.61675	-31.34944	-16.16098	-24.50484	-52.26978	-35.94233	-24.52298	-38.95432	-21.17873	-10.97933	-9.42569	-29.61085	-44.14002	-13.83626	-45.20377	-17.34458	-9.6486	-11.48704	-9.47253	-2.05543	-17.72287	-11.45956	-28.14879	-16.57465	-36.8635	-12.16344	-7.8835	-27.54787	-15.10277	-31.6088	-20.16695
AF378525	1.31631	-9.92141	1.36423	-10.57132	-0.96966	-11.79863	-28.25393	-7.6473	-20.84454	-7.79086	-1.07688	-5.06738	2.69305	-12.38272	-6.05145	0.22317	-35.15849	1.40632	-6.8474	-11.98648	-5.68352	-3.42572	-6.36916	-15.4455	-9.08025	-3.06938	-11.51985	-4.05448	-3.1534	-12.59331	-3.97441	-4.86289	-8.96309
AF378760	3.94892	18.47436	17.15031	51.76302	-3.87864	-31.76554	-50.85708	-17.5888	-15.32686	46.74519	35.89616	-10.97933	74.05901	2.15352	-3.20371	-0.89266	-32.64717	23.43862	5.91366	10.32169	0.47363	3.42572	17.44595	-38.36462	-3.6321	-19.03015	-16.70378	-30.91542	-29.16893	-19.67705	31.7953	-14.18344	-15.68541
AF378762	7.2706	8.28794	-2.41647	-3.13875	6.23394	-16.24925	11.49509	-2.89809	9.98099	8.70803	-8.2151	-19.94329	-1.5053	-6.81744	-13.82206	-9.71521	3.29806	-3.7464	5.6232	10.08474	34.33855	12.39086	2.47481	-15.49703	26.11453	-12.25021	3.24175	17.80153	-5.29117	30.81978	0.96464	21.13652	-1.18031
AF384055	-1.31631	9.40824	5.06714	10.20679	0.64644	7.26069	7.06348	6.11784	4.9046	-1.19859	5.02546	7.60107	-6.05937	5.38379	9.61113	13.61309	-2.51132	1.40632	3.73494	1.99775	5.20989	3.42572	2.49228	1.99297	8.17223	7.36651	5.75992	5.0681	7.09515	12.59331	7.55138	5.26813	2.9877
AF384098	-1.31631	-1.71059	-3.31313	-2.91623	-0.96966	3.63035	-46.61899	-3.82365	1.22615	-7.79086	0	-12.66846	-16.83159	-2.15352	-2.49178	0.22317	-17.57925	-9.84422	-2.17872	-4.82789	-3.15751	-4.11086	-0.27692	-3.48769	2.72408	0	-17.27977	-3.04086	1.97087	-3.93541	0	-4.86289	-2.24077
AF384100	5.92337	12.31624	23.38679	6.92604	10.66625	0	9.88888	11.47096	11.03534	17.97892	11.12781	20.26953	3.36632	15.07461	17.7984	16.73741	12.5566	0	22.40966	18.97859	17.05055	16.44346	10.79987	10.46308	15.43643	8.59426	16.12778	5.57491	7.09515	17.31581	2.78209	12.15723	14.93848
AF385682	100.27784	124.19603	93.75631	121.71122	107.86175	194.45533	77.37476	115.9164	38.90426	97.48499	149.75954	148.16409	85.11444	120.52725	107.01417	82.3199	97.32649	61.55357	48.59158	194.5766	109.81911	57.37944	332.01213	142.64189	58.71351	28.00251	207.8953	94.30383	47.60931	57.90128	97.00768	18.38262	187.23005
AF386072	30.93317	16.25059	27.47948	19.32	10.98947	6.35311	36.73011	17.5888	23.29683	19.77681	32.6655	38.00537	21.54444	10.2292	16.01856	17.40691	2.51132	14.53194	7.15864	15.14958	15.78754	4.79601	21.0459	4.98242	8.17223	5.52488	13.24782	31.92904	-6.3068	8.6579	19.87206	5.26813	13.07117
AF388037	34.88209	54.73883	48.72248	48.11774	36.2006	30.85795	79.11101	89.47345	51.49827	59.92973	74.664	76.01074	81.46491	46.83897	70.12568	39.94662	72.8283	42.18951	31.74702	54.60507	33.62747	6.85144	40.70721	35.37517	51.75745	30.69379	60.47919	20.77921	25.22719	56.66991	40.93644	45.387	76.93318
AF390177	6.05884	-20.44358	12.9454	3.13875	0.24936	-16.24925	-15.67513	-18.83757	-26.87189	-45.28175	-8.2151	-9.30687	9.53354	0	-31.79074	-1.7664	-14.84128	-12.30959	7.029	-4.63353	-2.38877	-6.19543	1.64987	-69.36767	-3.1847	-40.83403	-18.64009	0	-22.48745	-27.7378	14.46958	1.17425	-16.52439
AF391115	224.86545	154.07021	144.34858	145.25391	142.18139	166.18649	101.18237	79.39479	52.34391	112.90799	140.65008	104.8802	132.28629	115.84658	131.65317	121.84534	51.36676	125.15893	130.88376	165.57923	127.29033	163.67249	162.86796	109.8297	111.00523	72.00646	135.80777	128.89176	212.49156	146.3181	111.21587	114.18433	138.42058
AF391192	91.48322	124.87297	84.19245	83.84151	103.10708	32.67312	69.22214	105.53279	44.14137	78.50794	120.61108	101.34765	98.96976	81.83361	88.99198	64.94115	80.36226	122.81836	61.31532	114.87043	69.93881	52.75609	125.16774	49.32594	80.81427	80.41774	68.54308	82.61004	128.50098	81.85654	50.47503	56.73375	99.71436
AF393747	48.1131	35.58048	55.41058	40.42234	44.47546	8.138	40.17535	49.22477	22.63521	57.036	60.8512	34.96007	56.40113	15.21218	51.85223	26.15217	43.25622	45.54964	46.63224	22.27335	55.97922	49.85426	17.57342	36.91372	22.93497	40.00359	20.59644	49.36909	67.91328	43.81719	23.51701	17.32208	24.78606
AF396699	12.5049	-4.27647	1.36423	-3.28075	20.03962	6.35311	-14.12697	49.70747	-6.74382	-1.19859	-2.87169	-10.13476	4.71285	3.76865	2.84774	13.61309	25.11321	3.28141	2.17872	0.99887	2.21026	4.11086	-3.32304	-16.44198	5.44815	25.16891	-15.55179	10.1362	1.18252	-11.80623	-9.93603	-2.83669	-10.45694
AF396879	34.22394	-2.05271	2.33868	27.33962	13.57523	-11.79863	-36.73011	-28.29502	-22.07069	27.56767	22.97354	-10.97933	23.56423	18.30489	-14.95065	-8.48029	-10.04528	33.28284	-10.89358	13.15183	10.73553	14.38802	25.1997	-23.91561	0	-55.8627	-14.39981	22.29964	13.79612	-11.80623	21.85927	-9.32054	-2.61423
AF396935	-46.07069	-43.79107	-49.30715	-75.09283	-29.41299	-68.97659	-100.30146	-80.29669	-74.7951	-100.68194	-48.81877	-89.52376	-76.0788	-79.6801	-64.43019	-46.41842	-102.96415	-47.81478	-38.59441	-47.61296	-48.46776	-21.23947	-38.76877	-91.17826	-69.91796	-74.89286	-77.18296	-78.04875	-60.30874	-90.51444	-30.20553	-67.27002	-64.60893
AF398969	0	-1.02635	1.55912	-1.82264	-1.29288	7.26069	-4.23809	-3.82365	3.06537	-1.19859	-2.15377	6.75651	-3.36632	0	-3.55968	-1.11583	2.51132	4.21895	-3.11245	0.16648	-0.31575	2.74058	1.3846	-2.98945	5.44815	0.61388	0	2.02724	2.75922	-8.6579	3.17953	0.81048	2.61423
AF401681	18.42827	32.8433	45.79914	56.86642	42.34178	14.52139	21.19045	22.17718	28.81451	54.53605	26.20419	18.5804	92.23713	34.99464	26.69759	18.7459	55.24906	24.37616	14.93977	22.64113	19.2608	15.75831	39.32261	24.41385	23.60866	17.18852	27.07164	33.44947	39.0233	24.39955	32.19274	15.8044	13.44463
AF402611	1.21177	0.82879	-7.76724	-9.41624	-1.24679	3.24985	-14.63012	-13.0414	-26.10412	-9.8691	-3.73414	-3.32388	6.02119	-3.2464	-7.94768	0	1.64903	4.81679	-3.2802	0	-2.09017	-3.09771	-3.91844	-0.73795	2.54776	12.25021	4.86263	6.67557	2.64558	-16.95088	6.27015	-1.17425	4.1311
AF403109	110.0551	66.47125	69.41618	114.0919	64.02853	78.42243	94.7257	85.57494	98.57303	120.00989	84.6122	122.96605	68.33764	99.92001	123.95893	75.54763	25.2174	56.64226	102.9941	231.75837	124.29839	100.64292	185.48965	58.60625	97.65609	132.3965	137.66479	84.60785	92.25123	99.57889	114.72855	118.42113	141.67765
AF407332	31.40013	39.2728	25.09537	23.54268	20.31163	9.85126	28.27155	31.75792	9.9029	23.28	25.14211	34.96007	3.58916	1.75525	34.2004	22.58597	13.51757	23.80071	30.1738	36.56191	24.60233	52.20588	47.07166	17.31755	29.35676	10.66762	3.21819	20.98925	24.50479	57.11883	24.00695	31.10904	61.77448
AF407579	180.88265	96.01402	168.08632	216.11969	130.27586	117.33883	207.95251	73.87238	103.47938	160.63824	122.21762	193.79903	197.22761	166.81206	184.29293	154.67383	147.42479	120.4117	128.36945	129.49039	181.75552	110.36017	112.74571	115.1681	155.41609	79.30349	91.77653	153.7924	122.67099	133.65937	168.68764	116.24827	127.18789
AF408433	4.90345	3.32356	-0.24791	2.75751	6.33946	1.76893	4.44027	-0.73141	0.44603	11.25093	2.50703	5.09997	5.62272	4.59883	-2.19396	8.74762	-5.8194	10.87832	-1.99022	-2.20722	0.32927	0.69409	-1.48155	-1.36294	8.3365	-4.03238	3.4245	0	-6.94364	-4.26006	2.61937	-5.79431	1.07332
AF410461	18.42827	12.31624	6.82115	20.04906	20.36284	-4.53793	-25.42854	-5.35311	4.9046	-2.99649	17.94808	-25.33691	9.42569	-3.23027	-10.67904	2.67799	-22.60189	2.34386	1.55623	4.16197	11.05128	7.53658	9.13835	1.49473	9.08025	-12.89139	-6.33591	13.17706	2.36505	4.72249	7.15394	-2.02621	-4.10808
AF411816	98.7229	96.4772	173.64693	255.16982	60.11886	90.75868	196.36484	291.36227	217.02841	142.03345	254.50375	267.7267	189.1871	183.04887	293.31757	159.34014	150.67924	278.91956	122.94188	86.90198	84.62123	113.04877	156.45968	167.9075	177.97299	193.98477	216.57309	171.80862	151.75729	218.80883	174.87413	144.67106	189.34525
AF411837	-3.29076	22.57977	41.12178	32.07849	26.82723	7.26069	21.19045	65.76681	26.36221	32.96135	17.58912	32.93799	9.42569	32.84112	62.29439	36.37597	5.02264	8.90668	10.58234	12.15296	28.10183	3.42572	30.7381	39.36111	57.2056	53.4072	71.42304	3.04086	1.5767	26.76079	0.39744	58.75995	34.35851
AF412298	2.42353	2.21012	6.559	5.38071	2.49357	-0.81246	2.09002	2.89809	-8.44545	4.06375	15.68338	-3.32388	7.52648	3.57104	5.18327	3.0912	-6.59612	-4.81679	16.8696	15.80852	9.25648	3.09771	5.15585	-3.68977	0.63694	1.36113	1.62088	21.51018	14.10977	7.70494	0	12.91676	-10.62282
AF414080	115.11791	141.44744	103.21797	86.53975	141.13634	149.4931	37.62031	111.57639	36.08511	56.89246	128.08094	85.09136	121.929	92.84704	79.13129	63.14884	57.71609	81.8855	158.38679	147.72785	91.3704	87.76857	251.60536	35.42179	92.35626	103.44622	69.69773	84.55727	139.77495	90.91835	91.15837	29.35627	25.9669
AF414190	1.97446	2.73694	14.03208	12.02943	28.12011	-6.35311	15.53966	6.11784	14.10072	8.98946	17.94808	-4.22282	18.17812	11.84434	6.05145	6.4718	5.02264	17.81335	6.8474	5.82676	34.57472	14.38802	10.52295	13.95077	0	4.29713	8.63988	2.02724	1.18252	-0.78708	44.51342	0.40524	8.58963
AF416510	-3.23138	0.27626	0	-2.69035	-2.99229	7.31216	-8.36007	-14.49044	-0.76777	12.77178	0	1.32955	2.50883	-7.46672	-11.4032	-7.5072	-14.84128	-0.5352	-4.2174	2.99817	9.55507	-4.13029	-0.82494	53.13268	5.73246	-6.80567	19.45053	11.12596	0.88186	-6.16396	0.48232	-17.61376	-2.95078
AF416641	5.26522	15.90847	8.18538	8.01962	5.49473	9.07587	11.30157	24.47137	13.48764	11.98595	15.43535	13.51302	0	7.53731	9.9671	21.20072	22.60189	10.31299	11.82732	16.48141	9.47253	2.74058	17.72287	15.94374	10.89631	12.27752	10.94385	9.12258	3.94175	25.97371	10.73091	25.93543	15.31194
AF419324	2.01961	-1.65759	2.07126	-1.79357	7.73008	12.18694	14.63012	2.89809	16.8909	1.16107	-0.37341	13.29553	-2.50883	1.94784	5.87438	4.416	1.64903	3.2112	1.8744	5.45121	2.09017	3.09771	2.47481	-2.21386	3.1847	-5.44454	28.36535	9.6425	3.96837	-1.54099	2.89392	27.00777	2.95078
AF420001	18.98436	25.6926	29.86072	13.00338	14.21338	12.18694	-1.04501	1.44904	0	9.28856	22.03142	5.31821	16.05649	18.82912	8.63879	10.59841	4.94709	17.12638	25.3044	52.87676	36.42872	4.13029	34.6473	10.33136	19.10819	20.41702	25.1236	11.12596	23.81024	16.95088	13.98726	3.52275	21.24565
AF421878	1.31631	15.56636	14.61675	7.29057	10.66625	3.63035	14.12697	3.05892	14.71379	22.174	6.82027	22.80322	15.48507	7.53731	11.74694	6.4718	10.04528	20.15721	8.09238	6.99211	7.10439	8.90687	8.03067	9.96484	11.80433	-1.84163	10.36786	6.58853	1.97087	-0.78708	5.96162	6.48386	4.48154
AF422245	71.09036	149.45911	54.54328	26.00676	56.85351	7.31216	39.71032	18.83757	9.98099	58.63407	57.87914	34.56837	59.71009	45.77424	70.83805	31.79522	16.49031	57.26633	27.6474	37.61336	25.97786	12.39086	22.06703	24.35248	25.47759	17.69475	21.88184	8.90077	29.54234	30.81978	30.38612	-3.52275	39.54051
AF424697	5.26522	5.98706	6.82115	7.29057	5.81795	1.81517	-9.88888	-0.76473	4.9046	0	-1.43585	14.35758	6.05937	16.15137	10.32307	6.02547	-17.57925	5.1565	1.55623	0.83239	6.94652	0.68514	3.59996	-2.98945	0	-4.29713	4.60794	-3.04086	7.48932	19.67705	1.58976	-2.83669	3.73462
AF424698	-0.65815	10.26353	13.6423	10.93585	4.52508	14.52139	7.06348	26.76556	18.39224	28.16697	-7.17923	4.22282	28.27708	31.22598	19.57824	6.4718	-2.51132	16.40703	11.51607	11.48704	-1.89451	18.49889	16.61519	1.49473	13.62038	6.75263	30.52759	24.32688	5.91262	46.43784	21.46183	10.53627	13.44463
AF424699	181.65013	244.44311	225.48766	259.90869	337.76457	227.80428	601.80878	453.4851	495.36428	424.90177	147.89216	470.422	327.20616	423.70429	227.10754	292.56992	570.06981	286.41992	319.64888	422.35692	291.59591	396.01326	386.58003	422.01085	631.0777	403.93032	776.43757	615.26744	318.8874	901.9961	242.83658	321.7614	335.3689
AF424701	36.1984	36.26448	43.46046	84.20604	45.57398	21.78208	57.92056	31.35394	41.076	55.73465	50.25462	71.78792	94.93018	59.76007	40.58034	34.81381	7.53396	54.84637	44.19683	53.43972	50.67801	36.31263	58.43008	3.98593	52.66548	19.64403	54.14327	30.91542	28.77476	71.62447	70.34709	68.89098	50.79084
AF426314	48.4707	85.36574	52.81722	39.90693	63.83552	44.68544	40.75533	18.83757	27.63966	40.05694	74.30935	34.56837	70.74893	41.55392	41.81173	38.86082	19.78837	52.44954	60.4494	49.33347	69.57288	32.00971	55.88939	27.3043	31.84698	20.41702	47.00544	36.34479	52.91165	23.11483	65.59544	63.40955	52.52396
AF427498	85.08423	161.11917	179.28134	101.27795	221.3267	83.09325	44.63928	53.98846	65.07622	256.07998	159.96213	99.8859	135.36272	71.9653	160.70512	145.02568	18.9246	125.56929	214.35155	326.11543	287.38377	208.82352	213.70535	152.21211	144.03159	126.67804	140.31324	186.83392	239.7969	127.53931	146.00146	230.84323	189.51799
AF428102	88.85061	100.24049	112.45149	163.30869	77.2495	114.35593	21.19045	79.53196	145.91175	227.13367	96.2017	110.63785	193.89994	69.45089	165.16912	59.36201	130.58868	124.22468	92.43984	89.8986	69.14944	81.53214	83.9067	165.41629	59.92968	80.41774	110.01452	119.60718	81.59418	98.38526	120.42469	43.36079	128.09748
AF440279	108.3811	66.79732	42.76251	36.86873	96.30513	28.69715	34.22345	26.99423	107.51723	51.507	41.90352	58.26678	23.58593	21.06301	17.65182	29.12401	62.18081	43.0875	38.01115	0.8405	4.63522	92.18335	31.69492	26.88777	32.10895	13.33453	55.99657	11.82493	40.95801	21.90859	26.45664	65.7532	14.49031
AF440735	8.55598	7.35553	13.6423	17.13283	7.75727	21.78208	-19.77775	15.29461	8.58304	24.57119	5.02546	9.2902	16.15833	11.84434	29.18937	6.91813	35.15849	15.00072	9.95985	9.4893	7.26227	8.90687	11.63063	6.47714	-4.54013	13.50527	20.15973	14.69749	7.8835	29.90912	10.73091	15.8044	33.98504
AF440737	47.39997	58.34698	37.43515	41.01793	40.57253	22.99605	36.26218	63.63265	31.22223	45.62876	35.72515	49.86642	43.25167	37.20871	39.49134	40.15953	36.8562	37.51143	54.23361	70.81506	53.8352	38.86899	59.85449	40.88808	34.53691	79.30349	39.03927	32.60928	28.43586	52.71824	42.95772	77.1367	55.27575
AF440752	-0.65815	0.68424	-1.36423	0	0.64644	9.98345	-8.47618	0	4.9046	5.39368	0.35896	-5.06738	0.67326	1.61514	1.77984	4.24014	-7.53396	5.1565	0.31125	0.83239	-1.73663	2.74058	1.10768	0.99648	3.6321	1.22775	8.63988	-2.02724	0	1.57416	9.14115	4.45765	0
AF441166	-15.79566	-27.71153	-32.9364	-49.94038	-18.1003	-20.8745	-93.23798	-47.41328	-70.50358	-68.31989	-10.05092	-60.80859	-32.98992	-34.99464	-55.88696	-29.90417	-62.78302	-35.15793	-14.62853	-36.95831	-18.15567	-16.44346	-14.39983	-22.91913	-45.40127	-47.26844	-56.44724	-42.06524	-41.38835	-55.09575	-17.48741	-37.68742	-39.58698
AF441233	-0.65815	24.1193	27.47948	38.27547	5.49473	16.33656	-1.4127	19.88299	17.16609	44.9473	17.58912	22.80322	-5.38611	-12.38272	28.12147	21.87021	12.5566	23.43862	18.67472	14.1507	28.2597	12.33259	32.95345	27.90154	18.16051	20.87178	35.13553	-3.54767	16.55534	21.25122	11.5258	23.50398	27.63619
AF441863	18.42827	26.00095	25.33569	49.21132	32.32197	7.26069	24.01584	23.70664	35.55833	36.55713	26.92212	34.62711	28.27708	21.53516	31.68115	13.16676	27.62453	26.72003	20.85343	18.1462	27.78607	13.70288	29.90734	31.38924	19.06853	12.27752	27.64763	17.73835	24.04466	21.25122	26.62856	10.94151	19.04656
AF442733	17.11197	40.71201	42.6809	43.37887	24.5647	0	28.25393	6.88257	15.32686	38.95432	28.35796	13.51302	48.47499	14.53623	30.61324	38.83079	25.11321	59.06532	49.488	29.79972	56.99303	17.1286	22.15358	37.86638	35.41299	13.50527	21.31171	31.92904	24.43884	21.25122	18.2823	17.02012	37.71967
AF453324	4.03922	7.73541	5.69598	0.44839	12.21852	8.93709	7.31506	10.14331	-6.14215	-2.90268	3.73414	1.32955	-2.00706	4.8696	5.18327	8.39041	-1.64903	-3.7464	7.029	19.07924	0.89579	1.03257	7.42442	-6.64159	6.3694	6.80567	-10.5357	2.96692	9.70047	9.24593	-0.48232	1.17425	4.1311
AI156588	17.21943	18.79724	21.6824	21.76588	35.37025	3.42653	1.48798	28.58213	33.24546	18.915	12.02449	-8.32383	27.68783	5.85084	19.8583	13.96764	16.22108	16.00393	40.36236	52.53148	24.60233	31.51166	11.2972	37.36944	25.68716	21.33525	48.2729	9.16432	24.50479	50.07678	8.81888	13.43345	18.68487
AI225713	72.46202	84.01227	40.90596	60.32049	71.3189	14.15142	92.50556	15.3596	55.30795	25.31459	26.95055	43.63311	36.3314	73.16318	63.62494	85.48811	7.7592	90.77767	12.4389	22.9919	54.49373	19.4345	74.96627	48.38423	44.06433	31.58698	53.42216	8.37265	0.33065	29.28791	134.11192	28.60939	22.00297
AI327343	5.26522	-1.36847	-0.58467	-4.73887	-0.32322	3.63035	2.82539	-3.05892	-6.74382	3.59578	2.87169	2.53369	6.73264	3.23027	-5.33952	-2.00849	5.02264	4.68772	0.93374	-3.32958	-1.42088	-2.74058	-3.87688	-2.98945	35.41299	-0.61388	2.87996	-7.09534	-8.67185	12.59331	13.91044	2.43145	-4.85501
AI327454	-7.62758	11.44783	33.71643	39.63918	27.89361	17.68927	15.54093	-15.3596	22.30159	-8.4382	13.1619	40.23313	20.7608	24.66644	21.39114	24.65238	7.7592	6.00183	-7.9609	22.62403	48.23765	36.09263	49.18735	31.68827	51.80536	22.17809	36.29967	25.55862	10.25014	50.58821	63.38884	31.1444	35.41941
AI508269	23.83143	37.57198	32.10459	25.55837	33.16455	57.68484	60.61049	57.96176	74.47353	70.82531	28.00604	63.15374	23.58298	54.86416	50.45051	30.91202	59.36512	17.66158	35.6136	30.25423	35.53293	30.97714	34.44106	68.62972	59.87233	61.25105	47.81588	37.82825	43.21118	70.88549	25.56293	61.06105	60.78616
AI529482	-0.65815	-1.88165	-0.97445	-0.36453	-4.8483	-1.81517	15.53966	0	3.06537	-4.19508	-3.58962	0.84456	-0.67326	3.23027	0.71194	-0.22317	5.02264	-1.87509	-2.48996	-0.16648	-0.78938	2.05543	0.27692	1.49473	-1.81605	-2.4555	-1.72798	6.08172	-5.12427	-4.72249	-1.58976	-2.02621	0
AI550557	194.69063	243.11279	191.24668	131.82739	278.28295	92.62072	219.45178	155.04771	86.75782	186.35183	254.66822	223.36482	191.17264	295.09776	281.97	196.51212	90.69671	218.89654	106.84079	115.02058	33.74136	33.04229	18.56105	56.82245	59.87233	77.58466	55.10983	52.66286	75.39911	12.32791	101.7694	18.78801	21.8358
AJ000328	4.90345	4.8007	3.47081	2.75751	4.75459	2.94821	9.62058	1.46282	-3.12222	5.00041	3.13379	7.36663	4.32517	6.27113	2.19396	1.59048	-1.9398	2.25069	4.97556	11.40398	7.57315	-2.08227	6.96327	7.15541	5.95464	2.68825	0	-0.88133	1.3226	9.58513	1.04775	16.29649	2.14663
AJ001378	50.13892	124.5317	52.39914	37.31293	72.4915	18.84589	26.78357	-12.70317	48.09981	54.417	63.40185	14.98289	44.60817	44.46636	53.69096	67.16353	-18.9246	33.64929	38.79489	10.5063	28.52444	47.97297	16.31818	4.10152	39.44814	29.33597	-18.02188	20.69363	11.20219	29.73309	31.84596	15.20101	11.43972
AJ002521	5.26522	5.30282	2.72846	5.1034	-1.6161	0	0	-0.76473	1.22615	12.58524	0.35896	3.37825	-5.38611	4.30703	4.98355	3.12432	-2.51132	-3.75018	1.24498	1.66479	-3.47326	2.74058	0.55384	0.99648	-4.54013	-4.91101	1.72798	-4.56129	-1.18252	1.57416	1.58976	-1.62096	2.61423
AJ005120	19.24524	39.94413	47.38006	29.3173	68.63929	11.56452	25.29559	17.46685	9.9029	29.1	41.53914	14.98289	33.84068	15.79726	23.53576	35.66205	2.70351	18.46607	20.37711	53.37198	39.57767	34.80392	47.38547	3.19007	6.42179	13.33453	-4.50547	15.96366	12.2524	25.82084	24.98683	30.04851	36.6071
AJ005350	1.31631	2.73694	-2.53357	1.82264	0.64644	2.72276	-8.47618	0	-1.22615	0.5993	3.94858	5.06738	4.03958	4.84541	1.42387	-1.56216	2.51132	-0.46877	0.93374	3.1631	-2.05238	2.05543	-0.83076	-1.99297	4.54013	-0.61388	-4.60794	0.50681	-0.39417	-2.36125	1.58976	1.62096	2.24077
AJ006130	-7.23968	-35.23812	-29.23349	-47.38868	-12.92879	-55.36279	-152.57124	-4.58838	-32.49295	-1.79789	-29.43485	-95.4357	-59.92047	-55.45304	-66.21003	-36.8223	-27.62453	-43.59583	-10.58234	-31.63099	-36.94285	-14.38802	-11.35371	-11.9578	-88.07847	-49.72395	-69.69506	-24.83369	-31.53398	-79.49529	-36.96203	-91.58448	-65.72932
AJ006803	248.0084	355.82872	292.39338	253.79014	316.684	130.80646	201.68664	326.0349	167.3735	228.73091	317.40175	232.00691	314.60694	329.83424	238.43052	194.74572	209.42696	221.03733	132.61379	311.80934	234.69651	178.63486	164.16219	250.90434	331.20864	363.42289	177.48607	164.66416	376.5546	408.36208	284.08613	160.87237	253.1773
AJ006804	79.54478	93.42903	86.27439	129.94757	90.33728	77.83279	115.44694	155.79027	63.33652	71.88092	80.2249	143.93261	143.59554	147.99867	78.98268	66.40239	131.90639	84.02561	97.52098	107.6021	157.88365	86.06705	148.45099	57.24332	104.80165	82.6638	108.21411	103.55649	196.73649	139.51695	163.4489	97.77892	124.50461
AJ006822	7.67453	4.14397	10.35632	8.07106	15.70952	0	-4.18003	4.34713	-14.5876	4.64428	10.829	5.31821	10.03531	5.51888	10.7121	5.7408	-3.29806	3.7464	9.372	11.17499	7.16631	3.09771	15.88001	-5.16568	2.54776	5.44454	7.29395	5.93384	5.7321	20.03286	14.9519	-10.56826	12.98345
AJ007376	133.70378	26.8532	61.03194	91.06132	81.94691	15.84768	52.07916	0	-28.29401	41.904	37.1666	-56.60201	22.04772	-15.21218	45.23279	5.34931	-78.4019	15.59357	123.04641	63.87828	37.79489	185.30736	120.50346	32.81219	19.26537	-102.67588	-6.43639	37.83978	58.46143	60.24863	8.32894	18.73613	40.42034
AJ011834	65.33253	62.76934	66.05102	51.52738	49.37827	26.55557	-4.46393	55.57636	30.41606	57.036	36.07347	26.63624	30.76425	31.59452	48.17476	23.7747	29.73865	13.13143	112.46599	121.03253	128.00344	64.90461	131.80066	46.48394	50.45692	68.0061	22.52735	34.88355	45.85897	33.64534	11.75851	77.06558	73.59552
AJ133523	68.44788	119.39908	147.72657	342.65662	115.71265	140.67595	221.79338	-114.70955	264.23515	124.65383	138.2002	267.7267	159.5635	221.27378	134.55588	120.95568	-195.88302	69.37831	154.0664	93.89409	105.61866	196.63634	104.39876	96.65892	174.34089	-184.16276	223.485	201.71041	67.40389	167.64849	253.17005	220.85638	80.6678
AJ223293	86.218	201.16522	162.92799	162.2151	140.60056	70.79177	81.93641	136.122	132.42411	178.59059	120.25212	140.19758	205.34543	153.43802	123.1649	129.43597	130.58868	187.97772	96.17478	105.88057	117.14357	100.71617	148.42901	91.17826	100.79083	50.33782	126.14231	-6.08172	157.27574	83.4307	168.91251	64.43333	118.76093
AJ237585	19.7922	31.49416	26.0634	56.04906	55.60672	21.12402	15.67513	33.32801	30.71073	94.04672	31.36676	41.21613	56.19773	21.42624	18.31423	5.7408	46.17287	22.47837	55.2948	50.96883	106.5988	79.508	53.00211	58.29836	25.47759	31.30609	64.8351	89.74939	26.0149	32.36077	89.22909	-57.53829	8.2622
AJ238004	-3.29076	3.25012	-2.33868	-1.45811	-2.90898	3.63035	4.23809	-1.52946	1.83922	-0.5993	2.15377	4.22282	0.67326	-2.6919	0.71194	-2.00849	-15.06792	5.1565	-0.62249	0.99887	1.42088	2.05543	3.87688	0.49824	-4.54013	-6.75263	-4.60794	-15.2043	-2.36505	0.78708	3.97441	-1.21572	6.72232
AJ242954	103.82301	67.46865	70.26704	68.40704	58.48348	68.53051	77.37476	90.51007	50.22186	54.708	51.01298	51.60772	42.55722	66.69955	87.15587	84.69737	102.73352	64.01571	63.48254	57.99475	53.83989	55.02782	50.8374	118.03274	53.20912	97.34207	63.72023	19.80676	37.10726	72.76783	53.89316	72.11642	83.50994
AJ250840	-6.46276	3.03891	-2.41647	-5.8291	-6.23394	-0.81246	3.13503	8.69426	-19.96198	-4.06375	-2.98731	-6.64776	-1.5053	-1.6232	-5.18327	-3.9744	-8.24516	0	10.7778	-1.63536	3.28456	1.03257	-1.03117	9.5934	-2.54776	-6.80567	-4.05219	-6.67557	-6.61396	4.62297	0	-18.78801	-2.36063
AJ272019	114.95855	78.28836	90.98478	104.09593	62.44366	76.65351	145.78877	75.3352	94.55875	85.007	13.78865	112.7661	83.0432	118.31532	80.62816	105.76668	122.20739	82.52515	49.7556	34.94769	51.69496	34.01037	65.33621	78.70956	114.32908	96.10507	36.29967	72.70987	79.35589	41.00307	58.67396	77.49885	74.59543
AJ275988	35.54024	49.43601	49.50204	54.67925	42.34178	47.19451	45.20629	55.82532	75.40818	60.52902	33.38343	49.82926	47.12846	47.37735	54.10713	42.17827	60.2717	53.90882	23.34339	34.96056	40.41611	22.60975	52.61476	14.94726	54.48153	31.92155	52.99129	15.71111	37.4466	69.26323	29.41065	29.5826	37.3462
AJ276796	2.63261	-3.07906	-0.19489	-0.36453	0.32322	-1.81517	8.47618	1.52946	-1.22615	-1.19859	0.35896	0	-5.38611	-5.38379	-3.55968	-2.00849	-5.02264	2.34386	5.29117	-2.83014	0.15788	-2.05543	-8.03067	2.49121	6.35618	-0.61388	2.30397	-1.52043	-1.18252	0	-0.79488	2.43145	2.9877
AJ277212	13.16305	8.03977	12.08318	15.67472	13.89845	9.07587	-4.23809	9.17676	5.51767	8.39016	11.12781	0.84456	20.87117	-1.61514	3.55968	14.72892	27.62453	10.78176	14.93977	8.82338	14.84029	10.9623	22.70742	20.92616	8.17223	3.68326	10.36786	15.71111	9.85437	7.08374	1.98721	21.47778	6.34885
AJ291608	2.42353	0.82879	-2.58908	3.13875	-0.99743	3.24985	6.27005	-7.24522	0.76777	0	-4.48097	-7.97732	-9.03178	0.64928	-0.6911	2.208	3.29806	-0.5352	3.2802	3.27073	1.19438	-2.06514	5.15585	12.54522	5.09552	12.25021	-15.39834	-2.22519	2.20465	13.8689	2.89392	-5.87125	-12.39329
AJ309544	38.99694	36.92314	37.9442	44.42015	41.32366	13.7061	47.61524	22.23054	38.19691	40.158	33.52282	26.63624	30.76425	46.22162	34.56815	26.74654	37.84919	27.08357	32.52501	31.93914	35.65555	29.63036	35.77446	35.54654	41.28294	16.00144	11.5855	12.7118	25.90507	39.12249	27.43652	27.22041	31.64989
AJ310546	24.51723	3.32356	15.61864	31.02197	8.87524	13.56177	24.42147	-0.73141	8.02857	13.43861	14.41541	7.93329	27.24855	13.79649	24.1336	6.75952	-11.6388	21.0064	55.72627	22.25616	35.2316	18.74041	23.55659	35.77707	69.66928	28.89873	29.45068	38.33793	39.01665	50.0557	21.47886	30.78225	34.3461
AJ400622	1.97446	9.75035	8.18538	-4.73887	0.96966	0.90759	4.23809	-8.41203	-5.51767	3.59578	1.43585	-4.22282	12.79201	0.53838	-0.71194	4.24014	-10.04528	8.4379	1.86747	-4.16197	-3.63113	-1.37029	-5.26148	-5.48066	-4.54013	0.61388	-10.36786	-6.58853	-5.91262	7.08374	1.58976	-2.83669	-3.36116
AK002226	17.72588	16.11192	13.04959	7.99563	18.56063	6.85305	17.85571	11.11527	19.09846	18.915	10.93135	0	4.1019	11.11659	13.23887	17.83103	5.40703	16.00393	7.05362	25.63536	6.418	6.1142	14.74912	10.48167	8.25659	14.66798	6.43639	-7.68621	3.85075	11.73675	8.32894	25.09934	13.72766
AK002252	19.7517	14.43359	7.22747	19.98907	3.85221	5.99642	0	28.58213	1.4147	11.349	10.2026	8.32383	5.64011	11.70167	4.41296	15.45356	21.62811	8.20714	8.62109	13.02781	10.69667	12.2284	9.72814	7.2916	32.10895	4.00036	14.16005	12.7118	5.25103	21.90859	4.40944	20.50369	5.71986
AK002255	13.62068	4.24677	5.94996	5.51502	10.77708	11.79285	14.06085	15.3596	3.12222	9.6883	-0.62676	11.89994	2.5951	1.6723	8.77585	9.14524	36.8562	8.25252	1.99022	1.83935	7.73778	4.85862	7.70404	6.47395	8.93196	17.47365	15.75269	12.33865	9.25819	9.05263	5.23875	18.10721	3.7566
AK002259	21.06088	40.02777	43.85024	69.98944	25.53435	24.50484	101.71416	58.11951	80.92585	55.13535	39.12681	141.88671	19.52465	114.67473	81.87262	48.4269	67.80566	30.4702	25.21087	29.63324	32.20659	36.99778	37.93801	35.87341	69.91796	39.90193	119.80639	33.44947	10.64272	96.02402	52.85968	128.86666	63.86201
AK002276	56.11721	26.40386	36.19558	50.32452	30.11243	58.37459	104.34628	38.76471	67.3508	24.06448	33.21812	74.79962	68.77015	71.90896	26.32756	38.17143	67.893	42.76303	35.32648	39.73001	48.23765	24.98721	32.44587	20.44404	77.41031	24.19428	78.07854	37.4566	42.32314	46.32815	22.00274	21.72865	20.92965
AK002297	32.41304	29.20285	28.50834	34.20352	37.12125	15.84768	34.22345	23.81844	9.19555	34.629	32.79406	33.2953	32.8152	29.25419	17.65182	27.63809	8.11054	16.41429	38.79489	54.21249	56.33578	49.38394	76.56991	17.31755	21.10017	6.66727	17.37825	24.83236	21.00411	14.0841	28.90633	32.16958	32.79386
AK002303	0	-2.76964	0.49583	1.03407	-3.80367	-1.76893	-2.22013	10.23974	-8.02857	1.56263	-1.25351	-2.83332	8.21782	0.83615	8.22736	-6.75952	7.7592	-2.6258	-11.94134	3.6787	-1.81097	-2.77636	3.40756	2.72587	-8.3365	7.3927	7.53389	7.93199	2.31455	9.05263	-12.57299	11.22647	5.36658
AK002304	75.18616	23.63422	44.37677	56.8736	43.10831	20.63748	85.84516	48.27304	72.70319	44.06613	26.32379	18.13324	48.00935	66.89205	70.20683	63.61906	79.5318	39.76212	4.478	31.82079	70.62783	2.08227	32.74218	49.40643	80.38763	47.7165	54.79196	16.7453	12.23403	71.8885	82.24832	70.98025	47.22588
AK002310	16.34482	21.7878	15.61864	16.54505	15.53167	8.84464	14.06085	8.77692	15.16508	16.56386	15.04217	6.2333	17.73318	12.96034	2.74245	6.36191	5.8194	15.7548	16.9169	18.02565	16.29873	7.63498	13.92654	9.88129	13.69567	12.76921	24.65638	5.72866	9.58884	12.24767	9.95362	17.74506	24.1496
AK002343	-13.1678	-4.02798	-3.61373	0	5.95341	-7.70968	-47.61524	-4.76369	-12.02495	-4.365	-14.93952	-29.96577	-8.2038	-22.81827	-0.36775	-10.10425	-48.66325	-13.54179	3.91868	-2.94176	7.13111	17.87228	24.47727	-10.9374	-13.76098	-6.66727	-32.18194	-7.39058	6.6513	-30.51554	18.1277	-29.69499	-13.72766
AK002350	19.61378	4.98534	-0.24791	13.78754	3.16973	19.4582	1.48009	6.58269	10.70476	13.12608	8.14784	7.93329	16.00312	7.10728	-9.32434	7.15714	0	11.62854	20.3998	15.08269	9.54875	11.10543	4.8891	6.13321	14.29113	13.44127	11.64329	-3.96599	8.59689	5.85758	12.04912	9.77789	0.53666
AK002363	38.13791	4.98534	25.78315	25.50695	1.26789	15.92034	11.10067	32.18203	15.61111	32.50268	11.28163	25.49987	22.05835	17.55916	17.00322	25.44762	50.4348	34.51052	23.38513	26.85454	21.0731	13.88178	15.25993	26.23652	12.50474	25.53841	8.21879	24.23662	22.48417	11.18266	26.19373	19.91793	15.56308
AK002365	93.71029	100.81473	88.75354	120.98567	77.97533	189.86484	125.06752	155.79027	96.7889	106.88381	177.99899	135.43265	154.84097	116.22494	91.59797	110.14049	112.5084	93.40347	108.46721	102.45191	121.82888	100.64292	140.30248	96.76847	80.9831	54.43714	115.74801	105.75981	95.88837	93.72131	69.15146	113.35112	116.9914
AK002366	5.57099	74.85328	80.70672	111.49459	73.5421	38.97673	37.1994	160.37748	41.73366	73.914	25.50649	104.8802	23.07319	28.6691	59.5749	13.67045	32.44216	25.44214	77.98164	47.48846	71.66766	47.03232	83.15994	50.58546	34.86115	104.00933	70.15662	31.63169	77.01506	70.42048	27.43652	15.20101	38.13239
AK002371	796.1312	785.97261	769.64705	436.28587	547.58904	1213.81896	929.01255	1108.51866	1101.74759	767.46766	801.71947	897.44794	673.36924	1059.30033	1138.93765	1165.82472	1113.09603	1059.15952	1543.09968	895.90673	732.75476	772.36342	724.91218	1272.23259	878.33985	1725.91844	1410.97377	950.15672	1405.24533	1172.69263	816.56676	1106.14432	1137.82248
AK002390	17.77012	72.18684	49.50204	44.47246	50.09905	23.59726	62.15865	43.58963	24.52298	42.55011	34.10135	35.47168	51.8413	47.37735	30.61324	65.61064	30.13585	49.2211	33.61449	54.27211	41.99486	36.31263	65.90691	16.94022	34.50497	22.71341	60.47919	22.80645	24.43884	36.20578	25.83368	44.98176	26.88927
AK002407	85.59068	78.20993	66.05102	75.07006	62.33568	31.69536	95.23047	39.6974	39.61161	62.274	32.79406	94.89161	35.37889	70.21005	78.6977	56.7621	54.07027	32.82857	54.46959	52.95173	54.553	61.61234	59.3103	66.99156	73.39189	76.00682	77.23665	33.70106	30.10589	88.41682	43.60446	76.00505	66.73169
AK002411	40.5163	51.02107	37.74344	50.63898	15.75902	24.84231	29.75952	42.87319	-7.0735	37.83	20.76957	38.2896	7.17833	14.04201	17.65182	17.53384	8.11054	20.92821	27.43073	-7.56453	9.98356	37.62586	33.26398	46.48394	22.01757	18.66834	28.3201	36.36167	21.35418	56.33638	19.10757	10.25184	39.65769
AK002414	-7.23968	-5.98706	-7.7956	-7.29057	-6.78761	-11.79863	-22.60315	-13.76515	-9.80919	-10.18805	2.15377	-20.26953	-4.71285	-5.38379	-11.74694	2.23165	-7.53396	-16.87581	0	-11.82	-2.36813	-4.11086	-6.09224	-5.48066	-9.98828	-12.89139	-30.52759	-12.67025	-21.28544	-11.01915	-11.12835	-14.18344	-22.78118
AK002416	1.61569	0.55253	-1.38084	-3.13875	4.98715	0	1.04501	2.89809	1.53554	0	2.98731	7.97732	-0.50177	-0.97392	7.60213	-4.416	-9.89419	-4.28159	-1.4058	-1.3628	2.09017	6.19543	1.64987	-0.73795	5.09552	-2.72227	-2.43132	-2.22519	-2.20465	-13.8689	-2.4116	4.697	2.95078
AK002420	85.53788	43.76024	59.00375	110.9897	73.22074	53.65745	85.84516	57.04996	48.17144	57.50474	119.71059	88.96622	137.54031	82.36084	46.62172	86.28335	56.2542	64.14455	433.37129	128.20284	341.28551	227.66123	170.82234	125.39012	197.09856	67.20634	164.37587	256.90822	169.62322	250.2785	379.28526	231.77225	162.60731
AK002444	-18.17651	-6.63035	-26.92643	-33.62944	-25.68382	-13.81186	-20.90017	-26.08279	-52.97602	-39.4764	-22.03142	-18.61374	-14.5512	-22.07552	-48.72276	-20.75521	-9.89419	-21.94317	-4.686	-18.80668	-6.27052	-3.09771	-6.80572	-30.99407	-15.28655	-25.86155	-16.20877	-0.74173	-16.75536	-12.32791	-19.29278	-48.14429	-40.72083
AK002465	-2.63261	1.71059	-0.19489	-1.45811	0.32322	3.63035	26.84124	3.82365	-1.83922	-1.79789	-2.15377	2.53369	9.42569	0	6.76339	0.89266	32.64717	5.1565	7.46989	7.65803	5.20989	5.48115	8.58451	-1.99297	10.89631	6.13876	16.70378	7.60215	1.97087	23.61246	5.16674	10.53627	6.72232
AK002471	-4.03922	-31.49416	-10.52892	-47.97799	-19.20053	-19.4991	-83.60068	-23.1847	-133.59169	-105.65742	-27.25921	-77.77882	18.06356	-63.62944	-104.35654	-38.86082	1.64903	-48.16794	57.1692	-5.45121	30.7554	34.07486	-13.4052	-102.5756	-29.29923	4.0834	-107.78835	42.27864	-43.65211	-60.09857	27.49221	-160.87237	-107.40855
AK002477	8.48237	10.22179	-2.07126	-25.10998	3.74036	17.06171	-65.83554	-11.59235	-82.15121	-36.57372	11.57583	-58.50031	12.04237	-42.2032	-59.43485	-43.27683	-4.94709	-12.84478	22.4928	20.98717	19.40874	1.03257	12.99274	-73.05744	-26.11453	-4.0834	-64.02466	-11.12596	0.44093	-38.52472	28.93916	-103.33408	-71.40898
AK002480	6.05884	8.01167	5.17816	1.79357	13.4653	1.62492	3.13503	-5.79618	9.21322	12.77178	5.97462	1.99433	4.01412	3.2464	1.03665	3.9744	11.54322	0	-0.9372	3.54329	5.37473	-2.06514	0.82494	2.21386	7.00634	0	-8.10439	-4.45038	0.44093	3.08198	-2.4116	10.56826	4.1311
AK002481	323.15295	370.34242	441.23082	575.95475	298.65499	187.87046	385.66619	461.13241	217.64148	663.42208	484.95707	327.69073	576.31373	304.72253	316.09952	234.99323	361.63019	489.39836	145.35154	334.12311	313.54059	267.89132	440.8563	322.36248	336.87745	300.79918	53.56728	418.11832	404.42333	412.43102	469.37807	101.71551	332.38121
AK002487	16.45382	68.25248	84.19245	51.76302	14.54489	24.50484	-19.77775	1.52946	-4.29152	22.7733	73.58712	-6.75651	59.24721	10.2292	16.37452	30.12734	-27.62453	37.97056	72.2089	79.41043	89.67324	56.18181	162.275	33.88045	27.24076	19.03015	48.38335	70.4466	80.01748	112.55274	107.30913	50.65513	113.159
AK002490	-1.08965	-1.47714	1.23957	-7.58315	22.1881	-2.94821	24.42147	9.50833	18.73334	-5.00041	-0.62676	48.73309	-11.24543	18.81339	7.13038	30.21905	5.8194	0.75023	0	0.73574	16.95726	-8.32907	0.29631	17.71817	13.69567	-8.06476	2.7396	-4.40666	-1.3226	12.24767	-2.61937	-1.08643	9.65984
AK002501	1.31631	-0.17106	3.8978	-2.18717	5.49473	-9.98345	-19.77775	7.6473	-4.9046	2.39719	9.333	2.53369	13.46527	-7.53731	3.91565	1.78532	-2.51132	1.40632	0	-0.49944	-2.52601	-4.11086	3.87688	5.9789	2.72408	-1.84163	1.72798	-6.58853	0.78835	-1.57416	5.56418	-8.9153	-3.36116
AK002512	1.31631	-5.64494	-6.04159	-4.37434	-10.34303	-11.79863	-49.44438	-3.82365	-8.58304	-20.37611	3.23065	-40.53906	-8.75243	6.99893	-13.52678	-5.57914	10.04528	-15.00072	3.4237	-1.49831	1.73663	5.48115	-6.09224	-12.45605	9.08025	-7.36651	-29.9516	-7.60215	13.00777	-18.88997	-7.55138	6.8891	-0.37346
AK002515	20.40273	38.83036	35.46997	21.8717	19.7164	10.89104	25.42854	53.53112	10.42227	28.16697	31.94758	25.33691	39.72256	18.84327	27.7655	33.25165	30.13585	27.65757	48.86551	74.9155	58.88753	26.72062	65.07615	26.40682	26.33274	42.35743	43.19942	24.32688	14.58447	34.63161	15.89765	62.81236	51.91122
AK002517	28.33102	30.46599	21.32068	62.38862	34.23307	1.76893	53.28321	0.73141	20.9635	37.81562	25.69704	32.29984	85.20579	40.13523	15.90623	38.96667	19.398	35.26075	40.79959	60.69862	52.51813	44.4217	39.11283	35.43634	57.16454	2.68825	37.66947	33.04994	44.30704	19.70278	82.24832	10.14004	9.65984
AK002518	1.08965	12.00175	-0.24791	12.75347	17.43351	24.76498	63.64383	33.64485	49.95556	10.9384	4.3873	75.36629	12.54298	56.0221	42.2338	62.82382	48.495	9.00274	7.9609	56.10024	106.68259	5.55271	14.07469	61.67286	48.23258	61.82984	54.10706	5.28799	20.83092	99.57889	0	218.73506	53.12912
AK002523	35.54518	44.20233	64.72699	71.74279	81.5399	30.06111	61.6555	47.81845	65.26031	52.82871	33.98066	61.82419	35.12358	64.928	105.73875	54.31683	42.87481	44.42155	14.9952	56.14749	46.87958	51.62857	51.14601	84.12675	59.23539	17.69475	65.64553	37.82825	45.85677	57.01659	27.49221	69.2808	95.60542
AK002535	13.73336	15.47081	32.10459	30.0423	44.63499	-1.62492	5.22504	-1.44904	-3.07107	11.61071	33.23383	-0.66478	51.68184	4.54496	3.45551	6.624	-14.84128	15.52078	21.087	7.08658	53.74729	6.19543	20.62339	8.11749	1.91082	5.44454	-11.34614	0.74173	34.39257	0	13.02262	-28.18202	-3.54094
AK002555	13.32944	23.48249	25.20037	20.62605	19.44988	8.93709	13.58511	18.83757	1.53554	38.89587	15.30997	7.31254	10.03531	4.22032	17.62313	6.1824	4.94709	31.57676	15.9324	20.16949	25.67926	9.29314	13.81767	37.63565	12.10185	4.0834	28.36535	18.54326	9.25954	26.19681	12.05799	19.96226	17.11455
AK002567	7.59681	-21.81822	3.01144	5.33042	-8.40481	-1.71326	-13.39178	-17.46685	-9.9029	-19.206	0	-29.96577	-17.43308	-21.06301	-20.22605	-8.61833	0	-0.82071	-5.09428	-2.52151	-7.84422	7.9955	-8.4729	-15.95037	-17.43057	-18.66834	-13.51641	-8.8687	-1.40027	-2.34735	-3.42956	-4.94917	-4.57589
AK002569	-1.31631	-3.59224	-1.75401	-9.11321	2.90898	-4.53793	1.4127	0.76473	-0.61307	2.99649	10.05092	-5.06738	1.34653	-7.53731	2.84774	2.45482	5.02264	1.40632	7.15864	-4.82789	-6.47289	15.75831	-3.32304	0	-24.51669	-8.59426	-2.87996	1.01362	-1.97087	36.99286	-0.79488	12.15723	2.9877
AK002572	-1.31631	28.73789	10.13428	6.19698	6.14117	2.72276	-8.47618	26.76556	9.19612	21.5747	7.89715	13.51302	11.44548	14.53623	24.91775	15.17525	10.04528	4.21895	2.17872	4.49493	29.20695	6.85144	14.39983	10.46308	11.80433	15.3469	17.85576	-0.50681	1.5767	16.52872	-1.98721	4.05241	12.69771
AK002574	25.0098	31.30377	38.7831	29.89132	17.77708	87.12833	24.01584	43.58963	-11.64842	14.98243	19.02496	24.49235	28.95034	6.99893	13.88275	4.90964	47.71509	15.93826	13.69479	12.98535	26.52307	33.57206	26.30738	18.43495	-4.54013	15.96077	-13.82381	14.19068	25.62136	15.74164	22.25671	10.94151	12.32425
AK002581	-28.30056	-38.31718	-37.41887	-121.0234	-23.27182	-45.37934	-220.38068	-52.00166	-183.3093	-101.88054	-73.22816	-173.13556	-71.36595	-200.81537	-109.99409	-94.17582	-77.85094	-94.22325	-59.75909	-74.74902	-7.26227	-4.11086	-41.26105	-80.21694	-126.21554	-89.62588	-217.14908	-36.99714	-31.53398	-162.926	-61.20595	-205.86246	-105.31629
AK002587	-58.57559	-70.13413	-62.94945	-181.89963	-56.24022	-34.4883	-324.92023	-171.2996	-159.3994	-215.74702	-66.40789	-152.86604	-76.75206	-197.04672	-134.55588	-62.70949	-248.62075	-118.13064	-84.03622	-81.24169	-52.57252	-36.99778	-83.9067	-114.59563	-108.05503	-139.9637	-233.85286	-69.43298	-31.13981	-195.98344	-81.07801	-209.91487	-133.32595
AK002589	1.31631	4.27647	-0.97445	5.46792	2.90898	-7.26069	4.23809	0	-0.61307	11.38665	1.43585	17.73584	0.67326	1.61514	4.62758	1.78532	15.06792	-0.93754	-1.86747	-1.16535	0.6315	-0.68514	-1.10768	-6.97539	-0.90803	1.84163	3.45595	-2.02724	-4.33592	7.87082	1.98721	4.45765	-0.74692
AK002603	4.44315	8.28794	8.63027	5.38071	5.48586	5.68724	7.31506	10.14331	-17.65867	11.61071	6.72145	-0.66478	6.02119	6.4928	7.60213	6.1824	9.89419	5.88719	15.9324	6.26889	7.7635	5.16286	5.98078	11.80726	9.5541	5.44454	2.43132	5.93384	-0.44093	-9.24593	1.92928	-2.3485	10.03267
AK002609	13.07585	12.55568	13.38741	22.06006	18.06746	15.92034	9.62058	14.62819	8.4746	26.87721	20.05622	13.59993	29.41113	12.96034	9.87284	9.94048	17.4582	13.129	20.3998	15.26662	13.00606	13.18769	13.48208	9.19982	14.8866	5.37651	11.64329	12.33865	5.95169	9.58513	0	11.95076	1.60997
AK002619	89.35167	89.3669	112.55337	124.08786	100.48041	31.84069	40.70245	18.28524	28.54604	120.94747	120.9641	64.59968	108.56169	49.33289	69.65834	29.42381	36.8562	75.02287	88.56497	64.92913	48.89619	56.22122	66.81776	41.56955	60.73732	10.75302	73.96914	87.25185	34.7182	18.63776	52.91134	28.97153	39.71268
AK002624	111.68959	93.61367	109.5784	129.25819	123.9364	20.04784	57.72347	21.21088	16.50318	118.44726	87.74598	48.73309	111.58931	31.77373	63.62494	26.64048	17.4582	79.14912	104.48676	84.42626	49.71935	50.66851	67.70669	46.33983	42.27794	26.88254	73.96914	83.28585	47.28289	23.96283	22.00274	34.04155	25.22292
AK002629	-3.81379	2.21571	-1.48749	0.34469	4.43762	-5.30678	0.74004	2.92564	2.67619	3.12526	3.76054	3.39998	-2.5951	-3.3446	2.74245	1.59048	-11.6388	6.37694	2.48778	0.18394	0.82317	3.47045	1.6297	2.72587	3.57278	-0.67206	4.1094	6.16932	7.93559	9.05263	-3.66712	-1.08643	0
AK002633	27.24136	37.66704	29.25396	22.40475	26.30875	15.3307	23.68142	29.25639	23.19365	29.06489	31.96461	26.06654	35.03385	23.83029	22.48813	28.62858	1.9398	27.00823	49.25805	58.85927	59.10347	63.16211	41.63146	15.33303	36.91876	40.99587	36.98457	42.74459	60.50887	58.04331	38.76673	105.74609	34.88276
AK002639	39.50339	39.2728	32.12208	34.64772	33.26905	62.96241	-2.97595	38.1095	24.04991	22.698	31.33655	-16.64765	13.33118	12.87184	38.61336	16.64229	27.03514	23.39036	93.65634	99.17943	65.60622	56.43879	151.88457	40.10379	53.20912	38.67014	34.75649	2.36499	10.15199	62.59598	45.56421	103.57897	59.86786
AK002641	-3.23138	-19.33852	-2.58908	-3.13875	-19.69924	-15.43679	-14.63012	-1.44904	9.21322	-9.8691	-0.37341	-5.31821	-13.54767	7.14208	-16.24092	-19.43041	-8.24516	-26.22477	-0.4686	-14.99083	-8.95788	-13.42343	-12.7865	-15.49703	3.82164	-4.0834	0.81044	-12.60942	7.05489	-23.11483	-8.19943	-24.65927	-19.47518
AK002642	-1.97446	-0.68424	-4.28758	-1.09358	-1.93932	-2.72276	-1.4127	0	6.74382	2.99649	0.35896	-5.06738	8.75243	3.23027	0.71194	1.11583	-7.53396	-0.46877	1.55623	1.83127	0.31575	-4.11086	-0.83076	-5.48066	6.35618	0	-0.57599	-5.0681	-3.54757	2.36125	4.76929	3.24193	0.74692
AK002643	50.67775	53.71248	60.61077	71.44755	55.917	35.39588	-5.65079	36.70706	25.74913	36.55713	59.94658	32.09342	112.43504	65.14386	13.52678	73.6446	25.11321	78.28499	41.39562	149.99747	85.25273	52.75609	78.3683	28.39979	42.6772	16.57465	83.51888	57.77635	40.6	69.26323	61.20595	17.83061	20.91387
AK002660	8.07845	6.90661	5.69598	4.03553	0.49871	-8.12462	-2.09002	10.14331	16.12314	5.80535	3.73414	7.97732	10.03531	5.84352	10.36654	2.208	9.89419	8.56319	11.2464	12.26523	8.95788	7.228	0	11.80726	6.3694	-5.44454	-0.81044	14.83461	1.32279	10.78692	7.23479	7.04551	7.67204
AK002661	52.30342	57.23913	43.1372	68.9377	81.77901	27.71319	49.58298	54.85573	36.57461	44.37866	54.52786	84.43291	53.19955	54.34979	47.17021	32.20715	21.3378	38.63678	45.77515	48.92677	53.8352	47.19806	49.0392	34.41414	36.91876	22.17809	23.97148	33.49061	26.12132	43.1331	42.95772	44.18158	16.63639
AK002671	5.92337	8.55294	7.99049	-1.45811	8.40371	-3.63035	18.36506	3.82365	14.10072	11.98595	13.28158	3.37825	3.36632	-2.6919	4.98355	1.56216	25.11321	-0.93754	-7.15864	3.82901	6.94652	3.42572	3.59996	1.49473	11.80433	2.4555	9.79187	-10.64301	-1.18252	6.29666	1.58976	11.75199	2.61423
AK002679	23.42757	22.89565	19.83319	19.99193	6.9734	-5.30678	39.22236	23.40511	16.50318	21.8768	23.19001	-3.96665	16.43563	5.0169	37.29738	23.45953	21.3378	4.50137	21.39491	3.49477	13.66459	19.4345	15.11178	16.35523	32.15505	24.19428	18.49229	24.23662	19.17767	14.91021	8.90587	29.69582	2.14663
AK002680	81.99626	130.39686	132.38827	139.00167	213.94872	14.62432	52.25042	81.14646	27.63966	69.0837	110.53049	55.17643	165.5826	74.34256	51.14162	62.70724	89.04768	77.60391	186.50279	352.42087	187.81693	137.332	256.76121	177.8469	347.13214	196.00336	116.70317	34.86133	116.40564	94.00033	278.2983	254.81244	174.68644
AK002682	89.26687	121.83266	89.06434	110.30455	89.76869	86.93349	117.04095	101.43308	85.99006	128.2983	120.61266	76.44927	122.43077	122.38928	121.97967	100.24326	98.94187	94.19509	111.99539	99.21206	160.94328	106.35486	166.43076	123.97626	99.99953	104.80735	105.35703	153.53821	116.40564	132.52505	127.33232	103.33408	184.71911
AK002693	38.68273	47.0838	41.15388	30.67728	22.82205	83.13957	69.56418	54.12432	73.14922	45.00371	16.29568	87.26623	37.62895	70.65473	35.10342	104.97144	25.2174	29.63403	45.77515	33.29227	57.95104	54.13895	96.30054	83.47984	145.2932	23.52222	90.40673	18.94863	24.79872	88.92874	20.95499	104.65966	103.03829
AK002695	94.79994	42.65238	96.4389	93.75527	30.4294	211.68161	78.44472	156.52168	106.6016	100.94582	21.9365	118.9994	71.36525	109.11766	-1484.21627	128.43097	190.10039	66.77035	67.66762	60.33075	93.84117	77.73798	204.15714	130.84187	141.72042	12.76921	110.26881	94.74317	83.65434	67.09594	10.47749	159.70556	251.15584
AK002701	10.35172	7.38569	5.70204	8.27252	7.92432	1.17928	10.36062	-2.19423	-4.46032	7.81314	5.64081	10.19995	12.11047	3.76268	8.77585	6.36191	5.8194	7.50229	-0.99511	4.23051	6.25608	6.2468	3.40756	6.47395	10.71835	6.72063	-0.6849	4.84732	1.9839	1.06501	6.2865	9.41575	1.07332
AK002713	63.18265	90.14802	86.72602	131.95925	99.22844	121.61663	165.28551	114.70955	116.48417	128.24962	86.50974	175.66926	168.98919	106.06067	104.65457	81.67856	100.45283	109.22396	133.21297	128.35522	96.46188	98.66074	105.50644	85.19936	142.56	154.08284	180.86157	108.45736	83.17088	199.91886	128.77095	138.99768	134.81979
AK002717	5.92337	7.52659	8.18538	7.29057	5.49473	5.44552	-16.95236	3.05892	15.32686	13.18454	7.53819	7.60107	22.2177	-5.38379	9.9671	6.02547	10.04528	4.68772	6.22491	6.99211	4.57839	-0.68514	6.64607	-1.49473	3.6321	4.29713	10.36786	3.54767	8.27767	-5.50957	6.35906	3.64717	5.97539
AK002723	0	8.03977	4.28758	1.82264	5.81795	-2.72276	-7.06348	9.94149	1.83922	1.79789	1.07688	9.2902	-8.07916	0.53838	3.20371	5.35597	10.04528	-0.93754	1.24498	3.66254	3.94689	0	7.19991	5.48066	1.81605	7.36651	2.30397	-2.02724	2.75922	14.16748	7.55138	0.81048	4.85501
AK002734	3.94892	7.86871	15.59119	11.66491	6.14117	5.44552	12.71427	19.11826	6.13075	19.17751	8.25612	7.60107	8.75243	3.23027	9.61113	8.03396	-7.53396	8.4379	14.62853	17.81324	13.41941	8.22173	18.83055	16.44198	-1.81605	16.57465	10.36786	10.64301	5.51845	14.16748	4.76929	20.26205	13.07117
AK002739	25.66795	23.09295	43.26557	38.64	25.53435	73.51453	21.19045	52.00166	58.85516	36.55713	14.35846	47.29557	51.8413	48.45411	24.56179	44.63309	62.78302	51.09619	53.53418	28.30141	30.62783	29.46119	44.58409	6.97539	59.02166	59.54596	30.52759	34.46309	51.24272	32.27037	52.46224	49.84465	26.14234
AK002747	5.92337	13.68471	15.20142	14.94566	10.98947	3.63035	11.30157	8.41203	9.19612	10.18805	16.15327	4.22282	20.87117	9.15244	3.55968	11.6046	2.51132	10.31299	2.48996	8.6569	14.52454	6.85144	21.59974	8.96835	6.35618	3.06938	13.24782	4.56129	9.06602	19.67705	17.48741	4.05241	7.46924
AK002748	0	-5.24903	1.20824	-12.55499	-2.49357	-7.31216	-6.27005	-8.69426	-6.90992	-11.61071	-2.6139	-2.65911	-5.01765	-0.64928	-7.94768	-2.6496	16.49031	-23.01357	-13.5894	7.08658	1.49298	5.16286	-1.44364	-12.54522	-2.54776	-2.72227	-8.91483	-13.35115	2.64558	-16.95088	-19.7751	-5.87125	-11.80314
AK002753	48.48963	85.30477	50.57464	43.77544	52.93447	83.72922	60.68365	41.69035	28.1	51.56675	63.92921	41.93312	41.08909	39.71716	21.93963	44.53334	69.8328	47.63952	54.73116	76.70098	68.48759	33.31628	79.85537	36.11781	41.08701	53.09301	17.80739	29.08395	49.59743	50.0557	35.0996	136.52834	60.10567
AK002758	50.13892	76.53161	57.81974	61.29981	87.19992	19.70252	86.30261	31.75792	66.49092	67.512	84.90018	51.60772	97.93288	35.69011	59.20715	58.84238	29.73865	69.76071	81.50845	102.9617	78.44222	69.60784	106.38196	36.91372	66.9701	46.67086	74.01845	60.01153	73.51438	79.02742	98.96743	76.71207	60.24918
AK002768	1.31631	1.53953	-3.70291	5.1034	1.29288	10.89104	-14.12697	-1.52946	7.3569	12.58524	-8.97404	16.04671	-2.01979	-2.15352	-0.35597	-8.92662	15.06792	-13.5944	4.66868	-0.66592	-2.99963	-6.1663	-0.27692	-8.47011	-3.6321	-3.06938	4.03195	-2.02724	-5.51845	10.23207	1.98721	9.72579	4.10808
AK002769	-5.26522	-3.59224	4.28758	-1.45811	-9.69659	1.81517	24.01584	0.76473	-3.06537	-3.59578	1.07688	9.2902	-6.05937	1.07676	0.71194	2.23165	-2.51132	2.81263	-0.31125	1.99775	3.15751	-7.53658	5.26148	12.45605	19.06853	-1.84163	4.03195	0.50681	0.39417	-5.50957	-19.07718	47.81845	4.48154
AK002771	13.82121	18.98753	21.82767	12.75849	12.92879	18.15174	40.9682	7.6473	14.10072	23.37259	8.61508	10.97933	-2.01979	8.07569	16.37452	14.28259	22.60189	12.65685	13.69479	8.32394	14.84029	10.9623	11.07679	18.93319	12.71236	14.11914	7.4879	13.68387	8.27767	5.50957	7.94882	7.69958	13.8181
AK002772	-3.94892	-0.51318	1.16934	-2.18717	-4.8483	2.72276	-2.82539	0	1.83922	-0.5993	0	16.04671	0.67326	-0.53838	0	2.45482	-7.53396	0.93754	3.73494	-4.49493	-0.31575	-4.79601	1.3846	-0.99648	-2.72408	1.22775	-1.15198	-5.57491	-5.51845	2.36125	1.98721	0.81048	1.12039
AK002776	-4.90345	-0.55393	-16.85821	-8.27252	-1.90184	-2.35857	-7.40045	-8.77692	-0.89206	2.81273	-10.65487	-11.89994	-3.46013	-2.50845	-8.22736	-2.78333	-15.5184	-0.75023	4.97556	-4.23051	-2.63414	6.2468	-3.40756	-12.94789	3.57278	-7.3927	-3.4245	-14.98264	-0.33065	1.06501	-5.76262	-6.51859	-8.04987
AK002778	1.61569	0	1.38084	7.62267	3.24165	4.06231	13.58511	0	-5.37438	4.06375	-0.74683	1.32955	-10.53707	-0.64928	-1.72776	0	4.94709	6.95759	-0.9372	4.08841	1.19438	0	36.70964	5.16568	8.28022	-4.0834	1.62088	2.22519	2.20465	4.62297	2.89392	8.21976	-0.59016
AK002779	146.0137	143.46711	123.21372	131.32632	121.71759	87.26707	185.75117	250.87353	153.88098	122.82262	148.54141	292.39853	151.81336	256.28018	221.59031	137.57621	133.84619	122.28727	116.92566	206.55924	146.03003	87.45523	165.63693	158.78206	189.35753	270.1695	206.83963	111.92914	117.38059	176.25996	159.78177	281.02385	140.60434
AK002788	-1.97446	1.88165	0	2.18717	-1.6161	-0.90759	4.23809	7.6473	2.4523	-2.99649	0	-6.75651	1.34653	0	-4.27162	-1.33899	-5.02264	0	-0.31125	-1.83127	0	-2.74058	-4.1538	1.49473	0.90803	0	2.30397	-1.01362	0.39417	-10.23207	-2.78209	3.24193	0.74692
AK002798	3.81379	8.12426	7.43745	12.75347	13.31286	10.61356	9.62058	7.3141	14.71905	11.25093	13.78865	10.19995	15.5706	15.88686	6.0334	13.12143	9.699	14.62946	10.44868	20.04894	12.34752	11.10543	18.07487	13.62936	2.38186	4.70444	17.80739	13.66064	11.24209	20.76779	14.14462	9.41575	5.90324
AK002802	43.55502	48.33575	38.14496	53.30419	45.17586	2.99821	77.37476	66.69163	15.5617	57.327	29.87903	36.62483	18.45855	25.1586	41.55533	56.16773	37.84919	45.13929	28.21446	12.1873	49.56122	74.31107	10.35577	17.77327	53.20912	78.67373	12.22914	13.59867	33.2565	30.51554	69.57116	4.94917	8.77045
AK002807	18.23233	24.83921	16.46256	12.88184	15.75902	6.85305	0	14.29106	7.0735	7.275	13.482	0	15.38213	6.43592	11.03239	7.13241	-13.51757	2.05179	18.41777	21.43284	12.47944	14.58002	9.72814	15.03892	0.9174	9.33417	5.79275	9.45995	7.00137	7.04205	10.77863	0	4.57589
AK002825	0.65815	9.92141	19.48899	17.13283	10.66625	-0.90759	38.14281	5.35311	16.55301	19.77681	18.30704	16.04671	12.11875	9.69082	12.81485	8.92662	7.53396	14.53194	18.05222	8.15747	13.41941	8.22173	5.26148	2.49121	9.98828	4.91101	17.85576	4.05448	11.03689	3.93541	12.32068	11.34675	9.33655
AK002826	12.5049	7.35553	15.98097	22.60076	11.31269	-0.90759	63.57135	12.23569	12.26149	27.56767	7.53819	20.26953	17.50486	10.76758	17.08646	10.48878	17.57925	15.00072	14.31728	14.9831	16.41904	12.33259	9.96911	11.45956	24.51669	14.73302	31.67957	13.17706	3.54757	26.76079	17.88485	15.8044	11.57732
AK002831	14.68716	18.12591	16.46256	20.43327	25.21443	13.27779	8.92786	30.17002	11.3176	13.386	21.13395	18.31242	22.04772	9.94642	15.0776	13.96764	13.51757	12.31071	21.55272	56.734	25.672	9.87679	16.00437	12.7603	15.59578	18.66834	13.51641	12.7118	3.85075	10.9543	1.95975	15.90803	34.70048
AK002836	5.92337	1.36847	6.62626	7.29057	0	10.89104	-1.4127	0	-1.83922	3.59578	3.23065	5.06738	12.11875	4.30703	4.62758	2.67799	12.5566	12.18808	-4.35743	7.15859	1.42088	6.1663	10.24603	4.48418	1.81605	2.4555	-5.18393	-3.04086	-1.5767	8.6579	5.16674	1.62096	3.36116
AK002841	-10.89655	-10.70926	-3.96664	0.68938	-0.63395	-1.17928	-23.68142	-4.38846	-13.82699	-2.50021	-1.25351	-14.1666	-5.1902	-18.39531	-12.0668	-12.32619	-17.4582	-0.75023	0.99511	-1.28755	-1.64634	-1.38818	13.33392	-10.22202	-15.48206	-1.34413	-2.7396	-7.93199	4.62909	-11.71516	-7.85812	-9.0536	-10.1965
AK002854	2.63261	-2.908	1.55912	-0.36453	0.64644	0.90759	-19.77775	0	3.06537	-4.19508	2.15377	-2.53369	-6.73264	1.61514	0	0.6695	12.5566	6.56281	1.55623	0.66592	0	-4.79601	0.27692	-3.48769	2.72408	1.22775	-1.15198	-3.54767	3.54757	7.08374	-0.39744	2.83669	2.24077
AK002869	-3.29076	0.34212	-2.14379	3.64528	-1.93932	0	28.25393	2.29419	-8.58304	10.18805	1.79481	8.44564	1.34653	-1.07676	-2.49178	0	-7.53396	-5.62527	0.31125	-2.49718	-0.31575	8.22173	1.3846	9.4666	6.35618	0	4.03195	-3.04086	-0.39417	-2.36125	1.98721	-3.24193	3.73462
AK002873	-7.08275	-7.01641	-10.66034	-9.65128	6.33946	24.17534	-11.84071	-8.77692	-30.33016	-5.31294	-10.65487	3.39998	3.46013	-0.41808	-6.58189	-6.36191	3.8796	-2.6258	-4.478	-2.75903	-0.82317	0	10.37083	12.26643	29.17773	18.14571	10.95839	3.96599	-4.62909	-3.19504	1.04775	9.0536	2.14663
AK002882	8.55598	10.09247	10.91384	10.93585	13.89845	-7.26069	7.06348	5.35311	3.67845	21.5747	9.69196	3.37825	10.09896	5.38379	12.81485	7.14129	5.02264	5.62527	3.4237	9.32282	7.26227	2.05543	19.10747	9.96484	4.54013	-2.4555	14.39981	4.56129	7.09515	11.01915	3.57697	6.8891	7.46924
AK002885	3.03872	-3.35665	-31.31902	-27.9847	11.20642	8.56631	-28.27155	-39.6974	-6.36615	47.433	16.39703	-69.92013	16.92034	-19.89285	4.41296	1.7831	-13.51757	61.14321	0	-35.72141	22.463	72.42978	10.98339	20.05189	-32.10895	30.66942	-34.11285	0.59125	14.70288	-67.29068	136.69264	-73.53046	-41.94563
AK002889	1.97446	-1.88165	-0.58467	-0.72906	-2.26254	1.81517	1.4127	-1.52946	1.22615	-3.59578	4.6665	5.91195	-4.03958	9.15244	0	-0.22317	-12.5566	1.87509	1.55623	-0.16648	2.21026	0.68514	-2.49228	-0.49824	-2.72408	-3.68326	-2.87996	1.52043	1.5767	3.14833	-7.94882	-1.62096	-0.74692
AK002923	-1.31631	3.59224	2.33868	-5.1034	3.2322	1.81517	21.19045	3.82365	10.42227	-2.39719	1.43585	2.53369	6.05937	7.53731	-0.35597	1.33899	-20.09057	-2.34386	0.93374	-0.33296	-0.31575	-2.74058	-1.3846	4.98242	4.54013	1.84163	0.57599	3.04086	1.5767	1.57416	2.78209	0.81048	1.49385
AK002934	-4.35862	-9.41676	-16.11447	-6.54908	-19.33535	22.40641	-5.18031	-2.19423	10.70476	8.12567	2.50703	-6.2333	3.46013	-8.36151	-17.00322	-1.59048	-1.9398	-7.12717	-9.95112	8.64495	8.56095	-3.47045	5.33357	11.58496	-15.48206	13.44127	10.27349	-0.88133	3.63715	3.72755	-4.71487	3.98359	-9.12318
AK002936	-3.94892	-3.93435	-3.70291	-6.56151	-8.08049	3.63035	-5.65079	-1.52946	-4.29152	1.79789	1.07688	12.66846	0.67326	2.15352	-1.0679	-2.45482	10.04528	2.81263	-5.29117	1.33183	-5.36776	-5.48115	-4.98456	-2.49121	-11.80433	0.61388	7.4879	-5.57491	-3.54757	4.72249	-2.78209	0	2.24077
AK002941	24.81623	26.8532	23.69003	29.3173	22.06263	30.41042	7.43988	26.99423	30.41606	33.756	21.13395	21.64195	9.22928	9.94642	59.94264	22.28878	-8.11054	19.69714	92.87261	18.07083	41.00389	55.96847	26.04632	59.24423	34.86115	48.00431	73.37481	66.81086	35.70698	83.72212	20.08745	68.93481	53.76667
AK002950	225.08821	196.54663	200.73664	217.98794	124.11636	351.23608	361.65035	408.36601	407.69461	240.9175	194.1982	445.08509	271.99853	407.01454	342.79711	295.2479	288.80189	306.57713	213.82549	187.28874	152.98129	170.60087	127.93694	204.7774	280.57987	216.69818	512.63311	263.54124	258.18448	400.62479	145.06604	325.81381	323.41812
AK002951	11.1886	8.89506	22.80212	20.04906	10.66625	8.16828	14.12697	12.23569	29.42758	15.58173	8.25612	10.97933	9.42569	20.4584	21.00211	11.6046	15.06792	28.12634	9.6486	15.14958	7.7359	6.1663	14.39983	11.9578	2.72408	8.59426	23.61568	9.62939	1.97087	13.3804	11.92324	17.42537	11.20386
AK002958	20.40273	32.50118	33.13129	25.51698	37.8167	34.4883	59.33326	33.64814	64.98591	17.97892	25.12731	52.36295	30.97013	47.91573	59.80261	34.59065	70.31698	45.93969	11.20483	39.12254	43.25787	29.46119	19.66131	27.90154	49.9414	20.87178	49.53533	23.31326	15.76699	50.37325	52.46224	-2.02621	44.81544
AK002966	8.55598	1.88165	3.31313	4.73887	18.42352	2.72276	8.47618	9.94149	4.29152	8.98946	6.10235	-2.53369	16.83159	5.92217	0.71194	2.90115	-2.51132	11.25054	8.09238	0.16648	9.15677	6.1663	10.79987	-3.98593	14.52841	15.96077	2.87996	6.58853	15.37282	22.0383	21.06438	6.48386	2.24077
AK002970	6.58153	4.61859	1.55912	15.31019	4.52508	-10.89104	-28.25393	7.6473	0.61307	4.79438	5.74338	8.44564	12.79201	0	-2.49178	2.67799	17.57925	9.84422	8.09238	-1.83127	3.47326	5.48115	4.43072	4.98242	6.35618	9.82201	-5.75992	6.58853	3.54757	9.44499	19.07718	-6.8891	1.49385
AK002978	56.95307	124.04278	88.54652	76.67511	94.75584	67.43439	107.63587	92.73882	151.25037	148.61704	72.44228	109.68808	58.20479	79.5368	102.62879	39.74402	47.8219	90.44869	47.3286	92.39805	92.86338	44.40057	87.64941	142.42511	62.42009	63.97332	103.73615	77.8817	76.28097	124.82011	99.3578	131.5161	90.88416
AK002979	-32.3138	98.35018	-3.79732	-78.46868	37.90234	-53.62252	53.29543	-26.08279	168.90904	34.25158	-51.53111	-20.60806	-33.61829	40.90464	-63.58147	20.75521	113.78315	-59.94233	-18.744	23.98533	11.94384	10.32571	-8.24936	90.03038	32.48392	-80.30693	25.1236	79.36516	33.06978	81.67242	-53.05514	-14.09101	-35.99957
AK002981	15.34905	16.02334	37.62796	34.97461	48.87407	27.62372	31.35025	27.53184	76.00907	67.34209	31.74017	22.60239	14.5512	24.348	61.16261	11.92321	23.08644	31.57676	10.3092	53.14932	66.88552	68.14971	40.21561	67.89176	47.13354	20.41702	38.09062	80.10689	23.81024	50.85264	58.36065	55.18979	63.14679
AK003000	53.9379	103.21508	73.38282	92.72121	105.55197	7.66535	51.80312	28.52498	25.42381	80.31912	85.23895	49.86642	102.93897	71.07281	39.49134	64.81191	36.8562	61.51875	63.68717	97.48566	92.68873	65.24438	95.26346	58.94699	50.61443	12.76921	43.14867	51.55791	69.10576	69.75847	73.86633	97.05463	50.98249
AK003028	0.65815	5.47388	4.48247	10.20679	-0.64644	4.53793	43.7936	16.82407	2.4523	14.98243	10.05092	11.82389	4.71285	-3.76865	6.40742	6.4718	7.53396	12.65685	8.09238	4.99437	3.63113	2.74058	6.92299	2.98945	6.35618	6.13876	8.63988	7.09534	1.97087	2.36125	21.06438	7.29434	7.8427
AK003032	14.13729	38.12451	23.47432	29.5939	27.17997	4.06231	39.71032	10.14331	18.42644	22.64088	25.39214	25.92627	17.56179	28.24368	41.12063	30.91202	14.84128	20.87277	29.9904	27.80118	31.94978	16.52114	29.69768	32.46997	35.03168	28.58382	23.50272	11.86769	15.8735	35.44275	32.79772	19.96226	37.77004
AK003055	23.83143	19.06225	35.7293	20.62605	52.11571	10.56201	13.58511	17.38853	13.05206	10.44964	23.89848	35.89792	25.59004	33.43792	13.13096	37.97762	16.49031	19.80238	13.1208	50.96883	11.34665	20.65143	30.72885	27.3043	39.49026	36.75063	24.31316	13.35115	7.93675	7.70494	24.11597	59.88679	21.24565
AK003061	5.26522	-1.53953	-1.55912	4.37434	1.6161	-3.63035	-39.55551	6.11784	-0.61307	-0.5993	-5.02546	-0.84456	5.38611	-0.53838	-9.61113	-3.12432	7.53396	1.40632	1.86747	1.99775	4.57839	-0.68514	0.83076	-11.9578	-0.90803	-4.29713	4.03195	3.54767	-4.33592	-12.59331	3.97441	-6.8891	-13.8181
AK003083	21.06088	43.10683	42.87579	53.22113	69.81545	18.15174	43.7936	45.88382	32.49295	49.14238	35.53719	30.40429	65.97984	46.3006	34.52889	24.99453	37.66981	43.12706	17.74098	44.44986	47.20475	21.23947	40.15337	16.94022	27.24076	9.20814	40.89545	27.87455	12.21942	29.12204	22.65415	15.39916	17.55272
AK003088	4.60707	2.908	6.62626	1.09358	8.72693	-3.63035	7.06348	9.94149	-0.61307	4.79438	-1.79481	5.91195	16.83159	10.2292	2.49178	3.34748	10.04528	-0.93754	-0.31125	5.4938	6.63077	3.42572	7.19991	5.48066	5.44815	3.06938	14.9758	3.54767	20.89126	17.31581	4.37185	-0.40524	-1.86731
AK003094	20.7646	20.47556	37.14115	13.32605	45.87626	20.98747	17.85571	68.27952	26.17196	59.073	32.79406	8.32383	18.45855	26.32877	39.34885	33.58176	40.5527	17.235	6.66175	-1.68101	1.78278	4.23291	-1.25524	5.4687	11.92618	34.66978	11.5855	7.68621	-1.40027	3.1298	21.06732	0.70702	-1.14397
AK003097	5.26522	5.47388	9.15983	9.84226	3.2322	1.81517	45.20629	6.11784	8.58304	22.174	9.69196	16.89127	27.60381	13.99785	18.51033	7.36446	17.57925	10.78176	2.17872	4.99437	6.31502	3.42572	6.64607	17.43846	-4.54013	3.68326	10.36786	9.12258	6.3068	9.44499	12.32068	10.94151	11.20386
AK003121	20.40273	29.25106	51.25605	46.65962	33.93807	28.13519	73.46023	21.41245	57.01594	70.11778	29.07589	70.94335	61.94026	55.45304	49.12357	37.04547	32.64717	24.37616	31.43577	37.95718	39.94248	17.1286	42.92257	25.90858	35.41299	30.07992	68.54308	16.21792	25.62136	70.83739	31.00041	58.75995	41.45429
AK003129	48.48963	25.11136	37.93098	57.21829	38.35372	33.60961	52.54316	29.9878	29.4381	39.37824	52.02083	53.83306	50.60445	48.07866	31.26398	36.18334	32.9766	38.26166	50.75071	48.5589	51.53032	32.62219	57.33586	18.74037	72.6466	38.97968	45.88826	36.1346	39.3473	55.38077	67.57983	44.54373	25.22292
AK003132	140.56502	83.15563	158.10646	305.35527	211.45515	71.4967	118.08596	66.65602	84.45452	190.99611	193.80177	91.73912	226.79798	111.35152	109.19427	121.44007	74.2064	108.11027	122.77319	164.89917	202.44814	90.86629	99.40474	136.52148	163.6935	49.00084	155.60423	166.88935	187.83637	112.4922	270.09887	92.76582	113.90028
AK003138	105.82769	117.41243	121.85934	240.78676	148.11835	59.30976	179.74146	75.35029	136.66277	280.97908	207.24467	119.65973	183.64616	97.06736	195.23658	136.89608	75.85543	162.7006	166.82159	129.19373	274.40979	122.876	122.50294	292.22976	128.66182	88.47374	219.62889	258.1222	168.87636	130.98406	254.66465	131.5161	197.70256
AK003140	67.85898	68.78987	83.19576	185.18609	116.6993	-4.87477	108.68088	-11.59235	82.15121	186.93237	151.60601	49.19344	198.19735	47.39744	132.00066	54.75843	26.3845	111.85666	104.02919	100.02974	176.76887	135.26686	137.14555	101.83764	102.54729	-10.88908	142.63721	223.26087	93.03632	13.8689	202.09183	83.37181	132.7853
AK003144	2.63261	-1.53953	2.72846	6.19698	2.26254	-4.53793	11.30157	5.35311	7.96997	8.98946	-1.43585	0	-8.75243	9.15244	-2.13581	-12.2741	10.04528	4.21895	-0.62249	2.83014	-0.78938	-3.42572	0	8.96835	3.6321	6.13876	-15.55179	10.64301	7.8835	0	3.17953	3.24193	0
AK003154	5.92337	-9.40824	7.21093	-0.36453	-1.93932	-17.24415	-22.60315	-7.6473	-25.13606	-14.38313	0.35896	-22.80322	4.03958	-19.92002	3.55968	-3.57065	-15.06792	15.46949	-1.24498	-4.99437	9.6304	1.37029	1.10768	-15.4455	-17.25248	2.4555	-8.06389	0	1.5767	-25.18663	0	-29.98784	-8.58963
AK003172	7.2706	22.37743	24.16474	18.38409	34.16198	0	7.31506	24.63375	10.74876	18.57713	26.13897	11.96597	17.56179	18.50448	17.96868	1.3248	11.54322	6.42239	37.0194	87.2194	60.01781	19.61886	53.82705	17.71089	21.01901	0	6.48351	8.90077	8.81861	20.03286	17.3635	16.43951	18.88502
AK003180	5.92337	13.34259	11.30362	3.28075	11.95913	-6.35311	7.06348	0	3.06537	16.18103	10.05092	21.95866	2.01979	11.84434	5.33952	9.59611	0	5.62527	10.89358	16.81437	16.57692	-1.37029	16.06135	-6.47714	15.43643	-2.4555	19.00774	1.52043	1.5767	29.12204	2.78209	19.45157	11.57732
AK003182	0	0.55253	2.41647	1.79357	4.48843	0.81246	-7.31506	-10.14331	-6.14215	-3.48321	-6.34803	-3.98866	-1.5053	13.63488	-1.38221	32.23682	-6.59612	-8.02799	14.9952	12.81035	17.31857	1.03257	11.75533	2.95182	-18.47125	-23.13929	21.88184	13.35115	-17.19629	-26.19681	8.19943	23.48502	26.55706
AK003191	2.42353	4.14397	9.14808	1.34518	2.24422	1.62492	-4.18003	1.44904	3.83884	-1.74161	7.09486	-1.99433	-2.00706	-1.6232	-13.82206	1.7664	0	4.28159	-4.2174	7.35914	-2.38877	0	2.47481	3.68977	-5.09552	-2.72227	0.81044	14.09288	0.88186	-10.78692	6.75247	9.39401	-4.72126
AK003197	-4.35862	-1.47714	-4.71038	0	-9.19221	4.71714	-4.44027	-8.77692	-2.67619	1.56263	-16.29568	-1.13333	6.92027	3.76268	-24.68209	1.9881	-3.8796	1.87557	0.49756	-3.6787	3.12804	-4.16453	8.88928	-5.11101	-3.57278	-4.03238	-8.90369	-10.57598	-0.6613	-9.58513	0	2.89715	-3.7566
AK003217	10.53044	27.88259	32.15684	17.13283	36.84704	-6.35311	-2.82539	15.29461	9.19612	10.78735	20.81977	-1.68913	11.44548	9.69082	17.7984	14.28259	37.66981	25.31371	11.51607	35.79296	24.78644	8.22173	19.38439	3.98593	18.16051	6.75263	13.82381	8.10896	-1.18252	14.16748	18.67974	5.26813	22.40772
AK003230	3.29076	39.5146	38.19843	5.1034	41.0489	17.24415	-4.23809	29.05975	22.07069	20.37611	16.15327	15.20215	31.64339	6.99893	16.01856	21.42388	40.18113	12.18808	18.67472	35.95944	45.31025	13.01774	29.90734	10.46308	21.79261	26.39666	21.88771	4.56129	0.78835	9.44499	18.2823	11.34675	26.14234
AK003232	16.20652	12.08394	18.47019	18.21226	26.61524	9.42295	22.31964	7.93948	17.68375	9.312	17.49017	9.98859	15.38213	12.28676	16.54858	18.72258	10.81405	6.56571	23.51205	52.95173	30.66378	38.09618	48.95453	11.84885	8.25659	20.0018	31.5383	24.53673	22.75445	22.69104	23.02708	40.65386	47.28417
AK003237	24.35165	48.58072	51.06116	74.36378	19.39318	1.81517	52.26978	87.94399	31.87988	97.08616	84.35597	53.20752	48.47499	58.14493	63.00632	54.00604	72.8283	45.00215	80.92377	44.28338	13.73516	63.7184	49.84556	31.38924	0.90803	65.07084	50.11133	47.13334	25.22719	110.97858	37.75691	109.00985	57.88661
AK003256	26.32611	29.9353	34.30063	59.05359	11.31269	10.89104	7.06348	46.64855	16.55301	53.33746	57.07489	10.13476	14.13854	36.60977	51.25938	37.71496	15.06792	46.40847	67.85147	30.46564	5.05201	56.18181	28.24582	10.46308	-4.54013	39.28806	14.39981	48.14696	23.25631	64.54073	11.92324	87.53207	39.21351
AK003271	3.29076	15.73741	14.61675	20.04906	4.52508	20.8745	38.14281	37.47179	17.77916	19.77681	18.30704	43.07275	2.69305	35.53302	51.97132	43.51726	27.62453	5.62527	20.54219	14.31718	6.78864	23.98004	12.18447	39.36111	26.33274	37.44643	47.80736	8.10896	4.7301	65.32781	7.55138	109.41509	39.96044
AK003278	21.71904	2.39482	3.31313	-0.36453	0.96966	-0.90759	-80.52371	-45.11909	-53.95056	-2.39719	8.97404	-28.71517	-15.48507	-34.99464	-19.22227	-18.29957	-70.31698	-2.81263	-5.29117	-8.6569	-0.15788	-5.48115	-0.83076	-25.41033	-68.10191	-52.17945	-56.44724	-24.32688	-1.5767	-52.7345	1.58976	-32.01404	-11.20386
AK003283	1.31631	-11.28988	-20.85322	-47.75321	-12.92879	-45.37934	-100.30146	-56.59005	-90.73504	-61.12832	-12.92262	-99.65852	-41.74235	-60.83683	-49.83551	-32.35899	-72.8283	-47.34601	-26.76709	-17.3138	-21.94468	-28.09091	-25.47662	-32.88396	-63.56178	-63.84309	-103.67861	-51.69463	-24.43884	-105.469	-41.73133	-44.57652	-47.80314
AK003296	9.87229	7.86871	10.13428	9.84226	6.46439	0	-4.23809	-7.6473	11.03534	2.39719	5.38442	0	3.36632	10.2292	2.49178	5.8023	-10.04528	12.18808	7.15864	7.99099	6.47289	10.27716	11.35371	2.98945	-9.08025	-3.06938	5.18393	-0.50681	-5.12427	-0.78708	11.92324	-9.72579	11.57732
AK003306	385.67745	419.43632	455.26289	339.74039	281.20112	207.83737	477.49147	183.53529	339.03025	445.87717	474.90614	362.31784	422.13634	315.49011	338.16953	367.77668	168.25849	626.74867	381.27544	291.00508	316.6981	561.13297	312.36552	304.42577	377.73859	341.31498	471.73766	359.83516	1026.03696	729.62511	494.01942	485.47879	458.61137
AK003346	-6.58153	-6.15812	-6.43137	-6.19698	-3.55542	7.26069	-9.88888	-3.05892	-15.32686	-14.98243	-7.89715	-23.64778	-19.52465	-9.15244	-18.51033	-4.90964	10.04528	-15.00072	-8.09238	-4.99437	-0.15788	-4.11086	-1.66152	-5.9789	-16.34446	0.61388	-17.27977	6.08172	3.94175	-17.31581	-11.12835	-9.72579	6.72232
AK003350	-0.65815	-3.42118	2.33868	-1.09358	0.32322	-2.72276	12.71427	1.52946	0	0.5993	-0.35896	-0.84456	6.73264	-8.07569	-0.35597	-1.11583	-12.5566	7.50036	1.24498	-1.66479	0.15788	-6.1663	0.27692	-2.98945	6.35618	-3.68326	8.06389	-0.50681	3.94175	1.57416	-0.39744	-0.40524	1.12039
AK003358	-1.31631	-75.2659	-73.27862	-95.50642	-61.41174	-84.40557	-259.93619	-30.58921	-182.08316	-41.95081	-17.58912	-250.83543	-68.6729	-218.0435	-130.9962	-38.60762	-12.5566	-11.25054	-30.81328	-79.41043	-59.20328	-15.75831	-69.50687	-41.35407	-182.51312	-32.53542	-242.49274	-19.25878	-11.82524	-184.17721	-65.18036	-106.98364	-112.41207
AK003359	5.26522	16.07953	-3.11824	1.82264	8.08049	5.44552	-141.26967	13.00042	8.58304	2.39719	3.94858	17.73584	2.69305	5.92217	7.47533	17.85324	10.04528	29.06389	2.17872	6.15972	3.15751	9.59202	0	-0.49824	-8.17223	6.13876	14.39981	-9.12258	14.58447	14.95456	-13.513	-0.40524	2.24077
AK003388	19.08643	10.94777	7.99049	0.36453	11.63591	26.32002	-9.88888	7.6473	1.22615	14.38313	11.84573	10.13476	-24.23749	2.6919	5.33952	14.05942	-10.04528	16.40703	-0.62249	4.49493	3.63113	9.59202	10.24603	-7.47363	-9.98828	0.61388	5.75992	3.54767	-0.39417	15.74164	-0.39744	0	2.24077
AK003441	20.15861	13.47889	7.93328	27.23039	22.1881	23.58569	31.08187	20.47947	17.39524	8.75072	6.89433	32.8665	22.49087	20.48569	6.0334	31.01429	46.5552	17.25526	12.4389	11.03611	27.49382	19.4345	34.81635	8.85908	16.07753	14.11333	21.91678	18.0673	16.20183	28.7554	18.85949	0.72429	1.07332
AK003477	9.21414	19.32965	30.01305	41.55623	20.36284	9.07587	42.3809	38.23652	28.81451	58.13184	21.53769	41.38362	51.8413	34.99464	34.52889	22.09338	5.02264	28.12634	27.38958	29.1338	28.10183	17.1286	26.30738	22.91913	26.33274	24.55503	46.07938	26.35412	28.77476	33.84453	34.57739	25.12495	32.4912
AK003496	-14.47936	-26.68518	-6.04159	-30.62038	-4.20186	-35.39588	-29.66663	-38.23652	11.64842	-47.34448	-17.58912	-22.80322	-13.46527	-20.99678	-13.17081	-8.25712	-7.53396	12.18808	11.51607	-13.65127	-8.84102	14.38802	6.92299	-25.90858	7.2642	-11.04977	-31.10358	-1.52043	-11.82524	-33.05745	19.47462	-9.32054	-36.59928
AK003511	142.81913	246.15369	238.54528	126.85586	160.31696	17.24415	131.38079	78.76723	81.53892	119.26016	229.01748	78.54443	259.20652	93.67795	53.39519	250.39164	123.05472	369.86141	211.95802	219.75212	351.58857	169.91572	172.24411	106.12551	182.51312	241.25322	125.56631	120.11399	155.69904	292.00746	400.2233	116.30419	79.54741
AK003512	-3.29076	-11.28988	-24.16635	-29.89132	-11.63591	14.52139	-43.7936	-41.29544	-23.90991	-74.91216	-30.15277	-17.73584	-79.44512	-2.15352	-21.00211	-7.58763	-30.13585	-16.40703	-14.31728	-22.47465	-25.41794	1.37029	-14.12291	-24.41385	-20.88459	-15.96077	-15.55179	-9.62939	-1.18252	-1.57416	-29.80809	-25.12495	-23.52811
AK003513	221.74469	155.46886	167.09466	173.72301	185.74612	120.87668	230.89389	214.30305	178.41273	186.8904	67.063	253.29873	184.68463	152.5975	150.83499	144.33574	184.28099	169.92679	161.70571	82.58691	163.64582	151.31143	208.60178	115.84957	268.55424	149.19808	106.15941	106.20048	124.65488	247.61596	172.87864	43.81944	77.27872
AK003520	-9.29022	-1.38132	-5.52337	-8.07106	8.2288	-7.31216	-18.81015	-15.93948	9.98099	-8.70803	-14.56314	-17.28418	-6.52295	-13.31024	2.76441	-8.83201	-4.94709	9.09839	7.9662	5.99633	12.54103	20.65143	1.64987	10.33136	-11.46491	-5.44454	6.48351	20.02672	-9.70047	-6.16396	-0.96464	21.13652	17.70471
AK003521	11.1886	7.18447	6.23648	5.83245	9.37337	8.16828	-5.65079	6.11784	6.13075	-3.59578	2.15377	19.42497	8.75243	9.15244	-3.20371	6.02547	-2.51132	-11.71931	0.31125	7.15859	5.99927	4.79601	3.87688	-1.99297	0	7.98039	6.33591	1.01362	1.18252	8.6579	7.15394	10.94151	6.34885
AK003524	47.38699	28.56683	25.72547	31.34944	42.34178	24.50484	22.60315	35.94233	34.94525	20.37611	40.20369	12.66846	20.87117	22.07354	28.12147	27.44935	50.22641	41.72074	56.95788	52.44085	40.88974	37.68292	75.32218	41.35407	18.16051	20.87178	21.88771	23.82007	26.01554	30.6962	39.34668	66.45953	46.68275
AK003526	-0.40392	2.48638	-6.559	-4.93232	-0.99743	-12.9994	-1.04501	-15.93948	5.37438	-15.09392	-4.85438	-21.93762	3.01059	-11.03776	-17.62313	-0.4416	0	-7.49279	-5.6232	-7.90426	4.18034	16.52114	5.56832	14.75908	-19.10819	-21.77815	-24.31316	14.09288	-5.29117	-10.78692	-10.12871	2.3485	-7.08188
AK003534	-1.31631	-2.908	-2.72846	-10.20679	-7.43405	-9.98345	-31.07933	-0.76473	-6.13075	-7.79086	-0.35896	1.68913	-12.11875	1.61514	-2.13581	4.24014	-2.51132	1.40632	2.48996	3.66254	-1.263	-4.11086	-1.3846	2.98945	0.90803	4.29713	-6.91191	-1.01362	-1.18252	-6.29666	-6.35906	-4.86289	0
AK003537	-0.80784	-8.84047	0.34521	4.48392	5.73522	-3.24985	-4.18003	1.44904	-18.42644	-1.74161	-0.37341	-4.65343	2.00706	2.92176	-5.52882	3.5328	4.94709	2.676	-3.2802	-1.90792	-3.28456	3.09771	2.88727	-8.85545	-7.64328	1.36113	-16.20877	-0.74173	-6.17303	-10.78692	-0.48232	-4.697	-0.59016
AK003541	1.21177	3.31517	-1.72605	-5.8291	-2.24422	11.37447	-6.27005	-2.89809	10.74876	6.38589	2.98731	9.97164	-1.00353	3.89568	0	-3.9744	14.84128	-5.35199	6.0918	2.72561	-4.47894	0	-2.88727	24.35248	-5.09552	-4.0834	17.01921	11.12596	6.61396	-13.8689	3.85856	-2.3485	-3.54094
AK003551	16.45382	48.58072	43.46046	61.60529	11.95913	46.28693	45.20629	87.17926	37.39755	51.53957	49.89566	88.67919	22.89097	95.29309	74.04133	117.38503	105.47547	39.84565	91.81735	45.28226	32.52234	43.16407	45.69177	36.37166	93.52662	69.98185	93.31075	49.16058	34.29321	136.95229	63.19315	126.43521	83.65549
AK003556	7.09035	18.46157	13.04959	11.99344	19.96143	4.71147	37.1994	0	12.02495	11.931	6.55881	4.9943	6.15285	26.91385	4.04521	10.40143	21.62811	2.05179	3.13494	8.40504	19.96711	3.29226	11.61101	7.2916	10.09138	6.66727	14.80369	7.09496	-0.70014	14.0841	6.85913	36.76523	11.05839
AK003561	-2.02581	-6.7133	-4.21602	-5.77462	-6.65381	0	-7.43988	0	-7.0735	-10.767	-3.64378	4.9943	-2.56369	-9.36134	-0.73549	0.59437	10.81405	0.41036	-2.35121	-4.20252	-12.47944	-6.1142	-5.02098	-4.55725	-0.9174	1.33345	-6.43639	-12.7118	2.45048	-7.04205	0.97988	-4.59565	-4.19456
AK003566	-1.31631	1.19741	4.48247	2.18717	-3.55542	-3.63035	-8.47618	3.82365	-1.22615	-11.98595	2.87169	2.53369	-0.67326	5.92217	3.91565	0.22317	-30.13585	-0.46877	-1.86747	0	0.94725	0	-4.70764	-1.49473	12.71236	2.4555	-1.15198	11.65663	-5.91262	-7.08374	7.94882	-2.02621	-0.37346
AK003571	4.90345	5.53927	-1.48749	-1.37875	3.4867	4.71714	5.18031	1.46282	1.3381	1.87515	4.3873	0.56666	4.75768	-0.41808	-1.09698	0.39762	-1.9398	0.75023	12.4389	9.9325	1.81097	6.2468	4.8891	0.68147	0	6.72063	-5.4792	9.25398	19.17767	2.66254	7.85812	3.2593	-2.14663
AK003598	-24.35165	-33.35648	-33.91085	-51.03396	-20.36284	-30.85795	-105.95225	-75.70831	-49.65904	-44.9473	-34.46031	-76.01074	-32.98992	-80.21847	-79.73682	-26.33352	-75.33962	-45.93969	-23.34339	-49.77719	-38.5216	-13.01774	-47.90712	-26.90506	-78.09019	-66.29859	-118.65441	-26.35412	-16.16117	-62.17949	-35.37227	-43.36079	-54.89892
AK003605	-7.67453	-22.10116	-4.83295	-9.86463	-16.45759	-5.68724	1.04501	5.79618	-3.83884	-25.54355	-13.4429	1.32955	-2.50883	-12.9856	-12.0943	-6.624	-8.24516	-29.97116	1.8744	-2.18048	-16.12419	-16.52114	-2.26857	-1.47591	2.54776	-6.80567	-12.15658	-28.92749	-8.81861	-9.24593	-14.46958	-4.697	-11.80314
AK003623	0	3.59224	3.8978	-0.72906	4.8483	9.98345	-18.36506	3.82365	6.13075	10.78735	1.07688	-1.68913	0.67326	4.84541	1.42387	0.22317	10.04528	13.12563	1.86747	-2.66366	0.31575	-6.1663	1.93844	26.40682	-12.71236	3.06938	12.09584	1.01362	6.70097	-1.57416	-1.98721	2.83669	8.21616
AK003637	10.90591	9.39299	11.90977	13.00338	7.73008	-2.43739	28.21523	30.42992	-8.44545	21.47981	15.68338	19.94329	7.52648	3.2464	3.45551	11.04001	24.73547	12.30959	6.0918	-6.54145	4.47894	17.55371	5.15585	7.37954	21.65595	13.61134	20.26097	20.76845	3.96837	52.39363	7.23479	-70.45505	27.14722
AK003638	13.62068	19.01816	11.15617	24.81757	32.33124	13.56177	5.18031	15.3596	12.93492	23.43943	6.89433	11.89994	37.19644	9.19766	12.0668	13.12143	21.3378	19.13083	61.19939	87.18529	110.46916	23.59903	65.78068	26.57725	20.84124	6.72063	43.14867	21.15196	56.54107	7.98761	59.19784	10.86432	13.9531
AK003649	23.83143	39.50583	36.41972	24.66159	34.91005	15.43679	2.09002	-1.44904	3.07107	11.61071	26.51238	8.64209	32.11299	22.07552	14.85871	23.40481	4.94709	43.88635	50.6088	65.14199	48.96976	28.912	47.64003	3.68977	22.29289	14.97248	10.5357	8.15904	28.66048	29.27879	33.76236	-9.39401	11.80314
AK003653	20.40273	29.42212	20.07366	39.36906	29.08977	8.16828	22.60315	22.94191	20.84454	35.35854	33.02446	23.64778	34.33645	18.30489	20.64614	30.3505	37.66981	26.72003	33.61449	43.78395	25.73369	26.72062	20.76898	13.45253	39.95312	13.50527	31.67957	21.79283	11.82524	27.54787	31.39786	7.69958	20.91387
AK003656	112.5441	100.92473	78.15086	102.06793	98.25878	107.09524	131.38079	66.53154	45.98059	55.13535	101.58612	138.50845	92.91039	155.59154	85.78827	106.22676	57.76038	97.97343	98.04226	100.55324	65.67618	108.9379	142.61369	62.28023	180.69707	30.69379	176.25363	69.93979	148.60389	212.51217	112.8733	128.05618	66.47624
AK003660	15.70007	14.43359	42.56175	22.21008	38.87225	-19.70252	7.43988	-3.17579	-2.8294	16.296	6.55881	-31.63054	14.35665	-7.021	1.83873	-22.58597	-43.25622	-3.28286	14.4991	-52.95173	6.77456	28.21939	64.64508	-3.19007	-6.42179	-25.33561	-12.22914	-2.06936	13.3026	0	1.95975	-54.44082	-2.28794
AK003687	4.90345	-3.5082	0.74374	12.0641	-5.70551	-4.1275	-23.68142	2.92564	-3.56825	1.2501	2.50703	-24.93321	8.65033	-7.10728	-9.87284	0.39762	0	6.37694	36.32159	10.30037	33.42063	4.85862	38.22391	20.10331	14.29113	2.68825	8.21879	15.86397	20.50027	18.10525	30.38473	1.81072	0.53666
AK003694	5.26522	0.85529	12.47296	14.2166	20.03962	-13.6138	-9.88888	3.82365	-7.96997	5.39368	5.38442	-10.97933	4.03958	0.53838	-3.20371	15.39842	-10.04528	6.56281	17.74098	-5.82676	7.89377	-4.79601	-4.43072	-21.4244	14.52841	3.68326	-21.88771	-6.58853	4.33592	5.50957	2.78209	-16.20964	-32.4912
AK003695	73.51389	44.47859	237.15969	111.20133	96.50135	101.55781	76.28562	86.94264	48.36941	31.34891	63.85376	103.04032	38.63594	101.61232	147.89603	107.75047	90.69671	27.83037	32.802	240.94358	139.14577	51.62857	56.09562	157.92214	154.13941	160.61386	151.55204	55.62978	54.67538	209.5745	129.2616	169.09213	304.52095
AK003700	29.48634	70.17119	44.87738	39.90693	56.85351	20.31156	62.70051	34.77706	111.32641	121.33188	51.53111	43.21046	44.65713	42.85248	69.11029	29.58722	32.98062	46.56234	50.6088	114.74802	91.0718	39.23771	57.74549	61.25018	68.78949	59.88991	89.9587	63.78882	45.85677	53.93461	174.59963	52.84129	77.31055
AK003707	0	-1.19741	2.72846	-0.36453	3.87864	1.81517	2.82539	-1.52946	1.83922	-7.79086	-0.71792	-0.84456	10.09896	0	1.77984	-0.89266	5.02264	3.28141	2.80121	-0.99887	-1.73663	-2.74058	0.55384	0.49824	0.90803	-8.59426	-1.72798	3.04086	-11.03689	0.78708	-1.98721	-6.07862	1.49385
AK003719	189.59988	146.42139	153.70725	126.84537	113.79327	271.23549	213.87287	60.70701	135.14764	157.8255	108.42896	149.59925	200.25523	229.10528	69.65834	283.90004	112.5084	276.08415	560.24807	334.21028	298.1515	193.65086	214.52797	152.64885	205.43506	49.06063	197.93594	203.14698	669.23471	202.35283	91.15419	271.97025	140.06768
AK003722	69.76418	86.8979	82.24355	57.23095	69.81545	12.70621	80.52371	104.00333	93.80041	56.33394	100.50924	68.40966	86.85102	67.83576	72.61746	91.27467	82.87358	98.4422	87.14867	44.9493	69.14944	55.49667	50.95324	33.88045	29.96484	74.27898	40.89545	74.50108	94.60195	74.7728	54.44945	46.19748	56.76623
AK003758	9.21414	12.4873	14.42186	8.01962	7.43405	15.42898	8.47618	3.82365	13.48764	4.19508	6.46131	7.60107	19.52465	15.61299	8.54323	3.34748	17.57925	8.4379	7.15864	8.98986	4.10476	5.48115	5.81532	17.43846	-2.72408	7.98039	1.72798	7.60215	10.24854	4.72249	6.7565	0.81048	7.09578
AK003772	4.60707	3.59224	4.09269	-1.09358	0.64644	-4.53793	9.88888	5.35311	2.4523	1.19859	6.82027	1.68913	4.03958	3.23027	-4.98355	2.00849	5.02264	9.84422	12.13857	5.16085	8.52527	11.64745	3.04612	13.95077	2.72408	12.27752	4.60794	1.01362	27.59223	-2.36125	4.76929	5.67337	1.49385
AK003783	212.48263	204.21444	264.52522	274.02736	205.39844	476.43103	284.1771	403.00675	510.2604	252.20828	266.99848	340.56496	220.15099	219.07148	236.39956	188.07384	347.22419	239.32294	243.30489	316.00069	306.38318	197.12131	288.309	163.55234	200.07588	156.59078	180.12855	211.51963	210.62377	274.24133	221.59899	473.68453	289.25854
AK003787	4.44315	0.82879	5.86858	-0.44839	2.49357	-0.81246	4.18003	4.34713	20.72975	3.48321	3.73414	1.32955	5.01765	4.8696	-0.34555	1.7664	1.64903	-2.676	0.9372	3.27073	0.59719	-2.06514	1.64987	0	7.00634	-4.0834	15.39834	6.67557	0.88186	-12.32791	3.85856	32.87902	-4.72126
AK003797	56.11721	9.23212	25.28732	61.00987	19.01837	60.14352	44.40267	23.40511	56.20001	17.18892	21.30974	78.76627	45.41425	61.039	10.96982	51.29287	34.9164	38.63678	41.29715	33.47621	38.85354	27.76356	16.14886	20.44404	58.95093	32.25905	33.56007	27.32129	18.18573	50.58821	52.91134	67.35881	21.46631
AK003830	-1.31631	0	0.97445	4.73887	1.6161	-4.53793	-12.71427	-2.29419	-3.06537	-1.19859	-1.07688	7.60107	-8.75243	-1.07676	1.0679	1.78532	5.02264	1.87509	4.66868	-2.16423	0.6315	-0.68514	-3.04612	-3.48769	-0.90803	0.61388	-8.06389	3.04086	1.18252	-7.87082	3.17953	-7.69958	1.49385
AK003848	191.77919	137.00463	70.90367	35.8476	18.06746	151.53809	253.09523	431.53173	260.48258	93.13267	62.04894	266.332	82.17817	237.04872	171.67764	136.78097	261.87299	118.16101	16.9169	96.93386	38.52427	101.33701	102.81935	188.76665	81.57856	119.62729	105.47451	99.59049	34.0569	184.24757	8.38199	364.67915	438.44941
AK003853	-16.96474	-44.75485	-21.57566	-25.10998	-13.96402	-14.62432	-32.39526	-37.67514	-47.60164	-55.73139	-24.64531	-31.90926	-22.57945	-53.5656	-57.7071	-40.62722	-34.62965	-36.92876	-21.5556	-3.81585	-21.49892	-11.35829	-4.74338	-16.23499	-24.84065	-27.22269	-43.76369	-8.90077	-4.85023	-27.7378	-19.7751	-63.40955	-19.47518
AK003864	-4.44315	23.75875	-7.93984	-13.00338	13.71466	4.87477	42.84535	21.73566	5.37438	-1.74161	-5.22779	-6.64776	-1.5053	-3.57104	-7.25658	0	11.54322	-8.02799	18.2754	16.35364	4.47894	21.684	24.3356	24.35248	-9.5541	29.94496	0	31.15268	4.85023	30.81978	3.85856	34.05328	7.67204
AK003867	2.63261	3.59224	3.70291	2.18717	4.8483	3.63035	1.4127	3.82365	2.4523	-0.5993	-2.51273	12.66846	2.01979	5.38379	5.69549	7.14129	-5.02264	-3.28141	0.93374	2.66366	6.31502	5.48115	12.46139	11.45956	8.17223	9.20814	13.24782	-3.04086	3.54757	7.08374	0.39744	4.86289	7.09578
AK003873	0.65815	2.73694	5.8467	1.09358	-1.93932	-2.72276	9.88888	2.29419	3.06537	5.99297	6.82027	5.06738	-1.34653	4.30703	4.62758	3.12432	10.04528	6.56281	3.11245	3.66254	0	4.79601	4.98456	4.98242	0	2.4555	9.79187	7.09534	6.3068	-0.78708	6.7565	3.64717	5.22847
AK003874	42.41186	3.8677	13.98103	17.03891	1.24679	12.18694	12.5401	-1.44904	-38.38842	-5.80535	39.95528	-6.64776	21.07415	4.54496	1.38221	2.208	11.54322	10.16879	3.7488	10.08474	8.06209	34.07486	5.98078	-39.11156	14.01267	14.97248	-13.77746	26.7023	8.81861	4.62297	49.19658	5.87125	3.54094
AK003894	2.63261	15.56636	8.96494	8.01962	5.81795	9.07587	32.49202	2.29419	-8.58304	8.98946	5.02546	15.20215	-2.69305	3.76865	11.03501	9.59611	5.02264	10.31299	2.80121	7.99099	6.15714	3.42572	6.64607	5.9789	20.88459	6.13876	0	4.56129	12.21942	0.78708	1.98721	4.05241	8.96309
AK003899	13.82121	7.01341	17.73498	18.59094	19.7164	11.79863	32.49202	12.23569	8.58304	16.78032	12.92262	-0.84456	1.34653	17.22813	12.45888	22.98604	12.5566	14.06317	11.82732	5.32732	7.42014	19.18403	30.46118	32.38572	15.43643	3.68326	24.19168	26.86093	9.06602	23.61246	22.65415	4.45765	36.59928
AK003917	-15.25516	-8.86283	-7.43745	-12.40879	-8.87524	-15.3307	-19.9812	-2.92564	-11.1508	-4.37536	2.50703	0	-3.89265	-9.61573	-9.87284	0.39762	-5.8194	-9.75297	2.98534	-0.36787	-2.4695	9.02316	-0.88893	-6.47395	-1.78639	-4.03238	-10.95839	-4.40666	7.27429	23.96283	-4.71487	11.22647	2.14663
AK003918	18.52413	7.57034	8.92494	12.40879	6.33946	14.74106	-3.70022	12.43397	12.48889	10.00082	27.57731	10.76661	9.51537	8.36151	8.77585	11.53095	5.8194	14.62946	19.90224	11.22005	17.6158	10.41134	15.25993	9.88129	22.62763	4.70444	7.53389	17.18597	16.53248	29.28791	8.38199	38.74942	4.82992
AK003936	-3.81379	-0.92321	-0.99166	-2.06813	-1.90184	7.07571	5.18031	0	-4.46032	1.56263	1.25351	-1.69999	6.48775	1.6723	-2.74245	1.59048	9.699	1.12534	-2.48778	-0.73574	0.16463	-1.38818	1.77786	-2.72587	3.57278	0.67206	2.0547	-0.88133	3.96779	0	-1.57162	2.89715	-5.90324
AK003938	9.21414	54.73883	44.24002	18.22642	21.3325	11.79863	4.23809	22.17718	11.64842	19.77681	32.6655	19.42497	19.52465	22.61192	36.30873	33.92115	27.62453	32.81407	32.68075	68.42282	44.20512	18.49889	61.75311	21.92264	65.37783	27.62441	15.55179	3.54767	0	18.88997	31.00041	44.17128	56.76623
AK003942	71.08049	50.80448	78.15086	127.22038	71.10833	41.74899	-15.53966	43.58963	8.58304	43.1494	102.30404	43.91731	72.71248	48.99249	40.58034	40.16978	27.62453	56.25269	30.19079	53.6062	11.99853	96.60531	79.19906	19.43143	13.62038	-8.59426	33.40755	71.96703	5.12427	-3.93541	17.08997	22.6935	56.39277
AK003950	1.97446	2.22377	1.55912	1.82264	1.93932	4.53793	-12.71427	-6.88257	-0.61307	2.99649	0.35896	-10.97933	-2.69305	-2.6919	-2.13581	-6.69496	7.53396	2.81263	0	1.33183	-0.31575	0	0.55384	5.9789	-9.98828	-5.52488	-1.15198	3.04086	0.39417	0	1.98721	-3.64717	-0.37346
AK003956	12.5049	17.79012	17.3452	29.89132	11.63591	19.05932	15.53966	13.76515	23.90991	19.17751	27.28108	21.11409	15.48507	11.30596	24.56179	11.38144	10.04528	37.97056	5.60241	16.14845	9.6304	17.1286	19.38439	16.94022	27.24076	5.52488	12.09584	8.10896	5.12427	31.48328	15.50021	15.39916	15.31194
AK003961	-3.6353	3.03891	2.93429	-1.34518	-8.47815	-5.68724	-8.36007	-1.44904	-13.05206	-28.44623	7.09486	-9.97164	11.54061	-0.64928	-5.18327	0.4416	6.59612	0	-3.2802	-4.63353	-2.09017	0	-10.9304	-8.85545	-17.19737	-8.16681	-12.96702	-2.22519	-7.49582	-10.78692	45.33802	2.3485	-12.39329
AK003974	-5.26522	11.11883	17.54009	-6.56151	5.49473	4.53793	29.66663	14.52988	6.74382	-8.39016	-0.71792	-1.68913	3.36632	12.9211	4.62758	2.67799	17.57925	0.46877	5.91366	0.66592	6.94652	9.59202	14.67675	14.44901	24.51669	9.20814	19.00774	-5.0681	15.76699	23.61246	-0.39744	23.09874	14.19156
AK003990	3.94892	15.56636	12.08318	21.50717	19.39318	7.26069	15.53966	0.76473	-0.61307	13.18454	16.15327	10.97933	25.58402	2.6919	3.20371	8.92662	7.53396	12.18808	5.29117	9.15634	9.94615	13.01774	23.8151	6.97539	14.52841	3.06938	13.82381	2.53405	1.5767	0.78708	25.43624	9.32054	7.09578
AK003991	0.50645	4.69931	0.40153	1.77681	3.1518	-0.85663	-1.48798	7.93948	0.70735	2.037	0.36438	16.64765	1.53821	0.58508	-0.73549	-0.59437	-10.81405	-4.51393	4.70241	4.20252	2.85244	2.35162	0.62762	2.27862	13.76098	-13.33453	-3.86183	-0.29562	3.50068	7.04205	-0.97988	1.06054	4.57589
AK003993	16.88964	24.74208	21.5686	41.01793	29.79545	-4.71714	9.62058	2.19423	3.56825	17.81397	64.55597	11.33328	100.34387	12.12418	-14.80925	21.86905	-7.7592	29.25892	44.28249	23.35977	101.24968	39.56308	30.0754	7.49615	26.20041	10.75302	17.12249	31.72794	40.6699	18.63776	127.82542	-16.29649	-8.04987
AK004002	-8.10326	-25.8462	-50.39151	-28.8731	1.4008	-3.42653	-59.51904	-44.46108	-59.41742	-27.936	-13.482	-69.92013	-18.97129	-31.00944	-35.67139	-14.26482	-27.03514	-21.74893	6.66175	-21.8531	-24.60233	-4.23291	-26.04632	-4.10152	-2.7522	-4.00036	-31.5383	-29.56233	9.80192	-17.21389	-18.61764	-66.46023	-41.56431
AK004012	7.23968	-8.55294	-8.38027	1.82264	7.43405	-23.59726	2.82539	-10.70622	-50.88519	8.98946	0	-15.20215	11.44548	-11.30596	-12.10291	-1.33899	-7.53396	-17.81335	8.09238	0	-0.6315	-1.37029	4.98456	-11.45956	-2.72408	-3.68326	-4.03195	-3.04086	14.19029	-6.29666	7.15394	-25.53019	-14.56502
AK004014	28.95872	8.89506	43.26557	33.90113	33.93807	-9.07587	38.14281	41.29544	37.39755	28.76627	39.48577	33.78255	29.6236	15.07461	19.22227	11.38144	25.11321	15.00072	36.4157	12.98535	26.9967	32.88691	11.90755	15.4455	6.35618	44.19906	-1.72798	29.9018	30.35146	34.63161	32.98762	11.75199	15.68541
AK004017	13.82121	48.92283	43.26557	39.00453	27.47367	88.03592	144.09506	21.41245	136.71564	50.34097	39.84473	206.91811	45.78193	154.51478	96.46731	68.73496	70.31698	38.43933	37.97192	41.61972	32.52234	19.18403	42.64565	58.2943	190.68535	43.58519	262.07648	18.24516	40.20583	172.37098	34.17994	245.57608	131.8321
AK004019	3.29076	5.816	8.57516	6.56151	6.78761	3.63035	-8.47618	3.05892	4.9046	13.18454	6.46131	8.44564	10.77222	4.84541	9.61113	5.13281	2.51132	5.1565	4.66868	5.99324	6.47289	6.85144	9.96911	-1.49473	8.17223	3.06938	8.06389	9.62939	12.21942	7.08374	4.37185	4.86289	4.10808
AK004068	-6.58153	8.724	1.16934	6.56151	5.17151	10.89104	50.85708	0.76473	-4.9046	9.58876	-12.20469	-6.75651	-57.22741	8.07569	6.40742	13.38993	-37.66981	12.65685	4.97992	2.66366	4.10476	-12.33259	-9.13835	21.4244	19.97656	17.8024	2.87996	-3.04086	-2.36505	-4.72249	0.39744	-1.62096	1.86731
AK004069	-7.23968	11.11883	2.92335	-8.38415	-0.32322	-2.72276	0	-3.05892	-3.67845	0.5993	-3.23065	-0.84456	-12.79201	0	0.35597	5.13281	17.57925	4.68772	-2.48996	1.49831	3.31538	-2.74058	-2.7692	-2.98945	0	5.52488	4.60794	-3.04086	1.5767	-5.50957	-0.39744	0.81048	-0.37346
AK004078	1.31631	3.42118	5.06714	5.1034	6.46439	-0.90759	29.66663	3.05892	3.67845	10.78735	7.17923	7.60107	12.79201	6.99893	4.62758	5.57914	12.5566	5.62527	10.27109	7.82451	5.20989	-1.37029	4.43072	3.48769	10.89631	5.52488	8.63988	-1.52043	0.78835	-0.78708	4.76929	8.9153	4.10808
AK004083	22.88274	48.56094	24.79149	58.25236	59.5909	20.63748	55.50334	31.45062	34.79048	38.12814	36.97866	54.39973	25.51848	25.08452	15.90623	34.59286	29.097	23.6322	17.41446	15.63449	18.27433	20.12858	26.96415	17.37744	32.15505	7.3927	24.65638	13.66064	20.83092	28.7554	6.81037	13.39933	9.65984
AK004085	-5.92337	-3.07906	-4.67736	-9.11321	-1.29288	1.81517	-39.55551	-1.52946	-17.16609	-4.79438	-3.94858	-7.60107	9.42569	-12.9211	-12.10291	-6.24863	0	-16.87581	1.24498	-1.99775	-2.52601	-1.37029	-14.12291	15.94374	-6.35618	0	-20.15973	1.01362	-13.00777	-11.01915	-6.7565	-18.23585	-5.97539
AK004092	11.1886	13.34259	6.23648	12.02943	4.20186	26.32002	38.14281	22.17718	17.16609	2.39719	12.56365	8.44564	8.75243	5.38379	24.20582	10.04245	25.11321	14.53194	10.58234	11.48704	2.99963	5.48115	5.5384	18.93319	1.81605	12.27752	16.12778	9.12258	7.8835	26.76079	4.37185	8.9153	20.91387
AK004110	-19.08643	-41.5673	-25.92036	-48.84679	-29.08977	-9.98345	-97.47607	-45.88382	-67.43821	-42.55011	-33.38343	-70.94335	-36.35624	-91.52443	-53.39519	-48.20374	-30.13585	-40.31442	-18.36347	-31.29803	-19.57655	-14.38802	-21.0459	-25.41033	-27.24076	-45.42681	-88.70281	-18.24516	-21.28544	-66.1149	-40.93644	-47.4132	-46.68275
AK004138	35.54518	101.94161	78.0176	42.59728	73.80982	51.9976	24.0352	43.47132	18.42644	66.18102	88.12566	50.523	70.74893	72.07008	62.19926	41.51043	26.3845	52.98474	37.9566	76.04441	60.615	29.94457	53.20835	28.04225	31.21005	20.41702	22.69228	42.27864	23.36931	23.11483	50.64354	27.00777	36.58973
AK004139	15.13751	25.82989	31.96195	16.40377	16.80742	9.07587	-4.23809	15.29461	15.32686	18.57822	18.666	26.18148	24.23749	18.30489	23.49388	21.87021	12.5566	31.40775	18.98596	23.30704	20.20805	13.01774	21.0459	6.47714	9.98828	15.3469	20.73572	10.1362	13.40194	7.87082	23.84647	16.20964	11.95078
AK004161	3.94892	0.34212	0.58467	1.09358	-2.26254	17.24415	-19.77775	-18.35353	-10.42227	13.78384	0.35896	-30.40429	2.01979	-25.84219	5.33952	-2.23165	-20.09057	-3.75018	-0.62249	-3.49606	-0.31575	-2.05543	0	13.45253	2.72408	9.20814	-9.21588	-1.52043	0.78835	-10.23207	-4.76929	5.26813	17.55272
AK004171	-8.71724	-4.43142	-6.94162	-2.75751	-10.46011	-3.53785	11.84071	-2.92564	5.35238	8.75072	-8.14784	12.4666	-1.73007	4.18075	-10.42133	8.35	-13.5786	0.37511	0.49756	-2.94296	-3.45731	-2.77636	-0.14815	-2.38514	-1.78639	4.70444	-4.7943	-7.93199	-2.6452	-10.65015	-6.2865	-3.2593	-8.04987
AK004179	17.77012	28.22471	29.23349	67.43774	11.63591	16.33656	43.7936	23.70664	41.076	58.73113	32.6655	32.09342	35.68298	58.68331	35.59679	30.3505	57.76038	43.12706	31.12453	29.1338	31.10146	16.44346	22.4305	33.3822	33.59694	40.51581	30.52759	26.86093	9.46019	33.84453	40.93644	18.64109	30.62389
AK004208	20.40273	12.31624	27.28459	13.85208	15.83776	11.79863	0	32.88341	29.42758	14.38313	57.07489	21.11409	47.12846	15.61299	38.08857	15.39842	-2.51132	35.15793	15.56226	7.99099	22.89194	10.9623	11.35371	41.35407	15.43643	31.30767	12.67183	7.09534	29.16893	25.97371	9.14115	5.67337	38.84005
AK004214	140.96894	80.66924	160.69554	95.95599	98.49621	729.59131	112.86092	76.79933	89.8289	116.10706	176.99815	107.02898	138.98903	177.57808	141.6761	123.20648	126.9754	140.75743	382.37757	366.86658	252.61228	231.296	270.99135	247.95252	233.75687	273.58802	259.34038	276.66546	425.93881	246.55824	285.53309	570.68592	283.27531
AK004235	92.14137	88.09531	82.04866	163.67322	128.31821	0.90759	50.85708	73.41411	26.97528	70.11778	113.07289	11.82389	139.36559	45.22384	39.15647	66.72647	55.24906	121.41205	54.46792	68.42282	80.04284	127.43679	85.84513	68.25913	51.75745	57.09046	-6.91191	129.23657	40.99418	-9.44499	109.69377	0.81048	65.72932
AK004244	61.56548	77.91907	35.20392	40.67324	38.35372	198.11983	102.12614	50.46727	82.96192	47.81644	35.09839	116.16608	42.38664	75.67164	70.20683	99.40478	65.9532	28.50869	16.41935	21.15255	85.44485	45.80988	44.59456	61.33213	48.82804	50.40476	72.59934	11.01665	4.62909	58.57582	52.38747	89.4496	67.61888
AK004276	244.08261	102.47651	155.19474	264.72077	168.31261	56.01602	131.72792	88.50058	93.22065	223.14339	142.27384	145.06594	153.54342	135.45641	185.9384	141.95002	184.28099	125.28819	166.18371	126.9153	167.26776	152.00552	119.70898	144.47123	194.71671	96.10507	87.66713	222.09561	164.99413	121.4117	184.40388	77.86099	118.06471
AK004310	28.27457	6.90661	38.14577	23.7648	36.90491	117.80706	27.17022	44.92036	24.56859	25.54355	42.56918	27.9206	31.10946	33.76256	27.64412	95.38566	56.06706	29.97116	46.86	87.49196	73.45463	20.65143	63.93251	20.66271	77.70664	92.55714	42.95325	17.80153	41.88839	112.4922	66.07776	102.15983	68.4582
AK004331	104.83592	76.53161	71.67238	57.302	64.78709	21.41579	5.9519	36.52161	29.00136	47.433	52.4705	51.60772	34.35342	49.14703	63.25236	52.60153	13.51757	83.71286	178.29974	69.34155	74.52011	161.32087	123.95538	98.8923	112.84003	46.67086	65.65115	89.57386	168.733	75.11517	96.51774	61.51106	117.82909
AK004334	70.28272	38.22097	51.81422	72.72927	32.96518	41.27497	65.86396	32.91344	230.15242	51.25422	60.79543	30.03318	48.87439	38.04486	64.17343	44.53334	52.3746	25.50777	85.57963	50.95005	59.92664	32.62219	53.33568	64.39873	90.51052	17.47365	45.20336	68.30321	62.16212	58.57582	33.52798	55.40805	47.22588
AK004351	-6.58153	2.73694	0.77956	-6.56151	6.46439	-9.07587	-15.53966	12.23569	-3.06537	7.19157	0.71792	-7.60107	30.29687	4.84541	-8.18726	-4.01698	0	-2.34386	-2.17872	-3.32958	1.42088	-0.68514	-1.10768	10.46308	-5.44815	-0.61388	-15.55179	14.19068	6.70097	-10.23207	4.37185	0	-7.46924
AK004360	1863.3092	1221.22454	1134.45868	1614.52097	1433.66841	1411.60382	2476.18896	1772.20574	1584.75105	1678.88833	1705.40581	2808.95256	1697.19549	2301.92281	1194.0646	2364.64084	2674.98409	1377.04471	1237.91937	988.83569	1118.19159	1322.23977	759.88534	821.85049	1249.8788	796.39518	856.80921	1383.25024	1169.17684	1104.42043	988.5515	1111.7825	660.62573
AK004362	-4.60707	-2.22377	11.6934	4.00981	0.96966	18.15174	-38.14281	-6.11784	-24.52298	0	-3.58962	-16.04671	3.36632	-18.84327	-6.05145	-2.67799	-15.06792	-3.28141	-2.80121	2.66366	3.15751	4.79601	7.47683	-0.49824	3.6321	3.06938	-24.76767	0.50681	-1.5767	-4.72249	4.76929	-30.79832	-8.58963
AK004387	18.42827	26.85624	20.85322	24.78793	27.79689	2.72276	14.12697	6.11784	22.07069	3.59578	32.6655	2.53369	20.87117	22.61192	14.23872	27.67252	20.09057	37.03302	27.07834	16.31493	36.31135	32.20177	22.70742	25.41033	4.54013	30.69379	19.00774	20.77921	39.81165	44.0766	41.33389	32.01404	38.84005
AK004390	-1.31631	9.23718	18.12476	9.11321	10.98947	3.63035	5.65079	9.17676	15.32686	23.97189	15.43535	10.13476	22.89097	12.38272	20.29017	19.86173	20.09057	16.87581	16.496	18.81211	46.73113	32.88691	32.95345	22.42088	34.50497	42.35743	52.4153	23.31326	9.06602	-2.36125	139.50186	30.39308	18.6731
AK004400	56.14522	58.29182	60.23925	46.63282	52.86379	17.06171	32.39526	15.93948	46.0661	47.02336	87.75225	35.89792	89.81602	38.63216	66.69143	28.70402	18.13934	104.36387	68.41559	46.88043	59.12202	24.78171	56.71432	32.46997	27.38841	27.22269	34.03843	38.56998	108.02796	49.31165	100.32244	0	51.34365
AK004402	16.71297	12.08394	11.04196	36.86873	30.46744	4.28316	1.48798	15.87896	-7.78085	17.46	33.15844	-8.32383	6.66559	10.53151	14.70985	24.96344	-13.51757	22.15929	41.53796	24.37461	19.254	39.03683	21.33915	0.91145	34.86115	-2.66691	-0.64364	30.4492	16.80329	9.3894	43.60446	11.31238	10.29575
AK004405	-4.60707	3.59224	0.97445	0.72906	1.93932	0.90759	22.60315	-3.82365	-7.3569	-5.39368	1.07688	-7.60107	-5.38611	-5.38379	3.20371	2.23165	-22.60189	-3.75018	0	0.99887	0.31575	-3.42572	0.55384	-4.98242	-9.98828	1.84163	0	-1.52043	0.39417	14.95456	0	-5.26813	1.49385
AK004441	8.07845	8.84047	17.26053	13.00338	9.47558	8.12462	19.85516	14.49044	10.74876	15.09392	10.45559	11.3012	16.55826	11.03776	6.91103	9.71521	6.59612	12.30959	4.2174	10.3573	10.15227	6.19543	28.46028	13.28317	26.75147	8.16681	13.77746	17.0598	13.22791	18.49187	5.30551	24.65927	17.11455
AK004444	20.40273	68.76566	53.20495	41.55623	90.82473	19.96691	42.3809	50.4722	22.07069	38.35503	34.10135	33.78255	111.76177	133.518	1.0679	49.7659	10.04528	60.00286	1.86747	74.58254	33.31171	35.62749	20.76898	14.94726	39.0451	23.32728	21.31171	15.2043	11.43107	30.6962	31.00041	38.4979	7.8427
AK004486	17.72588	17.79024	18.47019	33.31512	50.07867	2.14158	-53.56714	-26.99423	-16.26905	18.624	18.94768	-26.63624	33.32794	-18.1376	3.30972	-6.24086	2.70351	0.82071	9.40482	-14.28856	2.85244	34.80392	25.73251	26.43204	-7.33919	-18.66834	-18.02188	13.89429	0.35007	-19.56124	46.05415	-18.38262	-3.05059
AK004493	16.56082	28.45525	24.50995	16.14213	30.17226	12.9994	20.90017	24.63375	39.15619	38.31533	27.25921	31.24448	12.04237	41.55392	31.79074	24.28801	34.62965	33.71756	22.4928	20.44205	26.57505	10.32571	14.43637	34.68384	19.10819	17.69475	29.17579	22.99364	8.37768	13.8689	16.88118	23.48502	24.78659
AK004497	34.73733	48.34629	34.52106	32.73265	44.13627	56.05991	65.83554	49.2675	65.26031	87.66083	71.69545	55.84121	40.643	42.85248	35.24625	28.26242	41.22578	56.19593	53.889	35.978	56.13606	40.27029	35.05976	84.8647	36.9425	70.77899	24.31316	91.23285	51.14793	57.01659	36.65628	55.18979	44.26177
AK004498	0	-5.98706	3.11824	-0.72906	-7.75727	-56.27038	-129.96809	-75.70831	-87.66967	-45.54659	4.6665	-108.94872	1.34653	-60.83683	-72.61746	-24.32503	-70.31698	-3.28141	0	-2.66366	-22.26043	0.68514	-0.55384	-52.81364	-54.48153	-41.74356	-57.59923	-1.01362	1.5767	-66.90198	-8.74371	-45.79224	-52.65815
AK004502	-5.26522	1.71059	-2.72846	-4.37434	-0.64644	-7.26069	-9.88888	-2.29419	-7.3569	-1.79789	2.51273	0.84456	-18.85138	-4.84541	-7.11936	-0.89266	17.57925	3.28141	-0.62249	-1.83127	4.73626	-4.11086	1.3846	-2.98945	-4.54013	0	-1.15198	-5.57491	0.78835	-2.36125	0.79488	-6.48386	-3.73462
AK004503	-1.31631	-11.28988	-14.42186	-10.20679	-9.69659	-0.90759	-4.23809	-11.47096	-12.87457	-23.97189	-1.79481	-13.51302	6.05937	-5.38379	-15.30662	-5.13281	-17.57925	-7.03159	-6.8474	-11.32056	-11.05128	-4.11086	-3.87688	-18.93319	-4.54013	-14.73302	-28.22362	-18.24516	-9.85437	-18.10289	-4.76929	-1.62096	-11.95078
AK004506	1.31631	4.78965	-0.19489	-4.37434	-0.32322	-1.81517	-4.23809	2.29419	11.03534	-5.39368	-1.43585	-6.75651	-6.05937	1.61514	-3.55968	1.56216	-5.02264	2.81263	4.35743	-1.49831	-0.78938	7.53658	5.26148	0.49824	9.08025	4.91101	2.87996	-2.02724	-2.75922	5.50957	-1.19232	0.40524	1.49385
AK004521	23.03534	41.05413	33.13129	43.37887	19.39318	18.15174	83.3491	-5.35311	47.20674	34.15994	45.94708	16.89127	87.52428	13.99785	14.23872	13.83626	-17.57925	76.4099	46.37554	22.80761	25.41794	17.81375	25.75354	24.41385	23.60866	13.50527	48.95934	16.21792	20.10291	24.39955	69.15477	17.02012	8.96309
AK004522	-1.97446	11.46094	-2.14379	-11.66491	1.6161	0	-15.53966	-12.23569	-5.51767	-15.58173	-10.40989	3.37825	4.03958	9.15244	-13.88275	-2.00849	-7.53396	6.56281	-4.35743	4.32845	-5.84139	-1.37029	-8.03067	-1.99297	3.6321	-4.29713	-8.06389	-9.12258	-2.36505	-24.39955	6.35906	-2.02621	-11.57732
AK004526	5.26522	17.448	31.37728	9.84226	5.17151	-0.90759	-42.3809	8.41203	-16.55301	-1.19859	15.43535	-11.82389	-12.11875	-3.23027	11.03501	31.46633	-10.04528	27.65757	10.58234	18.1462	7.10439	26.03547	-16.06135	-4.48418	30.87287	27.62441	-23.03969	-5.57491	14.19029	-3.93541	9.53859	25.93543	2.9877
AK004546	-24.63927	-25.6926	-31.75938	-42.59728	-28.1774	-24.37387	-36.5753	-36.2261	-42.22726	-56.31192	-35.1009	-27.9206	-16.05649	-35.7104	-51.83272	-24.72962	-21.4374	-37.46395	-20.1498	-21.53229	-31.94978	-10.32571	-23.7169	-49.44291	-32.48392	-9.52794	-32.41755	-14.09288	-19.84187	-33.90176	-32.79772	-39.92453	-43.08145
AK004550	96.09029	99.3852	128.23758	170.96378	91.14795	94.38902	233.09495	152.94607	153.88172	193.57302	114.14978	168.06818	216.79091	155.05316	136.69168	95.96115	180.81509	147.6633	112.04829	117.70057	107.35529	84.95786	117.96783	100.64485	158.90446	143.64695	177.98161	90.71901	126.13593	157.41642	114.46307	138.99768	128.09748
AK004552	38.17285	28.22471	41.70645	39.73359	29.73621	45.37934	16.95236	33.64814	39.23677	79.10724	22.97354	40.53906	58.57394	54.37628	17.44243	5.35597	40.18113	28.12634	48.24302	36.62535	36.78497	35.62749	24.92278	41.85232	51.75745	36.21868	29.9516	41.55843	51.24272	48.01201	27.42344	14.58868	39.21351
AK004555	37.5147	58.50213	37.02909	43.37887	53.97769	10.89104	4.23809	15.29461	14.10072	21.5747	46.665	21.95866	53.8611	23.1503	16.73049	36.1528	22.60189	43.59583	36.4157	44.9493	48.62563	32.20177	41.81489	11.9578	30.87287	4.91101	14.9758	12.67025	30.35146	25.97371	42.12877	15.8044	23.15465
AK004556	1051.51659	685.57706	808.69847	862.75533	865.33601	774.20042	995.35988	808.20774	974.57952	865.3838	856.77683	801.26264	755.17414	806.46733	932.43446	687.48344	704.14737	854.88556	904.05928	478.78335	645.69308	871.77593	346.53379	764.9479	846.74972	551.09202	743.8008	897.19576	631.54066	704.50734	761.1899	582.68992	699.80175
AK004559	-1.61569	2.76265	4.48774	15.24534	15.21081	-0.81246	-6.27005	-1.44904	2.30331	-1.16107	5.22779	-0.66478	15.55473	6.4928	7.60213	8.39041	-3.29806	0.5352	-8.9034	2.45305	2.98596	4.13029	3.50598	4.42772	3.82164	5.44454	17.82965	22.25191	22.92838	9.24593	4.34087	0	13.57361
AK004560	24.35165	12.82941	30.79261	33.53661	6.14117	22.68967	25.42854	7.6473	17.77916	37.15643	25.84523	10.97933	50.49478	18.30489	27.40953	4.24014	17.57925	17.81335	20.85343	24.13944	19.8923	17.1286	27.41506	15.4455	5.44815	7.36651	4.60794	7.09534	6.70097	35.41869	27.42344	12.96771	18.29964
AK004563	44.09623	84.84519	97.05519	104.61963	89.85507	180.60977	413.92012	130.76889	218.25456	88.696	61.38243	374.9863	133.97948	254.65328	173.00041	126.75798	130.58868	96.09834	49.17675	83.07296	71.83332	49.33037	116.02939	120.07629	296.92433	94.53688	366.90707	67.40574	57.54952	267.60792	81.87289	381.33184	232.29338
AK004564	-4.44315	-6.35408	-7.42203	-21.52284	-10.22366	-37.37327	-39.71032	-8.69426	-1.53554	7.54696	-10.829	-8.64209	-13.0459	-9.41456	-1.72776	-10.59841	-16.49031	-25.68957	-6.5604	-13.90059	5.07613	6.19543	-4.94961	2.21386	-17.19737	-25.86155	-20.26097	7.4173	-1.32279	-50.85264	-13.98726	-64.5838	-15.93424
AK004569	21.40789	54.70038	35.9019	38.56175	34.91005	74.74655	67.92555	72.4522	204.22638	99.27154	38.08821	130.96092	25.59004	53.89024	52.17827	33.56162	70.90834	59.94233	79.66199	88.03708	107.19599	73.31257	90.12422	238.35912	103.82117	27.22269	136.96414	123.12726	23.36931	132.52505	41.47947	44.62153	43.08145
AK004572	-1.97446	9.5793	6.43137	13.48755	-0.32322	0.90759	4.23809	4.58838	10.42227	14.38313	8.25612	5.06738	9.42569	6.46055	17.08646	8.48029	15.06792	6.56281	9.33736	8.6569	7.7359	9.59202	7.47683	5.48066	14.52841	6.13876	9.21588	7.09534	10.64272	5.50957	17.08997	6.07862	-6.72232
AK004582	0.40392	6.90661	3.62471	2.24196	6.23394	10.56201	12.5401	15.93948	8.44545	8.70803	5.22779	8.64209	8.53001	9.41456	8.98434	1.7664	16.49031	14.98558	13.1208	7.6317	2.98596	11.35829	5.36208	33.20793	20.38207	5.44454	5.67307	24.47711	9.25954	15.40989	3.37624	0	24.19643
AK004586	67.8648	90.62954	70.26704	42.19915	65.83769	29.55378	74.3988	47.63688	50.22186	60.528	40.81039	76.57919	41.53174	67.86971	43.76181	55.27618	67.58784	38.57357	45.8485	88.67314	58.11855	43.74006	54.28932	57.87706	79.81368	30.66942	68.86934	35.77042	33.95664	76.68007	46.05415	74.23749	43.85225
AK004587	-5.26522	-1.53953	-4.67736	-9.47774	-5.81795	0.90759	2.82539	-6.11784	4.9046	-7.79086	-11.48677	-13.51302	-3.36632	-11.30596	-4.62758	2.67799	5.02264	-2.34386	-2.80121	0.66592	2.21026	-0.68514	-4.70764	-2.98945	-1.81605	-3.06938	2.30397	-0.50681	-0.39417	-3.14833	-0.79488	-11.34675	0.37346
AK004598	20.7646	5.37064	16.06104	21.32167	16.45942	4.71147	22.31964	6.35158	-2.12205	6.984	1.82189	4.9943	8.71654	11.11659	20.59379	-1.7831	-13.51757	0.82071	15.6747	4.62277	21.39333	12.2284	3.45192	4.10152	16.51318	-4.00036	-2.57455	5.32122	5.95116	-3.91225	11.26857	15.90803	15.63428
AK004600	26.32611	39.17248	31.18239	87.12227	53.00803	22.68967	-7.06348	32.11867	27.58836	44.348	47.02396	24.49235	79.44512	16.15137	17.08646	28.34201	35.15849	19.68844	52.91169	98.72198	85.72636	114.41906	114.09095	22.42088	82.63032	12.27752	98.49468	64.87169	51.6369	38.56702	220.18243	14.18344	80.29434
AK004606	29.9655	63.51697	42.64137	47.9117	46.91199	37.14747	51.80312	41.69035	40.14286	44.69118	62.6757	55.53305	64.8775	58.11247	19.74567	46.52144	38.796	51.01555	40.79959	54.44482	62.56078	31.9281	77.63305	38.84368	58.95093	28.22666	49.99766	41.42259	60.50887	66.56343	43.4816	53.23519	50.44583
AK004614	4.60707	-4.78965	-6.43137	-5.46792	-0.96966	-7.26069	-9.88888	-6.88257	-6.74382	-12.58524	-0.35896	-16.04671	-5.38611	1.07676	-1.77984	-5.35597	-2.51132	-12.18808	-2.17872	-0.33296	4.26264	0	0.55384	-7.97187	-9.98828	-1.84163	-12.67183	-15.71111	-10.64272	-3.93541	5.16674	1.62096	-4.85501
AK004617	62.65513	18.09495	38.92264	38.60511	18.06746	16.50999	65.12392	10.97115	36.12858	55.94211	26.32379	53.83306	70.93274	3.76268	8.77585	67.99287	-11.6388	37.88655	58.21405	-2.39116	2.96341	23.59903	-10.51898	10.22202	7.74103	12.76921	-21.91678	13.21998	29.42781	27.15788	13.09687	-8.32932	-0.53666
AK004618	211.9378	66.65589	116.2721	151.66294	66.24734	38.32675	201.29211	24.86793	103.92541	153.76267	90.25301	157.53254	145.32561	33.02795	60.88249	179.72384	38.796	141.04299	234.84644	9.01283	14.65239	73.57345	-6.51881	46.68056	51.2099	31.58698	35.61477	64.77789	87.95278	78.27859	54.48297	-1.81072	-3.7566
AK004622	2.72414	21.23387	6.94162	14.47692	20.60324	28.30283	102.12614	21.94229	55.30795	22.81438	13.78865	95.76619	24.22093	28.42912	53.20361	106.56192	13.5786	9.37786	9.95112	4.04657	21.40237	5.55271	7.25958	42.25102	29.7732	24.19428	20.54698	-0.88133	0	31.41794	7.85812	32.95512	16.09973
AK004627	104.83592	94.99318	106.8059	70.18384	91.40232	124.21156	44.63928	47.63688	35.36751	100.39499	96.19591	43.28389	68.1941	34.51994	91.93657	40.41699	43.25622	66.88821	181.43468	210.96643	238.1791	142.50794	194.24906	94.33505	84.40067	110.6766	97.18945	121.50117	137.22684	150.23035	136.69264	138.22313	196.0005
AK004631	-5.92337	3.25012	7.7956	-0.72906	-0.64644	8.16828	-22.60315	3.05892	-1.22615	-19.77681	-1.07688	-0.84456	-4.03958	3.23027	-1.0679	-0.6695	2.51132	-1.87509	-1.24498	-2.49718	-3.94689	-4.11086	3.04612	7.97187	8.17223	-6.13876	-12.67183	-3.04086	-1.5767	-3.14833	1.19232	0.81048	0.74692
AK004632	-3.29076	4.10541	4.28758	3.28075	0.64644	2.72276	15.53966	-6.88257	-19.61839	4.19508	5.38442	5.06738	-16.15833	2.6919	2.49178	0.89266	2.51132	16.87581	3.4237	4.66141	4.89414	4.79601	7.19991	12.95429	-11.80433	-1.22775	11.51985	1.01362	3.54757	7.08374	0	5.26813	5.22847
AK004645	19.08643	84.16096	100.95299	66.34415	45.57398	137.0456	274.06315	58.11951	107.90113	102.47983	29.79381	174.82469	106.37566	104.98391	81.16069	168.04359	107.98679	108.75519	24.27713	46.11465	55.57215	39.73835	84.73746	34.37869	122.58344	20.87178	124.99032	56.25592	42.96505	48.79909	20.2695	23.90922	35.85235
AK004650	34.88209	87.06896	109.13836	104.98416	60.44208	156.10493	334.80911	60.4137	133.03719	164.20745	52.04943	179.89207	183.12773	123.82717	98.60312	151.97568	118.03208	127.50609	43.26309	56.43634	59.36116	45.90465	107.7218	46.33649	151.64025	54.63495	154.94192	60.81721	79.62331	80.28238	50.07759	51.06037	46.68275
AK004654	44.56793	67.46865	31.11826	55.52519	59.88428	25.69894	-29.75952	49.22477	41.02631	47.142	40.81039	31.63054	19.48403	17.55251	74.28475	20.50568	32.44216	23.80071	51.33465	45.80745	64.89311	62.08267	80.96326	67.90301	45.86993	22.6687	53.42201	46.70848	64.06253	62.59598	72.02085	34.99767	76.26479
AK004655	95.2133	62.09802	60.83118	55.52519	68.28909	71.52872	46.12726	46.04898	41.73366	54.126	54.65677	23.30671	63.06672	48.56195	50.38124	93.91007	86.51244	60.73286	163.80064	149.60966	132.28211	135.92342	175.10659	87.04345	88.98767	105.34279	101.05128	93.71258	172.58376	74.33272	74.96048	197.25961	156.72413
AK004657	19.08643	68.42354	103.29167	36.81736	19.7164	5.44552	-1.4127	14.52988	9.19612	29.36557	44.51123	29.55973	49.82151	23.68868	29.54534	25.88719	42.69245	106.8801	215.07047	122.86141	97.72489	57.5521	87.78357	64.77144	68.10191	128.91393	77.18296	46.11972	57.54952	86.57903	92.20636	117.51991	57.88661
AK004661	19.06895	32.31241	5.45413	17.9238	18.38443	-1.17928	1.48009	-10.97115	16.94921	20.00165	25.69704	19.26657	35.46637	17.55916	12.0668	15.90476	-40.7358	25.13266	12.93646	8.46102	2.79877	-2.77636	4.29649	5.45174	2.38186	-8.06476	-8.90369	-1.322	3.3065	1.06501	6.81037	8.69146	1.60997
AK004663	12.5216	25.14007	12.9454	13.45177	19.20053	8.12462	20.90017	23.1847	28.40743	19.7382	15.68338	19.27851	10.03531	25.9712	18.65978	15.45601	19.78837	10.16879	11.2464	25.07558	15.82559	15.48857	14.84884	14.75908	15.28655	20.41702	13.77746	0	16.75536	32.36077	3.37624	42.27303	3.54094
AK004664	8.07845	9.94552	16.05229	23.7648	8.47815	11.37447	-1.04501	13.0414	3.83884	13.93285	27.25921	15.95463	11.03884	20.45232	-7.25658	23.40481	-1.64903	17.66158	5.1546	13.62803	21.79751	22.71657	18.35482	50.18087	34.39474	23.13929	36.46974	46.72902	17.63722	27.7378	35.69164	38.75028	23.01612
AK004665	4.60707	-1.53953	0.38978	-4.73887	1.6161	7.26069	7.06348	2.29419	9.80919	-6.59227	-3.94858	9.2902	-1.34653	-5.38379	-2.13581	2.45482	12.5566	0.46877	0.31125	-4.32845	0.78938	-1.37029	-2.21536	-0.49824	-2.72408	7.98039	1.15198	7.09534	-0.39417	12.59331	5.96162	6.48386	2.61423
AK004670	20.70344	15.32532	13.63532	15.85567	9.82616	12.38249	25.16151	19.01665	12.04286	11.56345	8.14784	28.33319	7.35278	23.83029	27.42454	11.92857	34.9164	9.00274	12.4389	5.15019	8.72558	6.2468	6.66696	13.62936	20.24577	16.80159	26.02618	4.84732	-2.97585	20.23528	24.09823	38.02513	15.02642
AK004681	68.10341	50.77665	54.7892	47.22233	69.73404	22.99605	134.6881	38.03331	45.04921	50.31665	25.07028	95.76619	42.38664	69.81858	106.40723	60.4381	5.8194	42.01281	40.79959	39.54607	34.40843	30.53992	31.85326	43.95469	83.36495	60.48571	59.58625	34.37194	24.46807	97.98137	44.00547	129.6476	54.73909
AK004686	74.64133	52.06914	53.54962	58.59705	53.88539	10.61356	74.00445	31.45062	52.63175	49.69159	41.99272	98.5995	44.98174	62.29323	100.92232	61.23334	40.7358	61.89386	46.27271	34.21195	32.43282	27.76356	40.00176	50.76937	78.00578	55.1092	73.28424	36.57527	34.7182	93.1888	58.15009	143.04693	59.56901
AK004688	1.97446	32.8433	23.38679	30.62038	19.7164	-5.44552	24.01584	16.82407	11.03534	-0.5993	24.05042	7.60107	33.66318	11.84434	11.74694	11.15827	17.57925	27.1888	25.83336	18.1462	24.47069	4.11086	19.10747	10.96132	5.44815	13.50527	1.15198	10.64301	6.70097	6.29666	30.60297	0.81048	4.10808
AK004693	133.70378	75.86028	83.91892	77.29107	38.52205	58.67925	133.91785	128.61957	70.02767	53.835	89.6371	109.87449	62.04125	102.38966	120.62078	61.81422	1221.98817	74.27464	64.65815	18.07083	59.54478	60.6717	71.86274	102.99382	52.29172	70.67301	100.40764	30.4492	63.36239	74.33272	48.0139	77.41909	76.64611
AK004695	6.46276	14.36576	5.52337	1.34518	14.96145	7.31216	14.63012	11.59235	20.72975	10.44964	0.37341	21.27284	0	8.116	19.69643	0.8832	11.54322	-5.88719	-2.8116	1.09024	9.25648	6.19543	6.18702	21.40066	8.91716	2.72227	25.1236	-4.45038	4.85023	49.31165	3.37624	37.57603	14.75392
AK004699	0	-42.4226	-10.13428	-91.49661	-25.85757	32.67312	-49.44438	-22.94191	23.90991	-24.57119	-7.89715	-34.62711	-27.60381	-41.45518	-33.10502	21.42388	-72.8283	-21.56353	-32.992	6.99211	-13.26154	-31.51663	20.49206	24.91209	4.54013	-78.57611	17.27977	-81.59642	-7.09515	-5.50957	-47.2955	-6.8891	20.16695
AK004703	100.78429	133.93031	119.8555	158.57995	180.35325	11.13621	77.37476	128.61957	20.51316	75.951	186.19738	74.91443	84.08896	76.06089	68.40081	67.16353	91.91946	43.49786	83.07592	68.50105	181.13021	96.41626	103.24385	66.08011	102.74865	94.67516	115.85497	112.9281	85.41671	68.85558	71.53091	50.19868	79.31538
AK004704	-3.29076	-4.96071	-4.48247	-1.82264	-2.58576	-9.98345	-1.4127	-5.35311	-7.3569	-8.39016	-1.07688	-5.91195	-2.01979	-10.76758	-6.05145	0.22317	-12.5566	-11.25054	1.86747	-5.66028	-3.31538	0	-4.98456	-10.46308	-4.54013	-3.06938	-9.79187	-8.61577	-1.18252	-11.80623	-3.57697	-1.21572	-7.8427
AK004706	-6.58153	-17.96118	-20.65833	-21.14264	-12.92879	-45.37934	-26.84124	-3.82365	-44.75445	-37.15643	-11.12781	-24.49235	-45.78193	-11.30596	-25.62969	-15.62158	-25.11321	-14.06317	-14.62853	-23.64	-18.31355	-8.22173	-23.53818	-44.34352	-17.25248	-11.66364	-31.10358	-25.84731	-25.62136	-33.05745	-24.24391	-20.26205	-27.26273
AK004714	1131.92407	1030.49139	896.8082	766.24767	854.13896	1068.64769	1011.82375	1111.52712	628.12698	922.17894	696.3272	998.85903	596.3138	749.49228	949.88864	790.21162	884.04897	879.39535	435.75672	762.75709	531.98087	992.38203	944.57138	1382.66929	692.63597	729.39879	963.52715	1150.27023	1216.13787	579.79525	551.66993	730.00195	1483.35007
AK004717	-0.65815	14.36894	6.04159	0.72906	0	-5.44552	-1.4127	3.82365	4.9046	-6.59227	0	11.82389	-6.73264	1.61514	4.27162	11.38144	5.02264	5.62527	6.53615	10.32169	12.78791	3.42572	7.19991	4.98242	2.72408	9.82201	-9.79187	0.50681	5.12427	-0.78708	0.39744	7.69958	8.21616
AK004723	1.97446	16.59271	15.98097	21.8717	9.05015	13.6138	21.19045	2.29419	1.83922	43.7487	0.35896	28.71517	12.11875	13.99785	17.44243	12.05093	12.5566	0	2.80121	11.32056	13.89304	3.42572	14.39983	5.48066	4.54013	-4.29713	25.34366	9.12258	-0.78835	22.82538	23.44903	18.64109	19.04656
AK004726	6.58153	-0.34212	-13.05763	-8.01962	-2.90898	-2.72276	-24.01584	1.52946	8.58304	-32.36205	-11.84573	-19.42497	-0.67326	-8.61406	1.0679	-3.79381	-10.04528	-8.4379	-1.24498	1.16535	-5.84139	-6.1663	-13.56907	-3.48769	10.89631	-11.66364	0.57599	-2.02724	-3.1534	-11.01915	-11.92324	-16.61488	-1.86731
AK004731	-6.58153	-11.28988	-12.27807	-15.67472	-10.66625	-17.24415	-11.30157	-6.88257	-9.19612	-27.56767	-11.84573	-13.51302	-6.05937	-15.61299	-13.88275	-1.11583	-5.02264	-9.84422	-12.76106	-12.15296	-11.52491	-5.48115	-8.03067	-15.94374	-19.97656	-11.66364	-9.21588	-18.75197	-9.46019	-12.59331	-6.35906	-11.34675	-3.73462
AK004733	53.72169	37.29571	33.65803	52.91031	49.62214	55.24745	110.7709	98.53499	97.50658	30.18784	40.70211	137.60868	72.75599	58.4352	79.13129	37.97762	118.73024	101.15268	99.81179	77.95233	203.64252	166.244	51.35224	140.21125	92.35626	134.75231	171.00257	123.86899	73.19445	52.39363	125.40305	62.2353	174.09628
AK004734	10.50198	30.3891	14.84406	31.38747	37.40362	0.81246	11.49509	1.44904	-21.49751	-2.32214	23.89848	6.64776	34.12005	5.51888	-1.72776	7.5072	-8.24516	8.02799	6.0918	-3.54329	-0.59719	1.03257	23.92313	-6.64159	-3.1847	-5.44454	-6.48351	-3.70865	9.25954	-6.16396	3.85856	-24.65927	-5.31141
AK004735	40.80546	84.33202	61.39033	103.52604	100.84454	33.58071	63.57135	84.12034	25.74913	58.73113	67.84373	60.80859	86.17775	39.84005	77.60101	54.67554	50.22641	62.34673	60.07033	105.38113	53.04614	30.83148	85.2913	12.95429	51.75745	36.83255	56.44724	44.59929	52.81942	30.6962	50.87247	36.87694	62.74162
AK004737	14.47936	10.09247	15.78608	18.59094	11.63591	13.6138	25.42854	13.00042	27.58836	24.57119	15.07639	16.89127	32.98992	26.38057	11.74694	8.92662	17.57925	13.12563	11.51607	10.15521	8.84102	4.11086	16.89211	18.43495	24.51669	14.73302	27.64763	17.23154	17.73787	28.33496	15.50021	19.45157	16.43233
AK004745	274.59293	156.02279	229.56922	311.59841	177.82179	178.07199	323.39945	264.03891	506.69215	269.70972	218.73819	351.33157	264.2677	191.4785	302.76696	242.94528	339.46499	206.31288	261.71446	215.93994	260.12113	183.23953	252.60372	200.01088	277.48619	265.46506	173.27956	240.60358	293.61681	237.49832	202.21562	270.15953	221.10301
AK004755	-3.29076	-6.50024	-6.04159	-12.39396	-5.81795	4.53793	-42.3809	-12.23569	-26.36221	-25.76978	-13.9995	-29.55973	-16.83159	-24.76543	-13.88275	-14.28259	-5.02264	-12.65685	-4.35743	-5.99324	-7.89377	2.74058	-9.96911	-9.96484	-30.87287	-15.96077	-25.91965	-14.19068	-7.48932	-24.39955	-11.5258	-19.45157	-10.45694
AK004757	4.55808	-3.02098	8.63281	-6.66302	-5.60321	-15.84768	-43.15131	-3.17579	-19.09846	-6.693	-5.1013	-38.2896	1.53821	1.17017	-0.36775	-9.2127	-16.22108	-9.84857	6.66175	-24.79486	-8.91389	-9.40646	-9.72814	-25.06487	-4.58699	4.00036	-32.18194	-16.25928	-15.75308	-17.21389	-11.75851	2.12107	0.76265
AK004761	4.60707	0.51318	-0.58467	-14.94566	-10.66625	-14.52139	15.53966	-16.05934	-27.58836	-26.36908	-2.15377	-7.60107	-14.13854	-16.15137	-8.54323	-3.57065	-20.09057	-22.96985	-8.40362	-8.49042	5.36776	2.05543	-4.1538	-10.96132	-18.16051	6.13876	-33.98354	-5.57491	1.18252	0.78708	0.39744	-5.67337	-8.58963
AK004765	-3.29076	2.05271	5.8467	2.18717	2.90898	-9.07587	-21.19045	-5.35311	-4.29152	-1.19859	-3.23065	-2.53369	-4.03958	-4.30703	-1.42387	-1.33899	-20.09057	-0.46877	0	-4.49493	1.89451	5.48115	-0.83076	-8.96835	0.90803	0	-1.15198	7.60215	6.3068	-3.93541	0	-6.48386	-2.9877
AK004767	-11.1886	2.56588	7.7956	3.64528	0.96966	-2.72276	-15.53966	-14.52988	-16.55301	-3.59578	1.79481	-16.04671	2.01979	-2.6919	-9.9671	-2.00849	-17.57925	-0.93754	0.93374	-3.32958	2.68388	-1.37029	-4.43072	-6.97539	-26.33274	-10.43589	-25.34366	33.44947	18.52621	-7.08374	4.76929	-1.62096	-8.58963
AK004768	140.79414	40.95112	104.39675	52.85998	49.02807	7.28137	53.56714	25.40633	16.9764	41.322	52.4705	21.64195	52.81197	31.59452	30.89069	17.83103	45.95973	128.85214	22.72832	35.72141	0.35656	42.79941	29.81205	37.36944	53.20912	70.67301	10.94186	-2.66061	25.20493	38.34004	9.79876	7.42375	7.62648
AK004773	2.01961	6.90661	-0.51782	0.44839	3.98972	-1.62492	3.13503	5.79618	-14.5876	4.06375	3.73414	-0.66478	-1.00353	1.94784	1.38221	-1.7664	4.94709	2.1408	-5.1546	2.18048	-3.88175	-3.09771	0.82494	-0.73795	0.63694	0	11.34614	-2.22519	2.20465	4.62297	-5.78783	-27.00777	-2.95078
AK004777	3.94892	-1.88165	-3.8978	-1.09358	16.80742	1.81517	-24.01584	21.41245	17.77916	25.17049	11.12781	44.76188	16.15833	29.07247	24.56179	8.70345	25.11321	-4.68772	9.6486	0.33296	-1.73663	-4.79601	9.69219	-8.47011	1.81605	-8.59426	13.24782	-0.50681	22.46796	14.95456	-5.56418	7.69958	2.24077
AK004778	-5.26522	1.53953	-0.19489	12.02943	0	-8.16828	-4.23809	-2.29419	-12.26149	4.79438	7.17923	-0.84456	16.83159	2.15352	-1.0679	-2.23165	2.51132	-1.87509	13.0723	-1.99775	1.263	6.85144	-5.81532	-4.98242	5.44815	2.4555	-3.45595	2.53405	13.40194	-18.10289	7.55138	-3.24193	-2.61423
AK004783	-4.60707	-4.27647	4.87225	-0.36453	0.64644	-2.72276	-16.95236	5.35311	2.4523	-9.58876	-5.38442	4.22282	-4.03958	-6.46055	4.98355	-1.33899	12.5566	-10.78176	-4.66868	-2.3307	-0.6315	0.68514	-4.1538	-2.49121	9.08025	1.84163	3.45595	0	-4.33592	-3.14833	-1.19232	9.32054	8.96309
AK004785	-10.53044	-11.97412	-28.25904	-12.39396	-13.25201	-21.78208	-55.09517	-23.70664	-38.6237	-32.96135	-5.74338	-44.76188	-24.23749	-40.37843	-24.20582	-5.8023	-40.18113	-23.43862	-16.18475	-19.81099	-8.68315	-7.53658	-19.66131	-24.91209	-29.05681	-18.41628	-24.76767	-9.62939	-13.40194	-44.0766	-16.69253	-34.04025	-20.91387
AK004786	6.58153	17.27694	19.48899	16.7683	16.80742	17.24415	48.03169	15.29461	30.65373	18.57822	14.35846	29.55973	10.09896	15.61299	19.57824	11.6046	-2.51132	12.18808	7.15864	11.82	8.9989	10.9623	15.78443	16.94022	18.16051	11.04977	18.43175	20.77921	11.03689	30.6962	9.93603	22.6935	18.29964
AK004787	17.9793	6.83177	24.54358	49.97983	11.41102	4.71714	42.18254	-6.58269	22.74762	30.00247	14.41541	31.16651	45.84677	11.28803	27.97303	9.54286	1.9398	3.75114	13.93157	24.46338	24.03651	26.37539	11.85237	22.82918	32.15505	-8.73682	21.91678	4.40666	36.7021	-4.26006	13.09687	29.69582	13.41644
AK004788	0.65815	3.42118	-7.01604	0	0	-9.07587	-64.98405	-30.58921	-52.11134	-33.56065	-5.38442	-45.60644	-3.36632	-18.84327	-9.25517	-16.96057	-65.29434	-2.81263	-4.35743	-3.49606	1.73663	3.42572	3.87688	1.99297	-73.55006	-43.58519	-46.07938	-2.53405	-12.21942	-29.90912	1.19232	-23.09874	-4.48154
AK004793	98.7229	41.73836	53.59473	41.55623	24.88792	89.85109	-32.49202	33.64814	-16.55301	54.53605	46.30604	13.51302	18.85138	-35.53302	25.98566	34.36748	17.57925	63.75304	54.46792	50.60958	69.93881	82.21729	57.3224	28.39979	48.12535	33.1493	-12.09584	35.98352	52.03107	12.59331	50.07759	18.23585	52.28468
AK004794	59.89189	75.60801	150.45503	78.00906	82.74424	88.9435	148.33315	96.35602	358.03557	104.87702	70.71543	121.61718	87.52428	183.58725	118.53732	210.66819	170.76981	209.54125	71.27516	69.92113	115.09118	102.77161	159.78272	109.61321	137.11185	263.96662	138.81414	89.19857	74.89321	114.91399	217.40034	108.19936	112.03861
AK004803	1.31631	0.68424	6.62626	1.45811	0.64644	2.72276	-12.71427	5.35311	5.51767	9.58876	-2.51273	2.53369	5.38611	0	1.77984	2.00849	-22.60189	5.1565	4.35743	3.49606	-2.36813	-0.68514	-1.66152	-2.98945	2.72408	-2.4555	6.33591	-1.52043	6.70097	-3.93541	-5.16674	0	3.36116
AK004808	30.69811	111.33461	54.54328	23.31641	181.03353	343.67163	421.13842	73.90124	1137.06493	98.691	58.25256	291.83678	85.30013	172.0592	149.27824	162.0673	136.86959	123.09585	85.75379	146.36505	113.7651	146.62514	248.30562	423.58556	532.48159	-29.94496	770.7272	74.91478	75.39911	426.85395	80.54734	1344.51725	325.17644
AK004809	43.21971	135.92215	73.52986	76.22672	76.30339	71.4967	94.05076	47.81845	151.25037	215.95913	89.61932	89.74479	74.26129	99.98912	96.40886	55.20003	57.71609	109.18067	132.14519	158.90284	170.79695	129.07143	268.51654	275.25682	101.91035	70.77899	161.2773	177.27358	125.22425	95.54132	105.62795	147.95561	141.63765
AK004814	-13.32944	127.63422	56.78714	46.18442	43.13884	143.80586	295.7374	78.24838	249.52471	165.45256	48.5438	42.54568	15.55473	85.05568	81.55015	93.61926	-3.29806	56.19593	94.65719	106.02608	157.95732	107.38743	203.96533	26.56634	171.97372	55.80651	63.21422	40.79518	89.50888	252.7222	74.75951	1041.56052	66.09757
AK004818	86.87615	57.47578	56.32319	83.47699	78.54238	37.21106	-19.77775	42.06017	44.14137	71.31638	66.04893	27.02604	112.43504	34.99464	27.05356	8.70345	20.09057	80.62885	36.4157	57.76817	51.94101	80.847	86.39897	30.89099	-6.35618	9.20814	31.67957	85.14409	48.4835	36.99286	66.77012	15.39916	53.77853
AK004820	32.24948	67.22613	77.95597	120.29435	36.2006	125.24697	235.92034	68.061	155.10787	112.06859	77.17674	179.89207	136.67253	135.13313	122.097	58.69252	158.21321	77.81621	96.79728	78.07859	79.09559	76.73613	77.81446	128.04816	165.26063	65.07084	141.6941	104.40288	175.40778	164.50016	110.09121	102.52599	101.58167
AK004821	52.65221	76.80543	69.18593	104.98416	61.73496	65.34625	31.07933	61.94316	80.92585	98.88405	69.9975	79.38899	84.15796	86.14064	93.2636	45.30259	77.85094	103.12992	50.11049	46.28113	48.78351	22.60975	62.86079	115.59211	32.68892	42.97131	42.62343	34.46309	49.66602	62.96657	52.85968	55.51803	53.03161
AK004823	-1.97446	-2.22377	31.76706	8.74868	21.97894	110.72559	-56.50787	32.11867	57.01594	37.75573	2.87169	31.24886	49.14825	54.37628	57.6668	21.42388	45.20377	9.37545	3.11245	9.82225	20.68168	6.85144	-3.87688	127.54991	13.62038	25.78279	21.31171	0.50681	-2.75922	40.92827	6.7565	27.15115	57.51315
AK004835	34.22394	50.63342	45.79914	74.72831	37.49348	11.79863	56.50787	31.35394	19.61839	58.13184	68.2027	35.47168	18.85138	42.53194	44.49599	43.51726	27.62453	55.31514	68.47396	55.10451	30.78571	63.03325	57.3224	24.91209	28.14879	9.82201	42.04744	42.57205	37.4466	22.82538	40.93644	51.06037	50.41737
AK004839	11.1886	26.34306	45.60425	22.96528	24.5647	10.89104	39.55551	15.29461	9.19612	11.38665	17.58912	23.64778	17.50486	15.61299	21.35808	43.74043	42.69245	41.72074	13.69479	21.14282	13.57729	14.38802	2.7692	12.45605	16.34446	17.8024	18.43175	4.05448	0.39417	13.3804	10.73091	16.61488	9.71001
AK004841	53.39307	23.26494	50.57464	51.0139	28.21059	22.40641	42.92258	40.95894	35.23651	57.19221	30.71109	52.69974	40.22405	37.20871	55.94607	35.78572	15.5184	49.13998	41.79471	30.53324	43.62791	29.84583	36.89051	35.77707	58.95093	40.32381	11.64329	22.03329	26.45196	40.47057	44.52935	41.28443	34.88276
AK004849	8.71724	12.37104	-1.98332	-10.34066	4.12065	12.38249	0	7.3141	43.71112	20.93923	3.13379	15.86659	-3.89265	13.79649	-13.71227	14.71191	-226.95659	18.3806	28.36069	3.31083	20.74384	0	25.77891	18.74037	-43.46887	30.24285	-22.60168	3.96599	23.47612	0.53251	-25.14598	-3.62144	19.31968
AK004850	-20.70344	37.11311	4.71038	-7.23846	19.33535	1.76893	23.68142	25.59934	33.45239	-0.31253	30.08434	-1.69999	-7.7853	-17.14109	18.64869	29.82143	-254.11379	26.258	4.478	17.28991	26.67065	6.2468	24.00106	-0.34073	19.05485	20.1619	44.51846	0.88133	34.38755	10.11764	4.71487	-43.4573	25.75957
AK004851	76.27582	91.95189	75.86197	58.94173	111.57446	60.73316	50.32303	43.88458	90.09843	60.31747	62.04894	103.69948	128.45746	77.34394	49.91267	93.83811	48.495	65.64501	40.30204	145.12488	93.67653	90.23159	150.96962	95.74626	73.83753	38.97968	94.51612	79.31986	84.64629	84.13618	122.0628	64.46166	102.50164
AK004855	-3.94892	5.64494	-0.97445	2.5517	2.90898	3.63035	25.42854	0	0	-1.79789	1.79481	13.51302	4.71285	9.69082	4.98355	2.00849	-7.53396	4.21895	4.04619	-1.66479	2.21026	2.05543	2.21536	5.9789	-2.72408	-2.4555	5.75992	1.01362	4.7301	11.01915	0.39744	10.13103	-0.37346
AK004865	16.45382	35.06707	16.76053	16.03925	22.62538	52.64003	31.07933	20.64772	31.87988	38.35503	15.43535	21.11409	33.66318	42.53194	33.46099	14.28259	17.57925	25.78248	13.0723	21.47578	17.9978	21.23947	21.59974	34.87693	29.05681	18.41628	45.50339	39.53119	30.35146	30.6962	20.66694	17.42537	29.5035
AK004869	87.61649	221.87453	171.85311	108.38518	227.63031	61.24915	242.5401	88.92217	81.34527	142.88099	107.12726	234.73187	150.74485	205.36439	126.13697	138.48763	56.77379	77.96786	63.48254	123.55404	97.69622	180.60412	181.38281	131.24877	203.6625	88.0079	127.44046	103.76378	85.06664	139.27605	60.26235	115.95188	117.06645
AK004870	7.23968	-4.27647	-0.97445	-2.18717	-1.29288	7.26069	-15.53966	-4.58838	-6.74382	2.39719	-2.51273	5.91195	12.79201	3.23027	-8.54323	-3.79381	10.04528	3.28141	2.17872	-3.66254	1.263	-8.22173	3.59996	-8.47011	-2.72408	3.06938	-15.55179	3.54767	4.7301	-1.57416	1.58976	-1.62096	-10.45694
AK004878	33.56579	61.58119	84.58223	68.53132	62.70462	27.2276	100.30146	68.82573	51.49827	76.11075	76.81777	60.80859	108.39546	73.75793	87.92408	60.25467	65.29434	83.44148	79.67879	124.85916	78.93771	41.10864	107.44488	64.2732	62.65376	35.6048	74.87899	40.038	81.59418	40.92827	96.57821	60.78616	60.50085
AK004884	16.1569	37.01945	3.62471	8.96785	8.2288	0	59.56548	20.28662	42.22726	15.09392	32.487	-0.66478	16.05649	11.03776	11.4032	2.208	9.89419	-2.676	-0.4686	17.44388	-2.38877	15.48857	10.3117	11.06931	8.28022	0	-16.20877	43.7621	14.10977	6.16396	15.91654	-27.00777	16.52439
AK004887	167.17077	205.7838	168.5798	290.16454	181.64946	175.16425	224.61877	228.65438	375.20165	206.75756	191.32651	250.83543	265.93916	283.18736	242.77013	182.54935	188.34906	245.63673	220.0504	207.09973	197.97578	237.05984	255.04313	213.74575	216.11006	252.91686	246.52469	268.60935	248.33011	234.55047	364.85103	335.94484	280.09652
AK004889	13.16305	1.71059	9.15983	1.82264	4.8483	1.81517	15.53966	0.76473	0.61307	11.98595	-6.10235	2.53369	12.79201	8.07569	4.62758	6.91813	7.53396	14.06317	6.8474	6.99211	7.89377	6.1663	3.04612	6.47714	7.2642	15.3469	12.67183	4.56129	-1.5767	0	36.96203	11.34675	2.9877
AK004892	-1.31631	-1.02635	-2.72846	-0.72906	0.96966	5.44552	-1.4127	-5.35311	1.83922	4.79438	-1.43585	-3.37825	-2.01979	0	0.35597	-3.79381	0	0.46877	0.62249	-0.66592	0	-3.42572	-0.27692	-0.99648	-6.35618	-4.91101	1.72798	-2.02724	-2.75922	0.78708	1.19232	0	-1.49385
AK004894	27.06281	38.40077	47.12125	41.25211	22.69153	11.37447	5.22504	-1.44904	3.83884	45.86229	26.13897	30.57971	41.14477	8.116	25.91636	7.0656	8.24516	22.47837	24.8358	42.79202	28.96382	25.81429	24.74807	7.37954	22.29289	38.11176	38.90106	60.08017	38.36095	13.8689	24.11597	39.92453	30.098
AK004896	26.98426	3.25012	-36.44442	-21.50717	43.31144	10.89104	-76.28562	-18.35353	-45.36752	-12.58524	62.81827	-6.75651	41.74235	-72.14279	-80.09278	-16.29108	-15.06792	15.00072	7.15864	1.33183	15.47179	-15.07317	26.30738	-61.78199	-40.86115	-15.96077	-22.4637	20.77921	16.16117	-40.92827	19.87206	27.55639	-39.58698
AK004898	-84.90169	-154.12403	-174.03671	-224.18492	-106.01606	-45.37934	-320.68214	-197.30043	-246.45599	-343.39734	-151.12282	-298.97556	-289.50339	-232.57974	-194.71446	-194.15395	-158.21321	-192.19667	-122.94188	-118.36648	-119.98532	-104.82704	-140.39833	-150.46904	-245.16688	-217.31206	-346.17135	-125.18209	-180.92623	-186.53846	-131.55304	-231.79789	-177.39446
AK004904	13.82121	14.88212	22.60723	28.43321	23.27182	26.32002	18.36506	29.05975	33.10603	35.95784	20.46081	24.49235	68.6729	14.53623	22.42598	9.81928	37.66981	12.65685	31.12453	21.80873	30.31208	11.64745	40.43029	37.36814	19.97656	22.71341	28.22362	42.06524	22.86214	36.20578	8.74371	13.7782	18.29964
AK004905	84.07132	107.07712	102.58988	135.03727	135.87778	48.82799	62.495	46.04898	27.58666	97.77599	111.4998	53.27248	125.62071	57.33821	95.24629	75.48468	32.44216	82.07143	124.61388	169.78174	158.66722	178.72283	172.28229	94.33505	111.00523	46.67086	119.07316	101.69441	153.68006	44.59963	182.25685	92.97361	94.56833
AK004912	3.54518	43.97211	37.14115	2.22101	36.77105	1.71326	47.61524	20.64265	26.17196	20.952	0.36438	51.60772	14.86939	43.88128	16.54858	27.04372	-5.40703	-1.23107	7.44548	34.46065	32.09	10.81743	44.24736	8.65877	42.20034	14.66798	27.67646	8.27745	5.95116	36.77514	0.48994	35.35118	10.29575
AK004913	0.65815	13.51365	0.77956	-1.45811	7.75727	1.81517	48.03169	4.58838	18.39224	10.78735	0	32.93799	-5.38611	11.84434	-8.18726	7.81079	12.5566	2.34386	-0.93374	10.48817	8.52527	2.05543	9.96911	23.41737	31.78089	3.68326	14.9758	-1.01362	-1.18252	20.46413	3.57697	23.50398	-0.74692
AK004916	5.26522	4.27647	6.23648	10.93585	6.78761	19.96691	19.77775	10.70622	9.80919	5.99297	11.12781	5.06738	6.05937	11.30596	8.8992	8.25712	15.06792	4.21895	2.80121	9.4893	11.05128	0	16.06135	17.93671	24.51669	7.98039	14.9758	3.54767	2.75922	22.82538	11.12835	17.83061	15.68541
AK004918	-0.65815	-0.17106	-0.19489	7.65509	9.69659	7.26069	-5.65079	6.88257	-1.83922	3.59578	6.10235	12.66846	10.09896	0	1.0679	5.8023	10.04528	7.50036	3.11245	2.16423	2.84176	-2.74058	4.70764	-3.98593	-3.6321	2.4555	0	-2.53405	6.3068	-10.23207	0.39744	3.24193	4.85501
AK004919	205.59654	308.58749	265.98477	235.40605	251.85106	312.79806	210.04671	323.13681	87.52559	224.66716	278.1933	308.45618	202.71324	254.51776	195.92768	237.13935	301.7727	169.65819	176.19359	173.07599	269.93085	92.93143	306.87605	135.78352	180.25393	125.22437	205.85143	178.01531	253.09408	257.34516	125.88537	209.01665	226.62024
AK004920	4.03922	0	2.07126	3.13875	2.74293	-13.81186	-7.31506	-4.34713	-13.81983	-5.80535	-1.49366	-3.98866	-2.00706	-0.97392	4.83772	-2.6496	0	-4.81679	9.8406	1.63536	1.79158	4.13029	0.6187	0.73795	3.82164	1.36113	5.67307	6.67557	14.10977	6.16396	-1.44696	-18.78801	-6.49173
AK004924	5.92337	13.00047	-3.11824	13.48755	14.86811	-9.07587	4.23809	-6.11784	-4.9046	-4.19508	22.97354	16.04671	7.4059	4.84541	-5.69549	12.72043	-17.57925	11.71931	13.0723	14.9831	-1.89451	13.70288	13.29215	-7.97187	20.88459	-9.82201	-0.57599	-1.52043	9.85437	-14.16748	12.71812	0.40524	-3.73462
AK004927	57.91743	60.21272	54.37429	50.66944	53.33125	45.37934	50.85708	75.70831	52.72442	56.33394	45.94708	59.96402	41.74235	69.45089	77.24504	65.61064	115.52075	50.15864	47.62052	49.44423	40.25823	36.99778	73.93758	25.90858	51.75745	74.89286	82.94289	48.65377	54.39612	113.33982	49.28271	66.45953	63.48855
AK004929	-19.06895	-9.41676	-14.37907	-0.68938	-1.58486	-4.71714	-20.72125	-8.77692	-8.4746	-9.37577	-4.3873	-22.66655	0.86503	0.41808	-22.48813	-5.96429	-13.5786	-8.25252	-2.48778	-3.86264	4.28047	12.4936	2.66678	0.68147	-6.5501	-8.06476	-4.1094	-8.81332	-6.61299	-3.72755	12.57299	0.72429	-10.1965
AK004932	-2.63261	-0.68424	2.14379	1.09358	0.96966	-1.81517	-7.06348	7.6473	4.29152	1.79789	-1.43585	9.2902	8.75243	3.23027	3.91565	0.6695	12.5566	-4.21895	2.80121	2.3307	1.73663	-2.05543	0.83076	10.96132	-6.35618	-1.84163	4.03195	-2.02724	0.78835	2.36125	0	4.86289	3.73462
AK004933	20.25815	41.62245	36.3381	27.9847	34.66985	32.12368	22.31964	14.29106	10.61025	29.1	49.91985	19.97718	26.66235	9.36134	27.58097	23.7747	10.81405	24.62143	94.44008	99.59969	105.54044	78.07366	157.21936	43.29386	52.29172	33.33633	35.40013	45.82161	50.75993	57.90128	45.56421	92.6201	41.56431
AK004937	6.86668	20.71984	5.86858	15.24534	14.96145	28.43619	41.80034	28.98088	-26.87189	12.19124	7.09486	3.98866	21.07415	-4.22032	14.85871	8.39041	19.78837	24.61917	22.9614	14.71827	4.18034	34.07486	3.09351	13.28317	5.09552	31.30609	-17.01921	43.02037	23.36931	-26.19681	21.22205	14.09101	0.59016
AK004938	-3.94892	-0.17106	-1.16934	2.18717	0	3.63035	24.01584	-2.29419	-0.61307	-5.99297	-1.43585	-5.91195	3.36632	5.38379	7.47533	0.22317	2.51132	-6.09404	2.48996	1.83127	1.57875	2.05543	-1.3846	5.48066	0.90803	-0.61388	6.91191	-2.53405	-0.78835	5.50957	0	-3.24193	6.34885
AK004939	1.97446	2.908	0.97445	5.83245	2.26254	-0.90759	-5.65079	1.52946	-1.83922	1.79789	3.23065	10.13476	5.38611	5.92217	3.20371	4.90964	-25.11321	12.18808	1.24498	3.82901	2.05238	1.37029	3.32304	2.49121	-2.72408	-6.13876	-3.45595	1.01362	-2.75922	11.01915	7.15394	12.15723	0.37346
AK004954	43.62363	122.10893	88.20131	71.74279	92.01291	51.9976	66.88054	60.85985	66.79585	204.34843	91.11297	74.45494	74.76305	75.64112	115.75974	67.12324	52.769	126.30705	97.93739	80.40538	120.33422	89.83371	66.40732	120.28649	77.70664	80.30693	91.57957	129.0611	44.97491	75.50846	70.90095	66.9323	131.01483
AK004955	34.43885	81.90225	60.83118	51.97158	83.69791	33.40863	-26.78357	28.58213	32.53811	74.205	94.73839	41.61913	45.12091	19.30776	66.56208	52.89871	35.14568	40.62536	99.14249	150.87041	140.48288	117.58081	136.82164	68.81446	86.23547	65.3392	19.9528	90.75635	268.15245	57.90128	96.51774	185.94723	86.56053
AK004956	8.55598	3.42118	-2.92335	3.28075	5.17151	-7.26069	-42.3809	-0.76473	-9.80919	5.99297	14.71742	-23.64778	-0.67326	-9.15244	5.33952	-3.79381	-5.02264	-2.81263	-2.17872	1.83127	-3.94689	8.22173	1.93844	5.9789	-11.80433	-1.84163	-11.51985	12.67025	13.40194	-12.59331	-0.79488	-10.53627	-0.37346
AK004963	5.92337	19.32965	38.00354	5.46792	9.05015	22.68967	36.73011	98.65022	53.95056	20.9754	21.89666	21.95866	25.58402	55.99142	93.2636	32.80532	77.85094	17.34458	6.8474	30.29916	21.62893	7.53658	35.44573	52.81364	32.68892	31.30767	44.3514	12.67025	20.49709	31.48328	8.74371	0.40524	54.15199
AK004966	6.58153	7.69765	14.81164	23.69434	3.55542	4.53793	11.30157	24.47137	20.84454	34.75924	8.97404	19.42497	17.50486	6.46055	15.30662	5.35597	25.11321	14.53194	10.27109	14.1507	8.9989	4.11086	16.33827	8.47011	19.06853	16.57465	22.4637	9.12258	7.8835	11.80623	9.93603	15.39916	8.96309
AK004971	-4.05163	2.34965	-9.03433	-5.77462	-5.60321	1.71326	-16.36774	-9.52738	-7.0735	-12.222	5.83006	21.64195	-1.53821	-7.60609	-9.92915	-0.29718	2.70351	1.23107	0.39187	-2.52151	5.70489	1.88129	-3.13811	0	17.43057	-8.00072	7.08003	-3.8431	2.80055	-5.47715	-7.839	-2.12107	-8.38913
AK004975	24.81623	24.16788	25.89842	38.20133	29.76704	11.56452	8.92786	1.5879	-1.4147	22.116	26.59963	-8.32383	15.38213	13.45693	9.92915	12.7789	24.33162	15.18321	21.55272	38.66317	24.60233	59.26073	26.36013	14.12747	25.68716	4.00036	15.44733	19.21551	32.90644	11.73675	16.65788	3.88863	2.28794
AK004982	10.53044	-0.34212	1.9489	-7.29057	6.46439	27.2276	55.09517	0	12.26149	7.19157	11.12781	-1.68913	46.4552	6.46055	7.47533	3.79381	17.57925	8.90668	8.71487	3.66254	-0.6315	2.05543	11.35371	17.43846	14.52841	5.52488	1.15198	16.21792	25.62136	-14.95456	-1.98721	-9.32054	10.08347
AK004984	10.53044	9.40824	6.82115	9.47774	9.05015	0	2.82539	7.6473	14.71379	17.37962	29.79381	2.53369	21.54444	5.92217	0	9.37295	2.51132	75.00358	8.71487	28.46789	69.46519	16.44346	4.98456	15.94374	-9.08025	8.59426	-0.57599	31.92904	5.51845	7.87082	63.19315	1.62096	3.73462
AK004989	-0.65815	-4.78965	-22.99701	-32.07849	-11.63591	-11.79863	-11.30157	-7.6473	-11.03534	-16.78032	-19.02496	-16.89127	-24.91076	-9.15244	-9.9671	-14.72892	-20.09057	-21.56353	-17.42973	-15.81549	-11.84066	-5.48115	-17.72287	-18.43495	-8.17223	-4.91101	-20.73572	-11.14982	-11.03689	-17.31581	-21.85927	-10.53627	-4.10808
AK004991	15.79566	16.42165	2.92335	5.83245	14.22167	-8.16828	5.65079	10.70622	-5.51767	15.58173	1.43585	9.2902	2.01979	3.23027	2.84774	6.69496	-20.09057	1.87509	-3.11245	2.49718	-1.263	3.42572	0.83076	0.99648	3.6321	-4.29713	-5.75992	-1.52043	-1.5767	-5.50957	4.76929	-2.02621	0.37346
AK004995	7.23968	0.51318	2.33868	-19.68453	-6.14117	-3.63035	-4.23809	-31.35394	-9.19612	-20.9754	9.69196	-20.26953	-0.67326	-33.91788	-22.42598	-8.92662	-22.60189	4.21895	2.48996	7.49155	-0.15788	-1.37029	4.70764	-10.96132	-9.98828	-13.50527	-5.18393	-23.82007	-14.97864	-15.74164	-0.39744	-15.39916	12.32425
AK005003	13.82121	15.3953	21.243	18.95547	7.43405	6.35311	-2.82539	11.47096	1.83922	11.98595	17.23015	15.20215	2.01979	10.76758	17.7984	9.59611	17.57925	14.06317	17.42973	25.47127	6.63077	15.07317	18.83055	3.48769	12.71236	9.82201	17.27977	16.21792	10.64272	16.52872	17.08997	15.8044	36.22582
AK005010	87.65118	243.38906	134.63214	93.26563	129.66589	87.74595	59.56548	50.71654	40.69172	128.87884	146.37822	63.81852	143.00315	79.5368	112.64978	94.94406	49.47093	162.1654	101.21759	139.00591	76.73919	140.42971	21.44833	40.58747	32.48392	89.83487	73.74992	120.90207	160.05775	12.32791	30.38612	57.53829	70.22867
AK005014	-7.89783	-11.632	-5.8467	-16.7683	-5.17151	-7.26069	-15.53966	-25.2361	15.93994	-10.78735	-0.35896	-14.35758	-1.34653	-6.99893	-9.61113	-5.8023	-15.06792	-20.15721	-5.29117	-11.82	-12.15641	4.79601	-4.98456	-12.45605	-3.6321	-15.3469	-21.31171	-15.2043	-23.65049	-14.95456	-3.97441	-14.99392	-9.33655
AK005032	15.79566	22.40871	23.77657	18.59094	10.98947	13.6138	15.53966	19.88299	34.94525	37.15643	19.38392	30.40429	33.66318	27.45733	24.56179	13.38993	42.69245	22.50107	20.85343	17.14732	15.15604	10.9623	25.47662	25.41033	19.06853	16.57465	29.9516	13.68387	21.28544	35.41869	26.23112	21.47778	15.68541
AK005035	-1.97446	2.73694	-4.87225	1.45811	-2.26254	0.90759	-5.65079	3.05892	6.13075	2.99649	2.15377	-0.84456	0.67326	0	2.49178	2.45482	-12.5566	2.81263	0	-3.1631	4.10476	2.74058	-2.7692	8.47011	8.17223	-0.61388	2.30397	2.02724	-1.97087	-2.36125	3.57697	-3.24193	2.9877
AK005036	5.92337	1.88165	8.18538	8.74868	0.64644	27.2276	31.07933	6.11784	1.83922	8.98946	3.58962	31.24886	-6.05937	13.45948	13.52678	7.58763	-5.02264	10.78176	6.22491	7.99099	6.94652	9.59202	31.84578	27.90154	41.76917	20.2579	49.53533	36.49033	18.52621	36.99286	20.2695	54.70754	32.86466
AK005044	4.60707	10.77671	9.15983	5.83245	4.8483	10.89104	1.4127	3.05892	6.13075	10.78735	6.10235	4.22282	-2.01979	-0.53838	6.40742	5.13281	5.02264	-2.34386	2.80121	4.99437	5.20989	-1.37029	3.32304	5.48066	4.54013	6.75263	8.06389	2.53405	5.12427	3.93541	5.16674	1.62096	11.57732
AK005046	8.71724	6.83177	5.20621	9.65128	3.16973	-1.76893	5.92036	2.92564	-0.89206	6.87557	8.7746	9.63328	2.16258	0.41808	9.87284	4.37381	5.8194	5.62671	10.44868	5.33412	8.06705	4.85862	3.40756	4.77028	9.52742	8.06476	7.53389	19.3893	4.95974	4.26006	8.38199	3.2593	2.14663
AK005048	-0.65815	5.13177	4.09269	1.82264	3.2322	12.70621	64.98405	1.52946	6.13075	7.19157	8.61508	-0.84456	16.83159	2.15352	4.27162	2.23165	25.11321	-5.1565	8.09238	45.28226	9.31465	10.9623	11.07679	1.49473	-20.88459	3.06938	9.79187	-9.62939	6.70097	15.74164	19.87206	6.07862	4.85501
AK005049	14.47936	15.22424	21.04811	26.24604	17.77708	47.19451	26.84124	19.11826	14.71379	-2.99649	17.23015	-3.37825	28.27708	28.53409	45.20793	13.61309	7.53396	26.25125	45.44181	186.12339	50.04651	54.12638	31.84578	59.78902	45.40127	28.85217	44.9274	53.72187	42.1767	68.47614	153.41231	9.32054	72.45163
AK005050	12.11767	19.61478	18.98658	6.72589	-2.99229	10.56201	21.94518	10.14331	6.14215	16.25499	8.96193	4.65343	7.52648	-10.38848	30.06298	-13.24801	1.64903	12.30959	-3.2802	8.44938	11.34665	6.19543	-6.18702	16.23499	-12.10185	10.88908	-3.24175	106.80919	11.90512	23.11483	3.85856	-5.87125	25.9669
AK005056	-30.27502	-55.59413	-38.00354	-67.43774	-17.77708	-31.76554	-121.49191	-45.88382	-36.78448	-40.15292	-46.665	-101.34765	-32.31666	-73.21955	-63.71826	-45.07942	-45.20377	-26.72003	-37.34943	-50.60958	-46.889	-10.9623	-41.81489	-21.4244	-89.89452	-51.56557	-107.13456	-15.2043	-5.12427	-81.06946	-51.26992	-85.91111	-25.02196
AK005060	26.98426	47.3833	74.05818	81.28982	43.31144	44.47175	101.71416	97.12076	91.34812	112.66789	47.74189	113.17154	121.86073	61.37521	51.61535	60.92417	95.43019	92.34816	58.20286	66.25859	59.20328	43.84922	63.13771	44.84177	69.91796	109.2699	107.71055	85.6509	76.46991	75.55988	54.052	70.51194	59.007
AK005066	3.29076	-2.05271	-1.9489	-2.5517	-2.26254	9.07587	-16.95236	-1.52946	1.22615	-6.59227	-6.46131	-1.68913	8.07916	3.23027	-2.13581	0.44633	0	3.75018	-0.93374	-0.16648	2.05238	-0.68514	-3.59996	-5.48066	-10.89631	0	1.15198	-7.09534	-5.51845	2.36125	1.19232	0	-5.60193
AK005070	4.60707	9.5793	6.23648	6.92604	8.40371	33.58071	-19.77775	3.82365	23.90991	14.38313	6.82027	13.51302	6.05937	5.38379	6.40742	4.01698	17.57925	5.1565	2.48996	12.81887	11.20916	-2.05543	7.75375	41.85232	11.80433	6.13876	17.85576	17.73835	5.91262	12.59331	0	5.26813	19.04656
AK005073	-5.9931	-8.30891	-4.21455	-5.8597	-9.82616	0.58964	9.62058	-8.04551	-4.90635	-2.81273	0	-7.93329	-3.46013	-9.19766	1234.10444	3.57857	-11.6388	0	6.96578	4.78232	1.81097	6.94089	2.96309	-7.83688	1.78639	6.72063	-10.27349	-0.88133	3.63715	-18.10525	1.04775	1.44858	-2.68329
AK005084	33.23446	38.40561	44.37677	28.26446	40.25556	72.52601	56.24338	48.27304	69.13493	34.37783	36.97866	54.39973	58.38975	86.95967	156.86839	89.06668	60.1338	52.14089	24.38024	64.19339	41.48767	36.78672	89.92989	93.02039	48.82804	77.2873	58.21645	14.98264	2.31455	29.28791	83.29607	100.31393	412.68983
AK005095	-1.97446	-25.48777	-25.1408	-7.29057	-10.01981	-37.21106	-48.03169	-26.00083	-36.78448	-41.35151	-8.97404	-49.82926	-27.60381	-30.6876	-29.18937	-5.57914	-40.18113	-22.0323	-11.20483	-11.82	-12.31428	-15.07317	-17.16903	-41.35407	-18.16051	-12.89139	-42.04744	-15.2043	-28.38058	-28.33496	-13.91044	-27.15115	-14.93848
AK005096	77.66201	186.62521	345.15008	289.43549	178.74048	509.15618	199.19023	361.71746	259.33055	288.26199	298.65602	252.52456	230.25618	160.97533	325.71065	244.81251	339.0283	320.64031	249.92994	299.16255	311.01459	158.26827	461.62529	175.38113	231.54649	275.01639	373.24299	197.65593	162.00584	490.35215	246.41355	406.86203	407.44708
AK005097	-5.65491	2.48638	-7.24942	-4.48392	-0.74807	0	0	-20.28662	9.21322	-19.7382	-5.22779	-8.64209	-10.53707	-4.22032	-33.86404	3.0912	-1.64903	0	-0.4686	15.53595	2.68736	20.65143	10.3117	12.54522	12.10185	-6.80567	-25.93404	-4.45038	-5.7321	0	0.48232	-2.3485	-23.60628
AK005098	-0.50645	1.67832	1.6061	-2.66521	-1.4008	0.42832	0	14.29106	8.4882	6.693	1.82189	-9.98859	5.12738	-1.17017	2.57422	30.60993	8.11054	0.41036	2.74307	5.88353	3.209	8.46582	7.84528	8.65877	3.66959	4.00036	14.16005	12.12056	-0.35007	-3.91225	1.95975	13.78696	7.62648
AK005099	44.8354	75.14395	49.36512	45.73603	81.5399	30.87357	22.99019	97.08595	5.37438	24.38248	62.73352	43.87523	52.18361	73.044	51.83272	22.08001	57.71609	29.97116	15.4638	56.42005	66.88552	11.35829	46.60886	0.73795	13.37573	28.58382	2.43132	10.38423	13.66884	47.77066	4.82319	57.53829	12.39329
AK005100	9.21414	9.23718	12.47296	19.32	15.19133	-7.26069	25.42854	5.35311	19.61839	23.97189	5.02546	0.84456	42.41561	7.53731	7.47533	13.83626	7.53396	22.96985	9.6486	5.99324	15.94542	7.53658	16.61519	8.96835	4.54013	9.20814	6.33591	18.24516	5.91262	7.08374	5.16674	7.69958	11.20386
AK005101	0.65815	4.27647	-10.32917	3.28075	-5.81795	0	-24.01584	-4.58838	-11.03534	-0.5993	-1.43585	-16.89127	24.91076	-22.07354	6.76339	-6.69496	-25.11321	5.62527	3.73494	-15.14958	-10.8934	6.1663	-1.66152	-10.46308	-2.72408	-2.4555	-12.67183	8.61577	-0.78835	8.6579	-19.87206	-17.02012	-14.19156
AK005105	6.53793	0	1.7354	-11.37472	9.50919	36.55783	14.80089	-5.11987	5.35238	-15.93881	-10.65487	23.79988	3.02762	-1.6723	-8.77585	17.49524	23.2776	-6.00183	-1.49267	-0.18394	1.15244	6.94089	6.81512	8.85908	14.29113	4.70444	30.13558	22.47396	3.96779	5.32507	-3.66712	14.48577	12.87979
AK005108	0.65815	2.56588	0.97445	4.37434	2.26254	-0.90759	1.4127	-2.29419	0.61307	7.19157	-0.71792	16.89127	-2.69305	6.46055	4.62758	1.56216	7.53396	4.21895	2.17872	3.66254	3.31538	0	6.92299	-0.49824	0	1.84163	9.79187	2.53405	7.8835	-3.14833	6.7565	12.56247	5.60193
AK005123	-3.94892	3.59224	-6.04159	-12.39396	-1.6161	-33.58071	31.07933	3.82365	-6.13075	-16.78032	-10.40989	-7.60107	6.05937	17.76651	4.62758	-4.90964	2.51132	-31.87652	-2.48996	5.66028	-0.47363	6.1663	4.98456	-9.4666	12.71236	-7.98039	-22.4637	29.39498	-9.46019	1.57416	-0.39744	8.9153	1.49385
AK005126	28.95872	25.82989	38.00354	64.15698	46.22041	18.15174	7.06348	40.53071	21.45761	55.13535	40.56266	43.07275	83.4847	44.14708	36.30873	25.44086	-25.11321	68.44077	49.17675	30.13268	39.15311	6.1663	66.73767	46.33649	27.24076	45.42681	74.87899	59.29678	35.86991	52.7345	46.50062	48.22369	68.71701
AK005134	10.35172	-19.38745	-10.90826	31.36665	-28.84453	-26.53391	-62.16374	-8.77692	-10.70476	24.37701	-12.53514	85.56624	3.02762	-5.85305	-38.39436	4.37381	-7.7592	-4.50137	41.29715	-2.75903	4.44511	-3.47045	-7.40773	2.0444	-54.18722	20.1619	-71.91444	33.04994	-2.97585	-9.58513	10.47749	-1.08643	-15.02642
AK005136	9.21414	5.47388	15.20142	53.95019	12.60557	-1.81517	32.49202	16.05934	10.42227	10.18805	33.38343	4.22282	12.11875	21.53516	49.47954	10.04245	40.18113	9.84422	12.44981	9.65578	12.63003	9.59202	13.84599	-1.49473	28.14879	20.87178	23.61568	7.60215	6.70097	7.87082	20.66694	37.68742	13.8181
AK005141	1.31631	-13.85577	-5.45692	-1.45811	-6.46439	-12.70621	-31.07933	-16.05934	-9.80919	-5.39368	-0.35896	-22.80322	-7.4059	-7.53731	-7.47533	-9.81928	-10.04528	4.21895	-3.11245	-4.16197	0	0.68514	0	-5.9789	-0.90803	-12.89139	-7.4879	-4.05448	-3.94175	-12.59331	-2.78209	-7.29434	-7.8427
AK005146	-16.34482	-6.0932	-3.22289	-9.99597	-4.43762	-36.55783	-11.84071	-42.42176	-2.23016	-7.81314	-13.78865	-15.86659	-22.05835	-10.86996	-3.29095	-25.05	-64.0134	-0.75023	-8.45845	-4.78232	-4.60974	-8.32907	-4.29649	-17.71817	-55.37815	-38.30762	-55.47686	-22.03329	-16.86313	-45.26313	-29.33698	-38.38728	-15.02642
AK005148	-4.90345	-1.66178	-2.23123	-2.06813	-0.31697	4.1275	-8.14049	-12.43397	-13.38095	5.00041	5.01406	-14.73326	-5.62272	-0.83615	-9.87284	1.59048	-11.6388	4.12626	-4.478	1.47148	-0.82317	0.69409	3.11125	-16.0145	4.76371	-4.03238	-0.6849	0	2.31455	-6.9226	5.76262	-17.02077	-8.58652
AK005155	2.63261	5.13177	3.11824	5.1034	3.87864	6.35311	26.84124	-2.29419	3.06537	12.58524	7.89715	-6.75651	15.48507	4.84541	5.33952	5.35597	17.57925	8.4379	0	8.49042	4.26264	-4.11086	7.47683	2.98945	6.35618	3.06938	5.75992	18.24516	15.76699	-1.57416	7.15394	2.43145	5.97539
AK005159	6.58153	7.35553	3.50802	2.5517	19.7164	29.95036	-26.84124	47.41328	154.4948	-14.98243	16.87119	17.73584	8.75243	11.30596	2.13581	12.72043	32.64717	2.81263	20.54219	9.15634	-0.31575	16.44346	6.92299	6.97539	48.12535	11.04977	15.55179	6.58853	-1.97087	40.92827	1.19232	4.05241	-9.71001
AK005163	71.08049	45.67271	89.64937	74.36378	34.26129	235.97256	52.26978	139.18092	96.25271	72.51497	30.15277	78.54443	87.52428	106.59905	79.73682	104.44143	118.03208	105.00501	119.82942	90.56451	54.94065	76.73613	72.55298	79.7187	58.11363	176.18237	165.30978	112.00503	90.6602	177.09347	83.8601	109.00985	119.50785
AK005164	3.29076	4.10541	5.06714	3.64528	2.90898	8.16828	8.47618	-2.29419	12.26149	1.19859	0	12.66846	1.34653	17.22813	6.40742	5.13281	12.5566	7.03159	5.29117	2.66366	-0.47363	1.37029	5.26148	1.99297	10.89631	1.22775	14.9758	6.08172	0.78835	-1.57416	1.58976	13.37296	7.46924
AK005165	2.63261	2.05271	5.65181	4.00981	0	0.90759	18.36506	0.76473	6.74382	5.99297	-2.15377	-1.68913	0	-5.38379	2.49178	5.8023	-2.51132	0.46877	0	0.83239	1.263	0.68514	1.93844	3.48769	-7.2642	1.84163	10.94385	6.08172	-2.36505	1.57416	-0.79488	0	0.74692
AK005166	-1.97446	4.27647	2.92335	2.18717	-2.26254	5.44552	-1.4127	16.05934	0.61307	-0.5993	-0.35896	6.75651	4.71285	1.61514	2.49178	5.13281	17.57925	-3.75018	-0.31125	1.99775	6.94652	0.68514	9.41527	-19.92967	10.89631	1.84163	0.57599	2.53405	1.18252	2.36125	3.17953	8.10482	1.86731
AK005167	523.88951	340.40712	277.52327	522.00455	587.29016	157.01251	480.31687	858.79219	283.24046	398.53269	593.36346	352.18308	611.9967	770.42038	447.09572	444.54559	652.94339	396.11266	183.94595	407.87326	178.08348	473.43454	107.99872	224.70707	182.51312	184.16276	340.41143	201.71041	89.47768	340.01947	132.74536	143.0501	305.49194
AK005172	40.79617	120.17507	86.64786	58.73941	86.52705	28.43619	81.51066	49.2675	45.29833	159.06667	70.94863	65.14807	56.19773	71.4208	92.60779	56.96644	19.78837	90.44869	72.63299	68.95783	96.74513	52.66114	81.25616	94.4581	64.96785	27.22269	60.7829	27.44403	75.39911	53.93461	102.73403	21.13652	102.6873
AK005174	-28.33102	-24.00351	-20.08111	-22.40475	-24.08994	-31.25105	-39.22236	-19.01665	-36.57461	-25.62711	-15.66893	-12.4666	-20.7608	-22.57607	-40.58832	-17.49524	-19.398	-24.38243	-16.41935	-17.28991	-8.23168	-4.85862	-12.14868	-44.97689	-22.03217	-8.73682	-22.60168	-29.52461	-8.26624	-28.22289	-9.95362	-13.39933	-16.63639
AK005178	-22.33792	-27.32707	-17.60196	-17.23443	-24.08994	-37.73711	-34.78209	-19.01665	-40.5889	-20.6267	-8.14784	-19.83323	-17.73318	-28.42912	-27.97303	-22.26667	-9.699	-22.88197	-15.42424	-9.19676	-8.39631	-13.88178	-15.11178	-32.029	-23.81856	-15.45746	-44.51846	-15.86397	-22.81482	-17.04024	-33.0041	-25.71223	-23.07628
AK005179	-2.72414	0.55393	6.6937	-1.72344	3.4867	-4.1275	1.48009	3.65705	3.56825	-0.62505	6.26757	2.26666	6.92027	-2.50845	-3.83944	0.79524	13.5786	37.13632	3.48289	8.09315	4.44511	1.38818	2.22232	-0.68147	2.38186	1.34413	2.7396	-7.49132	-1.3226	-1.59752	6.2865	4.34573	-5.36658
AK005181	7.89783	34.04071	24.16635	31.34944	13.89845	14.52139	18.36506	34.41287	22.68376	30.56416	25.12731	21.11409	39.72256	34.99464	58.37874	29.23468	35.15849	35.15793	24.27713	34.96056	22.89194	21.92461	32.39962	40.85583	29.96484	11.04977	14.9758	15.71111	35.47573	29.12204	19.47462	12.96771	30.99735
AK005184	148.19301	107.09257	107.09925	47.9117	44.05923	224.65374	129.50779	130.19093	75.37938	119.07231	164.21034	100.86616	178.62939	137.96486	129.44384	170.5786	96.99	135.41627	562.73585	376.14751	257.98089	279.02383	281.93835	413.99185	342.98723	428.77647	317.10844	473.71584	315.10903	224.71814	443.19797	610.93716	300.52836
AK005187	-0.40392	3.31517	4.66034	0	4.98715	17.87417	-2.09002	15.93948	20.72975	5.80535	2.24048	8.64209	2.00706	8.116	29.02632	8.39041	16.49031	13.91518	1.4058	-4.36097	9.85367	10.32571	6.18702	36.15974	12.73879	9.52794	4.86263	5.19211	-1.32279	35.44275	18.32814	22.31077	20.06533
AK005193	18.42827	33.35648	29.62327	14.2166	15.51454	53.54762	50.85708	24.47137	43.5283	31.16346	28.71692	53.20752	13.46527	30.14923	23.84985	47.53424	60.2717	15.46949	56.02415	73.08423	49.57288	30.14634	35.72265	33.3822	52.66548	39.28806	90.43079	11.65663	20.10291	69.26323	30.20553	106.5784	58.63354
AK005197	1.51936	11.07694	-0.40153	-12.43764	12.95742	-23.55736	-40.17535	-33.34581	-34.66016	-2.037	-20.40519	-23.30671	-15.38213	-26.32877	-46.33603	-27.63809	2.70351	-5.745	-16.06657	-32.35939	-19.254	-0.47032	-10.04195	-36.91372	-34.86115	-18.66834	-50.20382	-22.17175	-14.70288	-46.94698	-20.57739	-74.591	-27.074
AK005204	65.81527	76.12119	185.53522	111.91019	114.09655	94.38902	221.79338	172.06433	213.96303	52.73816	145.02047	199.31704	23.56423	137.82503	175.49219	221.6033	140.63396	126.09977	126.67682	173.30451	375.42776	152.10198	175.84407	252.11038	217.01809	168.20199	509.75315	81.08961	123.37671	346.31613	209.84896	703.49849	382.79858
AK005205	21.24826	17.17174	15.37073	21.71538	20.60324	35.96818	31.82191	10.97115	39.2508	28.12732	24.44352	36.26648	20.32828	12.96034	23.03662	23.06191	13.5786	21.0064	12.4389	15.26662	18.6036	12.4936	18.81564	34.0734	18.45938	4.70444	34.92987	14.10131	17.85508	21.3003	27.24148	17.38292	12.87979
AK005211	104.61592	181.78207	149.30359	147.07273	127.42167	234.80166	165.11134	215.90756	111.32641	100.43261	235.62412	202.09198	114.90429	140.89376	60.81706	139.54569	133.57152	107.03987	107.30939	144.45712	132.87525	79.508	133.43334	54.60859	121.01854	70.77899	98.06308	108.29265	228.40197	155.63989	68.00704	88.06882	100.91683
AK005217	-1.97446	1.53953	7.99049	1.45811	2.26254	0.90759	19.77775	6.11784	3.67845	-2.99649	-1.79481	17.73584	4.71285	5.38379	2.84774	3.57065	0	0	1.24498	5.4938	3.63113	2.05543	9.41527	0.99648	8.17223	8.59426	19.00774	-1.52043	0.39417	18.10289	3.57697	3.64717	0.37346
AK005223	-5.65491	-16.85214	-3.1069	-13.90017	-0.24936	-12.18694	5.22504	-1.44904	-26.10412	-8.70803	-2.6139	1.32955	3.01059	-5.19424	-24.87971	-1.3248	-9.89419	-4.81679	3.2802	-3.27073	11.04805	6.19543	0	3.68977	-3.1847	-2.72227	-23.50272	5.93384	0	-40.06571	-2.89392	-8.21976	-18.88502
AK005224	-15.79566	-27.19836	-38.7831	-47.38868	-10.01981	8.16828	-15.53966	-28.29502	-23.90991	-53.93675	-31.58862	-43.07275	-37.0295	-9.15244	-23.13792	-22.09338	-42.69245	-33.75161	-21.16468	-35.46	-30.78571	-14.38802	-24.92278	-26.40682	-14.52841	-32.53542	-25.34366	-30.91542	-26.80389	-23.61246	-44.91086	0	-18.6731
AK005226	214.07891	212.99996	172.77791	111.64972	133.40625	953.0185	256.02708	504.26731	155.08921	320.45548	294.99692	364.96216	182.14086	375.60848	272.64011	277.76657	768.44852	236.55811	436.73517	530.13039	618.09387	415.09371	380.29532	515.09185	788.53135	432.84074	808.81782	746.18085	336.87086	634.88747	288.90933	588.29969	635.59897
AK005230	6.05884	29.56031	12.25498	15.24534	33.91262	5.68724	12.5401	7.24522	29.1752	10.44964	25.39214	9.30687	19.56885	11.03776	24.1886	3.9744	11.54322	25.15437	14.5266	21.53229	28.96382	11.35829	22.27326	23.61453	4.45858	-1.36113	12.96702	12.60942	10.1414	0	9.64639	23.48502	27.14722
AK005232	-9.87229	-5.816	-15.00653	-19.68453	-4.52508	-11.79863	-29.66663	-2.29419	-15.32686	-19.17751	-5.02546	-9.2902	7.4059	-20.99678	-6.76339	3.12432	0	-5.1565	-9.02611	-17.81324	-13.57729	-4.79601	-17.44595	-9.4666	-9.08025	8.59426	2.30397	-3.04086	1.18252	-8.6579	-13.513	-5.26813	-3.73462
AK005239	15.25516	17.72567	22.56026	24.47288	11.41102	5.30678	29.60178	9.50833	4.46032	26.25216	19.42947	11.89994	35.46637	14.21456	10.42133	7.95238	7.7592	13.129	63.18961	209.31827	86.10339	42.33944	31.11248	40.54735	57.76	32.93111	47.94296	22.03329	29.42781	39.40555	195.40525	4.34573	34.88276
AK005240	-5.92337	-1.53953	-4.28758	-6.56151	-3.2322	-2.72276	5.65079	0	-0.61307	5.99297	-1.07688	-7.60107	0.67326	3.23027	-3.20371	-3.12432	-5.02264	4.21895	-3.11245	-5.82676	0	2.74058	-5.26148	8.96835	-9.08025	0.61388	-2.87996	-2.02724	-2.75922	-3.14833	-1.98721	-6.48386	2.24077
AK005251	1.21177	-3.59144	-1.20824	1.79357	-4.48843	0.81246	4.18003	4.34713	-2.30331	0.58054	-4.48097	1.32955	-4.01412	3.2464	-1.03665	-1.3248	-3.29806	-8.56319	-10.3092	1.63536	4.77754	-10.32571	1.44364	-9.5934	2.54776	-2.72227	-4.05219	0	-4.4093	23.11483	-2.4116	21.13652	-1.18031
AK005253	13.16305	15.05318	21.04811	30.62038	23.59504	33.58071	72.04753	97.12076	62.53361	52.73816	16.15327	78.54443	8.75243	43.07032	33.10502	48.65007	47.71509	41.25197	17.74098	22.14169	29.68058	25.35033	32.39962	16.94022	49.9414	76.12061	78.33495	25.3405	25.62136	75.55988	24.24391	75.37484	26.88927
AK005267	109.91149	49.60707	229.19057	246.05662	187.46742	154.28975	326.33293	289.83281	273.43127	150.42362	252.70894	304.88751	89.54407	295.0317	243.12609	186.34316	198.39434	182.35245	172.74112	220.58452	126.61609	104.82704	188.02854	157.94267	260.60331	149.78571	272.44434	96.80073	94.20777	195.19636	117.6426	223.28783	147.5175
AK005271	-15.13751	-24.46142	-25.33569	-68.53132	-3.2322	-8.16828	-91.82528	-13.00042	-42.30215	-75.51146	-41.28058	1.68913	-77.42533	31.76436	-34.17292	-43.74043	-7.53396	-40.31442	-26.76709	-27.96845	-20.20805	-12.33259	-15.50751	-25.90858	-45.40127	-68.14022	-88.12682	-5.0681	-4.7301	-69.26323	-22.65415	-53.49182	-7.8427
AK005274	13.16305	54.0546	47.94292	41.1917	28.44333	13.6138	45.20629	23.70664	15.93994	30.56416	44.15227	24.49235	47.80172	31.76436	42.36018	41.95511	12.5566	32.81407	46.37554	61.93014	51.15164	20.55432	35.72265	39.85935	46.3093	31.30767	24.76767	26.35412	42.1767	44.86368	71.14198	43.36079	35.47889
AK005277	32.90763	74.06848	13.44741	-14.94566	15.83776	-10.89104	-26.84124	-12.23569	-4.9046	5.99297	11.84573	2.53369	39.04929	-1.61514	10.32307	24.5482	12.5566	22.96985	0.62249	-14.65014	-3.31538	-4.79601	-11.63063	-19.92967	-3.6321	-12.27752	-18.43175	-6.58853	-6.70097	0.78708	-13.91044	-9.72579	-20.91387
AK005287	5.92337	-42.4226	-93.54717	-89.67397	-58.82598	-130.6925	-135.61888	-96.35602	-174.11319	-176.1934	-62.10035	-189.18228	-128.59337	-129.74934	-133.84394	-70.96662	-150.67924	-38.43933	-43.26309	-107.37888	-88.25236	-50.01552	-112.15251	-124.06222	-128.03159	-112.95316	-206.20523	-58.78997	-19.70874	-162.926	-62.79571	-178.30607	-123.24247
AK005288	2.63261	16.59271	7.7956	11.66491	1.93932	20.8745	-29.66663	22.17718	15.32686	9.58876	17.58912	1.68913	4.03958	23.68868	13.88275	26.33352	15.06792	7.96913	15.56226	23.30704	8.84102	13.01774	29.3535	6.97539	138.9279	19.64403	28.79961	13.68387	2.36505	22.82538	13.11556	29.98784	27.26273
AK005291	138.38612	138.29712	227.83381	337.10536	151.19607	251.77729	273.81647	190.89794	171.27622	190.01566	269.50551	292.9652	263.40266	210.29189	151.38348	153.8786	265.75259	142.16833	93.04297	128.75465	133.02397	81.20843	104.74536	137.99728	247.11753	80.64761	228.75641	177.58836	127.96138	171.4674	39.81447	84.37958	158.8507
AK005292	10.53044	-0.34212	-0.97445	-14.58113	-4.52508	-6.35311	-21.19045	-2.29419	6.13075	-24.57119	-3.23065	-2.53369	-1.34653	-1.07676	-2.49178	-7.58763	2.51132	-2.81263	-2.80121	-7.65803	-8.20952	-5.48115	-5.5384	-15.4455	0	-8.59426	-6.33591	-4.05448	-6.3068	5.50957	-0.79488	-3.24193	-10.45694
AK005294	422.78595	491.88723	229.3213	155.79921	185.11217	249.41872	369.28221	43.15317	390.72387	343.15327	432.46233	409.13128	413.48595	379.19433	224.33276	474.3596	141.60539	335.35221	156.73014	109.44145	108.82283	193.65086	94.22637	231.35841	212.58063	151.88634	99.99532	218.57028	121.01774	134.72438	302.27568	98.14106	49.37252
AK005296	6.58153	6.6713	11.10873	17.13283	11.95913	16.33656	33.90472	10.70622	9.19612	34.15994	12.56365	18.5804	22.2177	14.53623	28.47743	5.35597	-7.53396	19.68844	9.95985	9.15634	8.9989	4.79601	22.70742	10.46308	9.08025	6.13876	15.55179	10.64301	4.33592	10.23207	34.57739	19.04633	13.44463
AK005302	-20.40273	-18.47436	-28.06415	-38.64	-23.59504	-1.81517	-45.20629	-15.29461	-22.07069	-62.92621	-22.61458	-10.97933	-16.15833	-5.38379	-9.25517	-81.45539	-40.18113	-38.43933	-16.496	-9.4893	-21.62893	-10.27716	-25.47662	-37.36814	-12.71236	-23.94116	-26.49564	-20.2724	-12.61359	11.01915	-11.5258	-16.61488	-1.12039
AK005308	34.86894	51.14593	54.04545	122.36442	103.65014	15.3307	39.22236	19.74806	19.17937	79.69407	69.57003	40.7998	142.29799	43.47984	15.90623	39.36429	19.398	46.51418	116.92566	82.0351	103.38992	163.80503	130.67242	69.16901	147.07959	7.3927	69.85974	115.45446	72.0816	33.54797	148.25653	12.67504	15.56308
AK005309	-3.94892	-3.59224	-25.72547	-1.09358	-5.49473	-40.8414	-83.3491	-16.05934	-8.58304	-43.7487	-14.35846	-66.72053	-45.78193	-55.99142	-16.01856	2.67799	-22.60189	-17.81335	-28.63456	-8.49042	-3.31538	-9.59202	0.27692	-35.87341	-11.80433	-46.04069	-65.08713	-37.50395	-40.20583	0	-25.0388	-14.99392	-16.80579
AK005310	47.25893	41.71595	48.32948	87.43653	62.83809	16.24925	40.75533	13.0414	-0.76777	47.60389	56.7589	34.56837	43.65359	46.42352	32.13629	49.45923	29.68256	26.75997	37.0194	46.3353	57.33045	29.94457	17.11741	23.61453	43.3119	8.16681	22.69228	9.6425	16.75536	50.85264	44.85571	29.35627	37.77004
AK005311	-3.29076	0.51318	9.35472	3.28075	1.93932	2.72276	-32.49202	11.47096	7.3569	-0.5993	0.35896	12.66846	1.34653	7.53731	8.54323	8.70345	10.04528	-3.28141	9.33736	-1.66479	2.52601	0.68514	3.59996	-1.49473	22.70064	3.68326	21.88771	-3.54767	-6.70097	7.87082	3.17953	12.96771	7.09578
AK005314	41.46362	68.08142	74.83774	97.32906	80.80492	37.21106	104.53955	58.11951	111.57958	85.10021	69.63854	69.25423	74.73227	82.37199	54.46309	63.82532	45.20377	89.53552	70.96392	63.92789	79.25346	69.88469	90.55277	58.2943	88.9865	36.21868	99.07067	48.65377	70.16311	117.27523	95.78333	71.72767	66.47624
AK005317	0	-3.69285	-0.24791	-3.79157	-1.58486	-2.94821	-19.24116	-18.28524	2.67619	-3.12526	1.25351	-1.69999	-3.89265	-11.28803	9.32434	-9.54286	21.3378	0	-1.49267	-0.55181	-3.29267	-2.08227	3.40756	-2.72587	-0.59546	-1.34413	-4.1094	-5.72866	-5.95169	-0.53251	2.61937	5.43216	-4.82992
AK005319	9.21414	11.80306	15.78608	18.22642	11.31269	4.53793	31.07933	10.70622	-4.29152	15.58173	10.05092	-0.84456	16.15833	5.92217	5.33952	4.68647	0	30.93898	14.62853	15.48254	20.52381	15.07317	7.75375	2.49121	3.6321	7.36651	5.75992	7.60215	23.25631	13.3804	6.35906	2.83669	22.03426
AK005325	0.65815	-4.10541	-5.65181	-10.20679	-2.90898	-7.26069	-2.82539	-9.17676	-17.16609	-20.37611	-7.17923	-2.53369	-18.85138	-12.38272	-6.76339	-3.34748	-2.51132	-11.71931	0	-2.83014	-4.73626	-11.64745	-11.35371	-3.48769	-1.81605	1.22775	-6.33591	-6.08172	4.7301	-3.14833	-6.7565	-11.75199	-0.74692
AK005330	30.27502	80.39766	49.69693	52.85661	58.17954	21.78208	46.61899	55.06059	28.81451	43.1494	69.27958	52.36295	68.6729	46.3006	65.85407	66.94964	35.15849	59.53409	44.50807	113.87155	66.46555	27.40576	69.78379	27.90154	34.50497	44.81294	63.93514	35.98352	59.91457	45.65076	36.56459	88.74779	53.77853
AK005344	25.85104	56.91049	98.21242	38.56175	81.5399	24.37387	33.44027	40.57323	58.35039	64.43942	51.90452	31.90926	42.65006	51.29312	60.81706	74.63045	49.47093	88.30789	25.3044	30.52679	54.64308	27.87943	66.20108	50.18087	44.58578	55.80651	56.73071	54.14632	29.98327	40.06571	72.83023	7.04551	43.67161
AK005345	9.80689	13.10961	13.63532	10.34066	9.19221	10.61356	21.46129	10.23974	15.16508	14.37618	12.53514	7.93329	4.75768	2.92653	5.48491	12.32619	-1.9398	6.00183	3.98045	8.27708	17.6158	13.88178	11.55606	12.60716	7.74103	10.08095	7.53389	6.16932	-1.65325	3.19504	9.95362	-2.53501	6.43989
AK005346	4.60707	13.51365	3.50802	5.83245	3.2322	14.52139	-8.47618	6.11784	-17.16609	1.79789	4.6665	-2.53369	-8.07916	-2.15352	1.77984	12.49727	7.53396	2.34386	8.40362	2.16423	-1.42088	7.53658	-3.59996	5.9789	1.81605	5.52488	-21.88771	6.58853	1.97087	49.58617	3.57697	111.44129	-12.69771
AK005363	19.74458	36.6066	49.11226	46.65962	43.95788	17.24415	32.49202	36.70706	49.65904	39.55362	56.35697	26.18148	41.74235	27.45733	32.03711	23.20921	37.66981	45.00215	26.45585	87.73437	78.77984	33.57206	95.53733	16.44198	28.14879	28.23829	46.65537	36.49033	18.92039	36.99286	100.55263	40.11887	58.63354
AK005364	22.28396	28.19586	37.74344	32.42671	30.46744	2.99821	-10.41583	20.64265	5.6588	36.375	29.15028	0	25.12414	9.36134	48.91026	13.67045	2.70351	34.88036	20.76898	19.33158	24.60233	26.3381	20.71153	25.52059	2.7522	17.33489	5.14911	20.98925	10.85212	10.17185	23.02708	3.88863	26.31135
AK005379	31.10203	11.60311	13.118	26.00676	13.96402	-0.81246	22.99019	68.10507	-23.80082	53.40925	16.80362	23.93195	20.57238	47.0728	26.60746	58.73284	97.29284	20.87277	31.8648	19.3518	17.61717	26.84686	-8.24936	-19.92476	5.09552	114.33529	-37.28018	81.59035	26.0149	0	22.66901	-61.06105	16.52439
AK005385	9.21414	21.89553	6.43137	6.92604	19.06996	15.42898	-5.65079	8.41203	15.93994	25.17049	7.89715	10.97933	17.50486	10.2292	-7.47533	10.71194	42.69245	10.78176	21.16468	14.48366	10.2619	2.74058	-0.27692	15.94374	12.71236	8.59426	5.75992	1.52043	-1.5767	14.16748	30.60297	3.24193	0
AK005419	-12.5049	-13.17153	-14.22697	-9.47774	-4.8483	-12.70621	-29.66663	-1.52946	-2.4523	-8.98946	-7.17923	-12.66846	-2.69305	-9.15244	-7.83129	0.6695	7.53396	-8.90668	-1.55623	-9.32282	-1.73663	-1.37029	-12.46139	-7.97187	-15.43643	-9.82201	-10.94385	3.04086	-1.97087	-18.10289	-5.56418	-3.64717	-8.96309
AK005423	-5.92337	-3.59224	-4.28758	5.1034	-3.55542	5.44552	-12.71427	9.17676	-2.4523	8.39016	6.46131	-17.73584	5.38611	-6.99893	-1.77984	-1.33899	30.13585	-7.50036	-0.62249	2.16423	-2.21026	-2.05543	0.55384	-3.98593	-0.90803	1.22775	-1.15198	-6.08172	1.18252	5.50957	5.16674	-8.51006	2.61423
AK005431	1.31631	11.632	2.92335	3.28075	8.08049	7.26069	21.19045	-11.47096	7.96997	20.37611	6.82027	19.42497	-4.71285	-2.15352	8.18726	-1.56216	17.57925	7.96913	4.66868	17.97972	8.52527	4.79601	6.36916	23.41737	23.60866	0	27.07164	0.50681	3.94175	7.08374	-1.98721	36.06645	-5.97539
AK005436	112.5441	151.04497	191.57681	316.77511	228.1931	102.55731	313.61866	217.18342	215.80226	263.0915	203.5312	259.28107	129.93989	233.11812	213.22479	533.14228	168.25849	197.35317	171.49614	155.99071	230.656	182.24832	260.02768	165.91454	219.74216	141.80533	310.45983	168.76776	151.75729	258.16293	251.58029	102.93123	184.11678
AK005444	46.85514	45.7913	40.16222	35.15823	33.9161	14.74106	22.20134	12.43397	39.69683	30.315	31.33785	23.79988	25.51848	33.44603	17.00322	22.26667	25.2174	27.00823	38.31181	41.75329	45.43888	22.21085	37.18682	24.53285	35.13237	11.42508	35.61477	17.62664	24.79872	12.78018	39.81447	22.09079	14.48976
AK005449	-0.54483	10.70926	11.652	7.92784	6.33946	-5.89642	5.18031	1.46282	18.2873	1.56263	5.64081	-14.1666	10.3804	22.57607	5.48491	20.67619	-3.8796	14.25434	8.95601	18.02565	26.50601	5.55271	15.85255	-10.56276	21.4367	4.03238	2.0547	-34.37194	4.62909	-6.9226	19.38336	9.77789	-4.29326
AK005458	5.92337	6.6713	15.78608	27.70415	9.69659	1.81517	42.3809	15.29461	13.48764	31.76276	16.15327	8.44564	8.75243	18.30489	23.13792	5.57914	7.53396	22.96985	9.6486	8.32394	9.31465	4.79601	15.78443	14.94726	3.6321	3.68326	19.00774	14.19068	14.58447	22.0383	5.96162	21.88302	22.03426
AK005460	410.68725	296.27394	418.4287	452.37965	498.72797	436.54924	502.92001	351.01123	215.18918	357.78047	578.28707	275.32778	463.87869	160.43695	331.76211	228.7446	409.34528	819.41411	85.2812	56.10338	60.78204	66.45897	26.5843	331.33083	32.68892	342.54273	61.63117	81.59642	29.95728	25.18663	146.25836	18.23585	43.69506
AK005461	3.94892	28.73789	48.13781	31.34944	23.27182	19.96691	64.98405	35.1776	36.78448	10.18805	26.92212	10.13476	41.06909	-4.84541	40.58034	21.20072	15.06792	64.69059	1.24498	6.82563	6.63077	4.79601	8.58451	21.4244	-5.44815	42.35743	22.4637	0.50681	-7.09515	6.29666	5.56418	3.24193	9.33655
AK005464	208.63439	156.86097	247.12044	228.55926	199.42654	403.87611	291.01551	216.41869	514.36959	206.15826	161.5327	258.4365	179.08814	310.64469	148.43863	214.23884	331.49434	365.17368	91.81735	89.73212	253.86368	149.3614	324.82691	184.84773	161.62853	269.49151	158.39787	477.4151	146.23884	312.4716	110.8861	89.15303	109.79784
AK005465	336.316	392.58008	521.13569	379.47398	484.5063	1014.68201	1302.50633	479.48593	1383.70937	390.14252	265.99052	1027.83406	368.27524	771.49714	425.73764	481.36789	557.51321	672.68836	143.17282	279.851	533.77681	281.5942	741.5912	478.31218	550.26343	593.61797	1180.20815	945.20081	239.65827	944.49853	193.15643	1012.69742	459.73176
AK005472	281.03118	354.94713	444.54395	317.50417	402.73172	897.60332	1093.42722	396.89506	1082.07667	324.21982	212.14628	828.51702	339.3249	661.12944	350.27244	443.2066	590.16038	570.02721	120.14067	244.72395	456.7336	272.00219	650.76151	384.64271	533.01095	546.9634	932.53147	804.3076	193.93399	820.92664	186.39993	874.10497	396.99014
AK005483	-6.58153	-4.27647	-2.33868	7.29057	-6.14117	-40.8414	1.4127	-9.94149	-2.4523	-9.58876	4.30754	12.66846	6.73264	2.6919	-1.77984	2.90115	-32.64717	-10.78176	-3.11245	-7.65803	-5.36776	-3.42572	-5.5384	-47.33298	0.90803	-16.57465	-10.36786	-12.67025	-9.06602	-16.52872	6.7565	9.72579	-16.80579
AK005494	343.24117	216.77012	197.09236	211.29405	183.84428	194.58198	263.45585	106.78582	241.74925	221.26823	314.63202	282.76525	351.20355	324.00839	242.43296	266.00718	96.99	263.70538	337.34298	182.64766	190.48111	335.24504	166.67401	398.31808	289.99094	105.51396	175.33426	331.82142	158.38114	183.71507	349.42441	158.25699	130.40784
AK005508	4.60707	4.61859	14.03208	6.92604	11.95913	-1.81517	2.82539	9.94149	13.48764	2.99649	5.74338	9.2902	7.4059	14.53623	17.44243	0.44633	10.04528	4.21895	4.35743	8.15747	5.84139	2.05543	14.67675	4.98242	-1.81605	6.13876	4.03195	2.53405	5.12427	1.57416	5.96162	6.48386	11.57732
AK005519	13.16305	6.6713	28.64882	39.73359	49.45261	-6.35311	46.61899	25.2361	27.58836	45.54659	16.87119	16.04671	21.54444	28.53409	39.15647	20.75439	22.60189	48.75233	20.54219	22.30817	18.94505	26.72062	22.70742	5.48066	12.71236	-3.68326	17.27977	18.24516	24.83301	3.14833	52.0648	9.32054	-1.12039
AK005535	7.89783	2.56588	23.58168	16.40377	7.11083	0.90759	0	4.58838	17.77916	13.18454	4.30754	11.82389	14.13854	6.99893	4.62758	8.03396	-2.51132	-0.93754	10.27109	15.98197	44.83662	23.98004	7.19991	18.43495	24.51669	1.22775	16.70378	15.71111	24.43884	9.44499	4.37185	6.07862	19.04656
AK005536	-4.60707	-12.14518	-3.31313	-12.39396	-2.26254	-28.13519	-38.14281	-20.64772	-28.81451	-2.99649	-5.02546	-25.33691	-14.13854	-17.76651	-12.81485	-7.81079	-10.04528	7.50036	-4.04619	-6.65916	-11.36703	-3.42572	-9.41527	-20.42792	-10.89631	-17.8024	-33.40755	-9.12258	-14.58447	-33.84453	-12.32068	-11.34675	-21.6608
AK005540	-2.63261	1.88165	0.19489	-4.73887	-2.90898	5.44552	21.19045	1.52946	3.06537	8.39016	-3.58962	7.60107	0	3.23027	0.35597	-3.79381	2.51132	-7.03159	1.55623	2.16423	1.263	-0.68514	-1.10768	2.49121	6.35618	-1.22775	4.03195	2.02724	5.12427	5.50957	1.58976	2.43145	0.74692
AK005541	21.79309	65.73268	39.66639	33.0901	31.38032	10.02392	14.80089	12.43397	12.48889	32.8152	38.85893	8.49996	43.68419	37.20871	10.42133	21.47143	29.097	33.38518	9.95112	30.53324	26.83528	17.35223	20.5935	4.08881	25.00949	4.70444	21.23188	11.89798	21.16157	16.50773	44.00547	0.36214	10.1965
AK005546	34.86894	68.13303	37.68307	45.84357	49.76474	7.07571	5.92036	9.50833	2.23016	41.87845	28.83082	18.69991	59.6873	55.60402	30.167	39.36429	0	40.51235	19.90224	33.10834	33.91453	22.90494	27.85308	10.90349	25.60495	6.04857	19.86208	9.25398	2.97585	17.04024	58.67396	15.93434	24.1496
AK005551	14.94513	38.12451	19.84961	27.80033	27.92804	8.93709	11.49509	4.34713	16.12314	33.09051	32.11359	12.63075	22.57945	17.8552	29.71743	15.89761	9.89419	26.22477	16.8696	29.70911	26.27645	16.52114	17.32365	23.61453	12.73879	13.61134	11.34614	18.54326	16.75536	4.62297	7.71711	25.83352	11.21298
AK005555	0.65815	3.93435	5.26203	6.56151	9.05015	11.79863	-19.77775	-2.29419	6.13075	-5.39368	5.74338	-12.66846	9.42569	-1.07676	4.62758	2.67799	-10.04528	11.25054	4.97992	18.64563	14.20879	5.48115	13.01523	16.44198	4.54013	-1.84163	2.87996	12.67025	-1.97087	-3.93541	28.21833	-0.81048	-0.37346
AK005556	35.95821	-11.41261	16.86409	5.33042	7.70441	16.276	-52.07916	14.29106	-26.87931	-16.587	0.36438	-29.96577	-9.74201	-46.8067	13.60661	-24.36907	48.66325	-12.72107	15.6747	-42.02518	-16.40155	9.40646	12.55244	3.19007	-36.69595	-16.00144	-37.97468	-1.18249	22.05431	-5.47715	-18.61764	-42.06791	10.67707
AK005560	50.66893	-2.21571	34.70809	41.01793	-13.31286	28.30283	80.66485	27.06216	41.03493	27.81479	21.9365	79.8996	66.60757	83.19699	85.56457	99.00716	62.0736	37.13632	48.26293	56.10024	111.45696	91.61976	152.30301	35.43634	64.31011	79.30349	97.94062	80.20119	95.55772	171.9999	30.38473	109.72967	87.47522
AK005562	89.8965	158.97707	107.59508	78.93367	132.49467	27.71319	62.16374	32.18203	55.75398	151.88751	90.25301	100.86616	150.51581	80.27046	64.17343	81.1143	56.2542	91.90301	45.77515	94.72663	114.585	83.29069	78.67013	52.47304	79.1967	47.04444	61.64095	103.99715	39.01665	68.16095	83.81995	113.35112	56.34907
AK005570	2.17931	-2.76964	1.7354	-1.72344	-1.26789	-4.1275	-2.96018	-11.70256	-2.23016	4.68789	-0.62676	5.66664	-2.5951	5.43498	2.74245	0	-9.699	-0.75023	-1.49267	2.57509	-3.62194	-6.94089	-0.88893	-4.77028	17.86392	0.67206	3.4245	-4.84732	2.6452	-1.06501	-7.33425	7.24288	8.58652
AK005574	16.45382	9.92141	-17.73498	29.16227	23.91826	19.96691	-4.23809	-22.17718	-12.26149	-62.32692	26.92212	44.76188	16.15833	10.2292	28.47743	13.16676	-12.5566	-19.68844	0.93374	-8.15747	-6.31502	1.37029	2.7692	2.49121	-9.08025	18.41628	-17.27977	-3.04086	3.1534	0.78708	34.57739	1.21572	-12.32425
AK005577	0.65815	2.73694	-0.77956	3.28075	3.55542	9.07587	25.42854	20.64772	-12.26149	14.38313	6.10235	0.84456	16.15833	5.92217	1.77984	-2.23165	27.62453	17.34458	4.35743	1.49831	2.21026	16.44346	2.7692	-0.99648	3.6321	13.50527	6.33591	16.72473	9.85437	13.3804	12.71812	2.43145	7.09578
AK005583	13.1678	56.39171	49.98998	32.42671	72.8417	3.42653	20.83167	7.93948	13.43965	71.877	21.49833	-3.32953	36.91711	6.43592	0.36775	10.10425	-27.03514	29.95607	18.80964	67.24029	25.31544	15.99099	5.6486	19.59617	3.66959	-2.66691	12.87277	2.95623	2.80055	1.5649	33.80571	2.12107	5.33853
AK005584	172.19427	168.5038	125.07533	119.93442	93.50353	-13.7061	-34.22345	-77.8069	62.24682	97.48499	128.62559	-71.5849	136.90093	60.26363	115.10459	31.20429	-24.33162	100.12714	32.13314	11.3468	32.44655	102.06014	43.93355	72.00453	-18.34797	-69.33956	-111.99314	52.32532	135.12643	-53.98903	122.48444	-99.69034	25.5487
