# Supplementary material for: GEDI: a user-friendly toolbox for analysis of large-scale gene expression data
Source: BMC Bioinformatics. 2007 Nov 19;8:457. doi: 10.1186/1471-2105-8-457 (PMC2194737; doi:10.1186/1471-2105-8-457)
Supplement: Additional file 1 — This zipped file contains the GEDI R package. [file 1471-2105-8-457-S1.zip › gedi/data/netTest1.txt]

	time0	time1	time2	time3	time4	time5	time6	time7	time8	time9	time10	time11	time12	time13	time14	time15	time16	time17	time18	time19	time20	time21	time22	time23	time24	time25	time26	time27	time28	time29	time30	time31	time32	time33	time34	time35	time36	time37	time38	time39	time40	time41	time42	time43	time44	time45	time46
geneA	0.389	-0.145	0.18	0.003	0.138	0.13	0.007	0.094	0.019	0.013	0.207	0.155	0.376	0.407	0.165	-0.138	-0.005	-0.036	-0.028	-0.312	0.099	-0.343	0.158	0.115	0.229	0.009	0.333	0.37	0.689	0.312	0.116	-0.205	0.276	0.128	0.308	0.167	0.331	0.107	0.43	-0.217	0.715	-0.217	0.373	-0.131	0.165	0.155	0.563
geneB	0.421	0.43	0.228	-0.3	-0.111	0.128	-0.171	0.073	0.026	-0.034	0.373	0.242	0.194	-0.075	-0.076	0.005	0.207	0.117	-0.108	-0.053	-0.001	0.282	0.168	-0.253	0.195	0.096	-0.047	0.263	0.166	-0.031	0.088	-0.011	0.268	0.289	-0.087	-0.037	0.136	0.193	0.339	0.18	0.158	0.226	0.152	0.046	0.254	0.129	0.224
geneC	-0.297	-0.029	0.092	0.146	0.049	-0.18	-0.08	-0.001	-0.007	0.159	-0.273	0.018	0.129	-0.895	0.033	-0.155	-0.021	-0.204	0.001	-0.293	0.033	0.018	0.097	-0.008	0.073	0.102	-0.008	-0.268	-0.125	-0.095	-0.088	-0.281	0.084	-0.279	0.039	-0.272	-0.317	-0.301	-0.127	-0.37	-0.163	-0.027	-0.002	-0.279	-0.286	-0.221	0.038
geneD	-0.019	-0.123	0.002	-0.343	-0.167	-0.102	-0.103	-0.359	-0.361	-0.345	-0.008	-0.264	-0.09	-0.115	0.033	0.091	-0.014	-0.027	0.024	-0.054	-0.096	-0.314	-0.316	-0.023	-0.002	-0.389	-0.103	-0.039	-0.091	-0.129	-0.331	-0.039	-0.322	-0.302	-0.181	-0.262	-0.187	-0.198	-0.245	-0.26	-0.083	-0.078	-0.226	-0.191	-0.3	-0.318	-0.404
