# Supplementary material for: GEDI: a user-friendly toolbox for analysis of large-scale gene expression data
Source: BMC Bioinformatics. 2007 Nov 19;8:457. doi: 10.1186/1471-2105-8-457 (PMC2194737; doi:10.1186/1471-2105-8-457)
Supplement: Additional file 1 — This zipped file contains the GEDI R package. [file 1471-2105-8-457-S1.zip › gedi/data/netTest2.txt]

	microarray1	microarray2	microarray3	microarray4	microarray5	microarray6	microarray7	microarray8	microarray9	microarray10	microarray11	microarray12	microarray13	microarray14	microarray15	microarray16	microarray17	microarray18	microarray19	microarray20	microarray21	microarray22	microarray23	microarray24	microarray25	microarray26	microarray27	microarray28	microarray29	microarray30	microarray31	microarray32	microarray33	microarray34	microarray35	microarray36	microarray37	microarray38	microarray39	microarray40	microarray41	microarray42	microarray43	microarray44	microarray45	microarray46	microarray47
geneA	0.069053769	0.993270538	0.911557111	0.776884035	0.440372298	0.700974351	0.56728134	0.343919495	0.683963193	0.416216168	0.614504553	0.545949029	0.593295772	0.644826336	0.32669896	0.647120236	0.335579108	0.593037274	0.725772347	0.730364924	0.968721233	0.68483998	0.2679153	0.543917948	0.196578852	0.938327253	0.92425783	0.970711242	0.38522983	0.523042972	0.644202301	0.816514492	0.700524352	0.813790352	0.982303412	0.659032449	0.036287464	0.562949834	0.889427765	0.229678097	0.016055195	0.634154328	0.552625062	0.120033424	0.652386308	0.596249382	0.785147337
geneB	0.089670756	0.625582926	1.200413199	1.263001173	0.836350891	1.250898039	1.398733028	0.909600397	1.200759565	1.365888482	0.635311629	1.297111434	0.918021264	1.424654246	0.549118159	0.500129758	0.710768377	1.130991636	1.394031221	0.616307135	1.07143243	1.055262362	1.407377822	1.001898852	1.344722375	0.439859384	1.231150842	1.164500343	1.21024326	0.422385393	0.580187771	0.94145911	1.017303514	0.827203525	0.886036382	1.259690472	1.512903044	0.535897721	0.952324581	1.04289326	0.790647259	0.145815911	1.162429682	1.246883961	0.193675827	0.555121338	0.740128631
geneC	0.233970697	0.794927449	1.756534509	1.65250629	1.40393191	0.95865946	1.754497515	0.803050254	0.86841771	1.362410116	1.024195329	0.93146767	1.419771906	1.574578941	1.169578733	1.274244196	1.454921418	1.588672002	1.163054283	1.332518862	1.306803886	1.207529717	1.406511784	1.635045226	1.074542061	0.563313079	1.424975738	1.584528102	1.484292259	0.951584059	1.386008219	1.202622424	0.896820632	1.544505978	1.351626673	1.372560487	1.364121414	1.3340395	0.683554226	0.983814847	1.3140256	0.757930794	1.089964914	1.573334709	0.267331455	1.032036539	1.345211336
geneD	0.114863435	1.476071603	1.095192588	0.093269247	-0.618474961	-0.345681414	0.375161119	-0.616330859	0.799321999	0.112025948	-0.056263862	0.288245013	0.419790776	0.380460241	-0.337297981	0.411091936	0.200379878	0.40818729	-0.388696329	0.553469982	0.234067845	0.3862293	-0.368296428	-0.238711605	-0.458168558	0.831984696	1.301048314	0.5995753	-0.150118802	0.253925828	0.165690825	0.274287633	0.526890965	0.762506547	-0.149137466	-0.149247334	-0.229804789	-0.370518908	-0.209476769	-0.266733399	-0.49593854	0.487804397	0.1542081	-0.590323141	-0.296130747	1.040576517	0.593225162
