# Supplementary material for: GEDI: a user-friendly toolbox for analysis of large-scale gene expression data
Source: BMC Bioinformatics. 2007 Nov 19;8:457. doi: 10.1186/1471-2105-8-457 (PMC2194737; doi:10.1186/1471-2105-8-457)
Supplement: Additional file 1 — This zipped file contains the GEDI R package. [file 1471-2105-8-457-S1.zip › gedi/data/normTest2.txt]

	microarray1	microarray2
1	7.222117251	8.116538315
2	21.68075144	39.03432334
3	1.267298108	1.822650253
4	640.1961439	819.6906869
5	41.18261304	42.36595889
6	0.619599758	1.838851526
7	0.098231106	0.099631018
8	357.356887	492.5221173
9	43.3457493	64.4630673
10	269.9646654	406.5544077
11	0.123590273	0.222222353
12	13.72266455	13.20539725
13	299.0927058	248.4535441
14	5.603701806	12.87867334
15	10.12405805	7.856221188
16	9.740393349	13.1409738
17	25.92624633	45.67750519
18	29.6230727	25.66493943
19	0.0818288	0.060025851
20	206.7268072	218.97827
21	0.246393058	0.106199832
22	0.081590869	0.007695517
23	26.17251543	16.57213732
24	7.017517992	3.812448277
25	0.24924371	0.441520797
26	0.403048886	1.333482367
27	0.93549756	0.58625164
28	0.640957521	1.80424548
29	4.80879761	10.73429977
30	0.330353512	0.340267831
31	2.491908635	7.450184197
32	0.542057825	0.68668732
33	1.721608446	2.302276979
34	47.55434339	84.74291825
35	0.415934142	0.658179209
36	3.162985997	1.458787711
37	1.072476346	0.612152599
38	0.150044032	0.120931517
39	9.584439945	28.39651139
40	0.311689697	0.662873903
41	0.085591041	0.027140978
42	2.976191699	4.233598002
43	0.009449434	0.117005084
44	3.41002655	4.435483336
45	0.396043963	0.570461358
46	33.30302556	31.80770544
47	0.979883396	0.163532223
48	1.634352026	3.186320217
49	2.595507639	3.321323192
50	0.120591	0.403628289
51	0.020608081	0.065445651
52	0.0648542	0.136212757
53	0.240716549	0.222165695
54	0.179539937	0.153454719
55	11.13270781	10.76558794
56	0.350825163	0.806179781
57	1.132582337	0.697004667
58	2.262203208	8.989738431
59	0.272634775	0.22429962
60	0.099275016	0.344794606
61	3.288119876	4.271895336
62	0.257558143	0.535196259
63	0.364850762	0.544614122
64	1.014041625	1.148027873
65	0.073377251	0.433822638
66	0.401172012	0.247854993
67	0.518330341	0.284329874
68	0.224783941	0.782499936
69	0.284013546	0.155600386
70	20.85542441	36.0990571
71	20.15191803	12.26236504
72	1.09678448	0.931544132
73	0.488660884	1.446448287
74	0.325189163	0.372942218
75	0.4897789	0.176731205
76	0.007534207	0.351113302
77	0.080713524	0.315695842
78	0.088657706	0.458642103
79	0.134654953	0.301798762
80	0.376165153	0.810665163
81	0.204143533	3.041003711
82	0.212241815	0.394204848
83	0.43391334	0.44388429
84	0.169565466	4.001336896
85	0.882810988	2.615840364
86	0.428725568	1.741537911
87	0.084383716	0.186364252
88	0.045068124	1.073583277
89	466.1031749	555.75122
90	0.18097629	0.166254746
91	0.149459135	0.14313884
92	0.206294911	0.337825369
93	0.21698249	4.396227805
94	0.356287028	0.039405249
95	21.30649439	49.78334012
96	0.62007425	2.062222012
97	0.156478304	0.02336162
98	7.331270169	24.71667471
99	0.170732382	0.073369268
100	1.219449466	1.437094715
101	0.461567301	0.749876923
102	2.297588213	5.376567454
103	0.354491656	0.657260937
104	0.152080896	0.208785876
105	0.865123417	1.180694334
106	0.480890801	0.295760127
107	2.384220561	1.450877892
108	3.701087483	2.388886915
109	0.233760938	0.138823138
110	25.44508938	5.732401871
111	0.280358559	0.790611435
112	0.442513099	0.371359022
113	0.717411711	15.72135032
114	0.228374822	0.202554956
115	0.158288333	0.241815477
116	1.884081186	1.604058714
117	0.085193393	0.181728271
118	0.043121665	0.138373397
119	1.418365503	0.449796398
120	0.792458725	0.374287627
121	0.030131484	0.236895619
122	0.053143805	0.14944638
123	0.184132813	0.363764198
124	0.13346927	0.656348831
125	3.274425079	14.37217895
126	0.332458454	2.285357646
127	0.134838093	0.384781701
128	3.744540772	3.962497053
129	0.072872076	0.147889898
130	0.082441777	1.814520554
131	30.8329926	18.54175979
132	3.683441416	2.070125666
133	0.194862718	0.570118181
134	0.073518476	0.164527409
135	1.324775489	1.120369634
136	0.224971327	1.295977659
137	0.131782248	0.157593106
138	0.371385439	0.872171757
139	4.505232221	6.691995271
140	3.607344601	0.662465847
141	1.316988832	2.901175699
142	0.483329697	0.677475246
143	0.100331117	0.765287918
144	0.077170654	0.298205818
145	0.309419833	0.10523958
146	2.149818155	1.002052607
147	0.117983348	0.083616159
148	1.761583039	1.342888194
149	1.233512597	0.775247703
150	0.432261932	0.393188819
151	1.19565952	1.088559796
152	0.113968794	0.409238025
153	0.254296695	0.559723039
154	0.368759432	0.270886352
155	0.075094546	0.258883942
156	0.357686944	0.948700666
157	0.536303101	0.598789514
158	5.78840253	6.781674137
159	0.314901012	0.000754462
160	0.10561176	0.404020786
161	1.16168265	1.192823272
162	0.366133288	0.277042707
163	0.495530199	0.389308475
164	6.000294503	6.455384117
165	7.396872817	6.890733587
166	0.132583296	0.277592554
167	3.513055999	52.81535604
168	0.034851886	0.718979779
169	0.65625866	0.567734432
170	0.183952413	0.2261573
171	0.145555533	1.85322565
172	0.162318776	0.442666288
173	3.524037808	1.68894601
174	46.20249445	62.61886761
175	0.104001856	0.105483239
176	1.002057274	0.59937136
177	0.906586003	0.47903167
178	6.827830718	8.082747793
179	5.309981855	2.214541514
180	2.205620842	1.19937271
181	0.164990945	0.075934733
182	0.043089612	0.238376949
183	3.840322435	2.024806841
184	0.750921212	0.531268651
185	1.407096589	1.019234388
186	0.13222592	0.280237283
187	1.624836431	1.232542635
188	2.922371633	2.951883206
189	0.292583581	0.222165695
190	0.059232892	0.08057776
191	0.529739384	0.72192365
192	0.015440446	0.309498388
193	7.516287039	7.692239224
194	0.455112893	0.890790245
195	0.245773643	0.792009098
196	1.355008748	1.342930467
197	0.349770432	0.310088748
198	0.15966236	0.181397129
199	0.076897315	0.418280419
200	4.43325516	4.573231732
201	0.780998727	2.590593175
202	3.316276272	2.251229524
203	0.579262858	3.795735614
204	0.029312629	0.13600051
205	0.269309906	0.287873793
206	1.278674688	0.741211173
207	0.428579138	0.477828933
208	0.412737895	0.638870256
209	0.561157777	0.895819897
210	0.127863716	0.160838763
211	0.889620443	0.462064192
212	0.307355299	0.753591403
213	0.128846259	0.227522965
214	2.360015161	3.817889801
215	0.865571472	10.55156956
216	0.255421011	0.034630412
217	0.095684272	0.048686604
218	4.1438155	2.369548605
219	0.704833012	0.647222477
220	0.694857719	1.509105363
221	0.758946485	0.474564195
222	0.288184666	0.507212162
223	0.331198393	1.829664992
224	0.097405539	0.359129685
225	2.383220073	2.795622004
226	0.58077263	0.503846144
227	1.296816889	0.559065159
228	1.378976628	1.027367023
229	17.73820608	10.5647342
230	1.383024605	0.809770963
231	0.069983893	0.124793954
232	0.147152287	0.294083283
233	1.840104914	2.57049277
234	0.102199635	0.173921199
235	0.515769261	0.747007324
236	0.191457717	0.418326802
237	0.131298304	0.812797326
238	0.10522603	0.191664864
239	4.723712293	10.90370682
240	0.631980524	0.396059886
241	1.430510804	0.412887627
242	0.1680735	0.383242539
243	0.220529264	0.085402796
244	0.561162024	2.490365339
245	7.41862494	6.665140519
246	0.086812885	0.003712718
247	0.533570251	0.210793568
248	0.216072408	0.22009518
249	9.218606503	18.28389921
250	0.418071548	0.550636024
251	0.257701696	0.358116885
252	1.238825566	0.608131931
253	0.146933807	0.320047945
254	0.134654953	0.027531713
255	0.809243474	1.532713872
256	0.034636968	0.062485927
257	0.867963384	0.734044955
258	0.266317619	0.461738041
259	23.15183269	38.18117607
260	1.241390344	1.319853899
261	0.917192628	0.623346237
262	0.652492447	0.37923831
263	0.054207303	0.033415346
264	0.297057012	0.36454743
265	11.62634401	13.13112527
266	0.284501736	0.559592109
267	10.04627531	5.570116126
268	2.610439622	0.735185455
269	4.327430262	12.55590787
270	0.271287869	0.630245899
271	0.375258221	0.050629125
272	0.658313057	0.823860329
273	0.235866154	0.244928442
274	0.975344901	0.529511957
275	1.881649003	1.234172802
276	0.290405903	0.460433731
277	0.051832377	0.071776677
278	2.668183288	1.597154356
279	1.612986729	2.775924958
280	5.356474414	8.755353674
281	0.497885538	0.500216211
282	0.621208155	2.08911346
283	4.914726064	4.478541709
284	0.21575229	0.16824776
285	0.364497084	1.069113747
286	0.249545472	0.331504325
287	5.030049571	3.897711924
288	0.025739418	0.434124423
289	0.481245027	0.342180995
290	0.379405096	0.528231132
291	1.037107231	3.096012534
292	7.856984452	6.628069701
293	23.2243215	11.08514182
294	0.004763276	0.317060039
295	3.083380625	0.203191699
296	1.959747341	0.949692035
297	0.155114139	0.300674407
298	22.85356014	12.63654551
299	0.124842937	0.116203944
300	1.311000698	1.224362736
301	0.127340322	0.009534409
302	0.367477728	1.522990701
303	1.715390736	2.095210221
304	1.289321174	0.788168092
305	9.571241831	25.39668195
306	0.021826433	0.209639564
307	12.24699508	13.15214923
308	1.025916531	2.00398456
309	0.964129408	0.037103992
310	0.26203541	0.172984433
311	0.610584134	0.491289188
312	0.497870333	0.481799402
313	0.439085359	0.560119645
314	0.303244861	0.332150755
315	1.069804177	1.00821454
316	0.357667767	0.438024729
317	9.053345163	6.912037609
318	0.264270207	0.391441519
319	0.533451217	0.739480607
320	3.612164039	1.978877401
321	0.727513983	0.641302736
322	0.286655306	1.370319214
323	0.135284915	0.150771533
324	15.31087523	10.70491742
325	12.77253732	5.642299096
326	0.426801026	0.086960747
327	0.897457097	1.253288884
328	2.601848355	1.688359761
329	0.275838693	0.490407906
330	0.070713507	0.018061302
331	0.532186361	0.637322287
332	2.18544068	1.853809551
333	3.532024727	10.05013212
334	0.190149165	0.512744103
335	0.247796125	6.096481358
336	0.464808887	0.066632828
337	0.970811336	2.10009808
338	0.192320679	0.242940712
339	1.131453638	6.35960849
340	0.837666019	3.880282962
341	0.411429891	1.988741483
342	3.334514359	2.488255193
343	0.174706117	0.033785825
344	0.3592863	0.538271647
345	0.372506331	0.255495026
346	0.177017485	0.187916624
347	0.232422662	1.20578887
348	26.3111811	11.73073736
349	0.225222819	0.077291004
350	0.367415677	0.168300308
351	18.49292036	16.5917874
352	2.191352381	1.723923416
353	0.478302463	0.238846066
354	2.142509825	1.671662656
355	0.298371043	0.491162662
356	0.217692174	0.374318452
357	0.280721277	0.163965525
358	0.191230881	0.409226576
359	0.201718335	0.168260383
360	0.125677956	0.279719434
361	0.305847855	3.751026817
362	51.46075283	49.89034344
363	0.550274182	0.968574145
364	0.333110744	0.095024394
365	0.119214507	0.454947879
366	0.806807592	0.39639778
367	0.234684307	0.266113864
368	0.134182515	0.630688302
369	0.947932706	0.92903415
370	0.236470913	1.165662331
371	0.065601141	0.082019165
372	13.72929319	7.223401604
373	0.278286903	1.73031521
374	7.734644378	4.530608423
375	0.941856768	1.795006692
376	0.544482337	0.152342107
377	0.060419123	0.34172274
378	0.31308208	0.104633662
379	0.866688254	1.131258258
380	0.677182339	0.529745928
381	0.132827802	0.151188689
382	0.667762628	3.934678821
383	0.422787567	0.622498421
384	1.266366657	2.097267231
385	0.442019567	1.922882493
386	1.782120988	2.673638056
387	0.257447465	0.14355306
388	0.22210506	0.410104923
389	2.408624032	1.993767025
390	0.145762096	0.239581153
391	0.345224128	0.423259871
392	0.714646945	0.385803307
393	0.370562064	3.138317032
394	12.84443109	26.85702291
395	0.16227645	0.355182995
396	0.264500742	0.275503839
397	0.324219221	0.608744307
398	0.130807649	0.322882023
399	0.390450051	0.213516091
400	1.285070743	3.094217677
401	0.107357546	0.216247421
402	1.046953628	1.116685685
403	0.113987012	0.062485927
404	0.122608962	0.163447089
405	0.299233183	0.212452211
406	2.005981286	1.131759961
407	0.338881631	0.479826057
408	0.075991341	0.408321221
409	4.744812947	4.774993182
410	9.904238883	5.487220376
411	1.095760569	1.074559381
412	0.289800871	0.385666212
413	0.217945857	0.256809317
414	0.09011529	0.106796649
415	0.124199414	0.257162476
416	0.534871132	0.736215575
417	8.861150641	7.781918677
418	0.291648021	0.517317554
419	0.473985461	0.233553674
420	0.165115321	0.235395795
421	0.801081223	1.542086526
422	0.572826942	0.793612257
423	0.869045785	1.287115808
424	0.25584441	0.364867416
425	1.000477095	3.731993815
426	1.023011225	0.368514375
427	1.665857811	0.687010242
428	1.607221321	0.641885757
429	0.145179665	0.08599022
430	2.380870625	1.239718541
431	11.82879655	4.925205767
432	0.68285693	0.457315188
433	21.78870772	27.73030171
434	86.02867363	30.60223773
435	2.876648069	1.498601896
436	7.548483467	21.27987473
437	0.439973662	1.198784699
438	0.14363195	0.243091605
439	0.027403428	0.342377097
440	1.178141117	1.650010172
441	1.982860204	0.898832756
442	3.517915982	0.246574462
443	0.523375792	0.522009019
444	0.981484944	1.107220264
445	0.827943998	0.550894654
446	0.709743814	15.31284621
447	0.822036407	0.933648407
448	0.164777807	0.112189441
449	0.728678297	0.491260125
450	0.345046879	0.78811525
451	0.092304611	0.556678768
452	0.250148861	0.524900342
453	0.160895437	0.309199539
454	1.951247576	1.878320185
455	0.18482058	0.359622874
456	0.210779848	0.334464048
457	0.506948146	0.274734111
458	0.439311784	0.564492298
459	0.121517931	0.493749264
460	0.399131038	0.710765239
461	2.418863693	2.670789887
462	0.499199021	0.550193621
463	2.916692795	6.121995691
464	2.243516381	2.494616749
465	3.549577649	6.53252188
466	0.801636532	0.587344877
467	0.214237586	0.301468207
468	2.24511245	2.187410811
469	0.031848778	0.217260808
470	0.527768543	0.481147393
471	3.159079381	1.605325741
472	1.475491947	2.872375785
473	0.065043914	0.085732176
474	1.069698978	1.125992874
475	0.902112161	0.91054483
476	1.459636457	1.880230707
477	0.79538129	1.140942679
478	1.727936013	1.713114935
479	0.428922817	0.182771308
480	1.54875852	1.58742913
481	0.388404694	0.204774602
482	0.325648314	0.38543958
483	0.47005419	0.827765626
484	0.403057105	0.451455041
485	4.339329276	1.931681814
486	1.574764634	1.783700324
487	2.540036713	2.40167931
488	0.537148119	1.658464848
489	0.322391249	0.292566725
490	0.58814123	0.86870123
491	1.005053396	0.34988297
492	2.571451545	2.097262828
493	0.241688409	0.227804494
494	0.291157502	1.138277401
495	0.467402294	0.090119801
496	6.967600433	5.895405089
497	0.270329982	0.485786897
498	9.586340105	11.07349433
499	12.79808976	14.36440652
500	0.163418026	3.662640812
501	2.821884498	2.715568552
502	0.748910784	1.663440777
503	0.03993213	3.615793687
504	0.084578499	0.048332271
505	4.291722811	4.197326855
506	0.141310308	0.00501879
507	2.809189916	1.487687438
508	0.588197254	0.817971412
509	0.182412642	0.291853362
510	4.033185411	9.868881479
511	0.950096001	1.276665182
512	8.564219375	6.568263436
513	1.498180725	0.801407293
514	1.236664463	1.143923833
515	0.093222639	0.252328045
516	0.35414743	0.267956279
517	0.20124083	0.131278514
518	1.525124318	1.548037678
519	0.399131038	0.183586538
520	0.248941947	0.331553644
521	6.067916756	7.713539136
522	0.49524775	0.512109415
523	0.312912501	1.168337297
524	0.480931621	1.041072405
525	4.095342786	4.909720793
526	0.092422276	0.288586275
527	0.37009716	0.83894077
528	2.399246511	2.360395244
529	2.749094061	2.895687205
530	0.832186758	1.139575839
531	0.210366585	0.33552969
532	1.167742424	0.973011089
533	0.308177305	0.469877721
534	0.244795757	0.647003184
535	12.57761967	15.16341685
536	1.362218453	1.890871563
537	0.569236061	0.399211014
538	1.213436127	1.13365786
539	0.885666707	1.080698709
540	0.264090766	0.095003551
541	1.236768429	1.114117871
542	0.578538792	0.250108105
543	0.67786764	0.055831099
544	5.118959865	7.481547523
545	1.772059125	1.047888694
546	5.655687735	3.966496585
547	0.493445255	0.333035267
548	0.523386066	1.278054626
549	1.277912815	5.093253022
550	2.159636197	1.942581594
551	11.07125834	7.809890738
552	0.274756566	0.523694376
553	0.382077128	0.58152847
554	0.226555068	0.54171223
555	1.601832877	0.535196259
556	0.281843813	0.439654897
557	3.093949581	3.527566207
558	0.076499599	0.204504229
559	1.380781726	40.58506593
560	0.406505528	0.595279942
561	0.182104852	0.954844104
562	0.676454163	0.650237979
563	0.546068818	0.854553738
564	3.913098901	2.180566046
565	0.05748423	0.38700164
566	1.982938556	1.129276107
567	15.18045564	8.188853977
568	0.291431732	0.414794626
569	0.623949498	0.105430104
570	0.946564158	2.10733358
571	0.134478936	0.000334664
572	2.950317632	3.561757152
573	5.647330975	1.638946876
574	0.341724338	0.240604521
575	0.243329406	1.360369998
576	1.739155615	3.335175357
577	11.1536545	8.584907405
578	0.483647212	1.34440387
579	0.377033868	0.768291383
580	0.272405474	0.086191019
581	0.188139696	0.662493736
582	4.540461345	5.774034105
583	1.154310489	0.940643184
584	1.257686355	1.487822478
585	0.477503744	0.659216962
586	0.982573098	0.456179972
587	11.7104924	8.84763294
588	2.78873525	2.460619557
589	0.917485761	0.407006049
590	7.072319643	4.623793631
591	0.380563246	0.498078469
592	0.353738139	0.563617768
593	0.977844888	0.90722226
594	0.257340622	0.364200436
595	2.015173612	2.744282746
596	0.438359923	0.539147058
597	0.066663955	0.111508076
598	0.072872076	0.042250482
599	0.380979796	0.689019989
600	0.005776504	0.814094297
601	0.436108277	0.199467238
602	2.929014523	4.199032468
603	0.880680841	1.351379859
604	4.649358936	3.294445542
605	1.795214177	2.254580277
606	3.412147519	4.32398436
607	31.44131344	21.75324969
608	2.134011704	2.414796388
609	0.604323823	0.519792896
610	1.00721902	1.656675569
611	2.129274727	4.905071896
612	4.802221018	8.112772461
613	0.624908892	1.024402309
614	7.24833212	2.871093492
615	0.171478913	0.370295729
616	0.715070892	0.539363709
617	0.851532312	4.275440428
618	5.541743323	4.420277836
619	0.132859581	1.52124252
620	0.006228942	0.215329737
621	0.129667717	0.227096708
622	2.950620901	3.369877692
623	0.676267051	0.518323602
624	0.193463487	0.569929712
625	0.183191636	0.540872341
626	0.580126368	1.024069112
627	0.304809835	0.393485026
628	0.629365475	0.19461079
629	0.075094546	0.175037921
630	0.193250212	0.439103875
631	4.295034941	12.90495682
632	2.688832737	2.530435806
633	0.029976767	0.075079285
634	0.589090489	2.058780548
635	0.959042452	0.441172041
636	0.493930021	0.24745457
637	0.034393831	0.540905807
638	4.219188523	1.444793167
639	8.632247083	12.48154899
640	0.170738957	0.125222853
641	0.636057677	1.16858213
642	0.187080582	0.153186694
643	0.138763063	0.18161701
644	1.364154776	7.965366359
645	3.496980249	3.491797056
646	0.825316758	0.761952431
647	1.469205474	3.076773449
648	2.142213678	1.508625678
649	13.14918764	5.356740652
650	0.315779042	0.179341586
651	5.06106744	2.766580192
652	25.47055635	28.43994024
653	44.76064323	112.6817898
654	0.093985196	0.217288403
655	81.20457227	858.8936293
656	0.633519473	0.110817024
657	0.10161967	0.056375075
658	2.613138912	0.335109892
659	5.22685642	2.739645591
660	4.56421006	0.734460643
661	0.040947686	0.134840927
662	1.952405315	2.290733998
663	0.453242868	0.577609669
664	0.732522998	1.771237016
665	0.751799926	2.300589567
666	0.329088519	0.230199692
667	0.960172247	2.517405037
668	0.323961018	0.869033545
669	0.16711027	0.073639348
670	1.006421122	0.721679404
671	0.230985077	0.401479686
672	0.324158403	0.705926405
673	5.902111339	5.954788033
674	29.05801064	21.49311575
675	0.096475732	0.142727261
676	0.065904274	0.292579348
677	5.777798233	6.151746757
678	12.94515931	8.573371469
679	0.545010251	1.72775356
680	2.50781371	1.78254309
681	0.329257961	0.356797604
682	13.47559441	16.56575169
683	4.916256931	3.082101656
684	1.247916255	1.663522095
685	0.101812261	0.634241321
686	0.557719764	2.657368676
687	3.113839076	2.084495974
688	6.270127117	6.520300763
689	2.370247699	1.19896348
690	0.112120822	0.521085757
691	4.466594534	4.124454593
692	0.247176984	0.733407331
693	0.040836528	0.065116858
694	5.792989105	2.399530413
695	12.75616788	8.040428617
696	0.685340617	1.40385815
697	2.436063759	2.049793932
698	11.96101658	4.779930948
699	0.206125606	0.498172997
700	0.311334102	0.290066137
701	0.373679822	0.342229433
702	3.449182015	4.937106311
703	0.843837705	0.741015072
704	1.395750419	1.077811495
705	1.491937811	0.739830243
706	0.554257094	0.273696945
707	0.400586431	0.404020786
708	1.007515441	2.334817501
709	3.555463872	2.709167071
710	0.293581055	0.508817082
711	18.50896761	11.58192919
712	3.226871213	1.933293487
713	6.595046844	5.189422613
714	4.987015435	3.224719124
715	0.177350479	0.147837056
716	0.212404819	0.605920504
717	5.042688814	4.047827046
718	0.647888202	0.742016423
719	0.068858892	0.046309901
720	0.538919109	0.413529654
721	0.537640555	0.30782536
722	6.854578157	4.609602692
723	0.748603543	2.201672793
724	0.781779365	0.44534918
725	3.057333965	2.195219057
726	0.325488597	0.378204374
727	0.845669787	1.316532796
728	0.555843986	1.047155956
729	2.919423043	1.717715687
730	0.104059935	0.116203944
731	0.167570654	0.293305335
732	11.02323929	3.401768847
733	0.693556153	0.599404239
734	0.139064689	1.134498337
735	2.525640314	4.974906933
736	0.172120929	0.218304726
737	1.951239905	1.071768457
738	0.067091189	0.003800201
739	4.02528561	4.693146634
740	0.401079415	0.374822503
741	0.340051698	0.788802486
742	0.190187108	0.207373534
743	1.41763267	0.593726983
744	3.482900544	2.961280226
745	1.055883778	1.105372859
746	0.517260816	0.960726268
747	0.212252773	1.319480484
748	0.265626975	0.086960747
749	0.468417713	0.708603719
750	6.458685144	4.508984414
751	0.309155192	2.125352902
752	0.477534975	0.430050032
753	0.019680329	0.000474988
754	0.079296828	0.169756684
755	15.61446253	8.584518725
756	0.498418519	2.079912248
757	0.22891342	1.464502544
758	0.229412157	0.184509801
759	7.080479155	1.539126802
760	0.635647839	0.877964384
761	5.27236986	3.99052724
762	0.206787758	0.588062643
763	0.82943706	2.922463869
764	1.039780084	1.643918402
765	1.942878488	2.108019055
766	0.281067421	0.163863951
767	2.931074126	0.465860576
768	1.683554834	1.340723738
769	4.731133766	4.621347059
770	0.139488773	0.35574165
771	0.492537912	0.509479365
772	0.245610639	0.252321587
773	1.844302745	0.985794089
774	0.5212577	0.515428463
775	2.206229024	1.116289665
776	0.109053883	0.305605421
777	3.201470268	1.748618996
778	0.723829409	0.470617505
779	0.230719202	0.298037018
780	1.124714178	1.701527331
781	18.62354267	10.92010419
782	0.167830775	0.131139952
783	0.961660788	0.167076141
784	3.746774063	4.342188334
785	0.825700571	1.808887626
786	0.282367343	0.256297926
787	0.504775536	1.024335669
788	0.270013973	0.295744861
789	0.704743565	0.516394586
790	0.092334884	0.188985788
791	0.494320272	0.525719095
792	0.062219837	0.061565013
793	0.07868529	6.817206088
794	0.17920119	0.134171599
795	0.194074136	0.805432951
796	1.181552282	1.374331369
797	0.435705013	5.286429452
798	0.112915432	0.521270409
799	1.129523205	1.386905351
800	5.272431774	5.594725691
801	1.722892753	1.26686451
802	0.06442313	0.28629588
803	0.13512739	0.145447436
804	0.310404569	0.2706515
805	0.030553239	0.373271011
806	0.202880184	0.183022306
807	0.95669136	1.244685077
808	1.449100376	2.540558519
809	0.204886776	0.308551347
810	1.467393801	0.938513662
811	2.11458136	1.768012496
812	0.21099915	0.439420632
813	0.943123268	0.857936196
814	4.810823242	7.919506787
815	0.170179265	0.256371905
816	3.160969405	5.891662721
817	0.100733011	1.531092805
818	0.135499012	0.040485862
819	2.681557282	8.005029358
820	1.295397522	1.532383317
821	0.259318175	0.778959247
822	1.628125001	3.109874093
823	0.094312573	0.126810746
824	0.393749717	0.482726187
825	0.120702774	0.684553395
826	0.341125881	0.319006963
827	4.249726968	4.712992811
828	12.0983322	5.894450415
829	10.95546034	6.919723732
830	0.137647239	0.398934476
831	0.194229606	0.253425098
832	34.73002178	36.50435313
833	8.42703745	7.143619993
834	0.468365113	0.447267628
835	0.102544957	0.056237393
836	0.185665461	0.105699009
837	0.295799416	1.54864301
838	0.125318936	0.324742345
839	0.110892266	0.188803778
840	0.305013933	0.535946024
841	0.600092707	1.614360209
842	0.627816801	1.718832409
843	0.01920296	0.687720963
844	14.35037053	15.6495666
845	0.499082863	0.297950416
846	0.264769767	0.163863951
847	0.572407241	0.481893343
848	0.671479392	0.545770768
849	5.516364568	7.536333823
850	0.245505714	0.996009569
851	0.26387845	0.480977126
852	0.255273212	0.29979518
853	0.939470199	0.829271028
854	0.070759874	0.419680431
855	0.052273172	0.108900337
856	0.264116655	0.176137029
857	0.120291703	1.105178518
858	0.239499498	0.297331287
859	0.601324825	0.435532948
860	0.298157357	0.407415866
861	0.339908693	0.209409996
862	0.5034726	0.510010718
863	0.09340345	0.440461907
864	0.406760993	0.343171484
865	8.730747488	5.780665154
866	0.017173356	0.163188752
867	0.18092095	0.175371705
868	3.337115573	8.969300425
869	1.140078601	0.989063818
870	0.523957401	1.631113678
871	0.162491232	0.088499909
872	0.288299728	0.526471796
873	2.325136701	1.696032085
874	3.580440459	3.595143728
875	0.714842139	4.052256356
876	0.412579137	0.111159027
877	0.121517931	0.018061302
878	0.218516919	0.61101474
879	1.312929897	0.904655327
880	1.465667329	2.167734314
881	0.721297369	0.511017059
882	2.38704231	4.590331315
883	0.121110695	0.207311005
884	0.106162686	0.278581869
885	0.292526324	0.364830133
886	0.196085796	0.250820588
887	5.342620449	2.592171968
888	0.131931554	0.140593336
889	2.244933283	1.581103094
890	0.022482901	0.249368028
891	0.510760109	0.246976059
892	0.407150284	0.461738041
893	0.458714732	0.089782495
894	0.704602615	0.676884886
895	97.74338276	75.45353554
896	1.731961799	1.129609009
897	0.111646741	0.027863442
898	0.520046677	0.525113764
899	0.731999331	1.967098393
900	0.149564608	0.182182416
901	0.011709162	0.079318952
902	0.077586862	0.15437622
903	0.15841764	0.03376645
904	0.056575928	0.052678503
905	0.83023619	0.525155744
906	0.458824314	0.960263023
907	8.430727092	1.897581287
908	7.696843353	42.33009697
909	0.032610377	0.141840988
910	0.699463881	0.581516728
911	0.377946827	0.289764059
912	6.137676416	4.908715039
913	3.03940408	1.495838861
914	0.07009868	2.405135746
915	0.234846489	0.531434221
916	0.566461569	1.413003879
917	0.694765122	1.089134596
918	0.115598559	0.071218316
919	0.570617074	0.505404387
920	13.26037441	16.1318812
921	0.113236098	0.41787295
922	0.131355698	0.107889886
923	0.192302461	0.345856137
924	0.229554614	0.225130996
925	0.721237509	0.66548311
926	0.551293162	0.179041269
927	1.322792321	2.250778608
928	26.19712108	11.37595801
929	0.849020271	0.739868406
930	1.735625689	2.542486655
931	0.456544451	0.500970673
932	1.816791241	6.002171795
933	0.569595354	1.802920327
934	2.292458931	4.123114174
935	0.254830909	0.226251534
936	1.337295014	1.870595312
937	0.434249895	0.344534507
938	0.320886818	0.296709516
939	5.122399111	7.522288493
940	0.480269332	0.516770643
941	0.56841159	0.271116214
942	2.093350302	1.55402171
943	0.419039436	0.638150727
944	0.851173704	3.232575514
945	0.916787584	2.91565257
946	0.089347528	0.074140757
947	0.096592437	0.231326982
948	0.752571524	6.230657653
949	0.175480728	0.285507951
950	0.556382858	0.390466002
951	0.325996101	0.201028711
952	0.463608685	0.218270085
953	0.730310391	0.427032183
954	0.54487341	1.490192723
955	0.079170603	0.036073284
956	0.160569703	0.742078952
957	0.224504369	1.004399367
958	9.492242725	8.111701536
959	0.238866112	0.412765798
960	219.2988633	223.1805446
961	0.159514287	0.141307874
962	2.216757161	1.707959637
963	0.253116081	0.096421764
964	0.162617799	0.330729019
965	32.18581463	49.05930985
966	2.159738383	4.716716979
967	3.114932435	5.496423643
968	6.421314779	6.151795488
969	0.145973727	0.629502886
970	0.08403675	0.169101447
971	2.769996371	1.644217838
972	24.78718685	4.084570833
973	0.382480528	0.154797192
974	0.403216821	0.834626537
975	1.368130702	1.717190793
976	0.381023629	0.480082339
977	2.15484936	0.392181303
978	0.092532132	0.309216272
979	0.296931403	0.448157424
980	11.42598779	15.67771714
981	0.699945496	0.782168208
982	9.076560211	12.091078
983	0.761656597	0.820440001
984	0.036380493	0.237822991
985	0.836946336	1.254147855
986	0.491353189	0.551408981
987	43.46101692	53.22534677
988	0.134654953	2.070968786
989	9.086446743	7.223875418
990	0.599930799	0.30243844
991	8.060317485	5.231853344
992	0.223315399	0.694793241
993	65.89288833	78.77728945
994	2.709735321	2.021889098
995	4.566480609	14.75955342
996	0.19072187	0.099402037
997	0.623506237	0.775507215
998	0.62032355	0.356918259
999	2.715879337	1.343864591
1000	0.092877454	0.356663151
1001	0.221005126	0.267083803
1002	0.277596396	0.441367262
1003	0.985293346	1.825257112
1004	3.715388545	5.100594499
1005	0.273874427	0.608217358
1006	0.499464758	0.128409796
1007	0.269523592	0.435651255
1008	8.669802095	14.02891206
1009	0.28252884	0.746297483
1010	31.86685729	27.75179067
1011	36.80895267	64.05984971
1012	0.206301486	0.533097561
1013	0.043300833	0.006586427
1014	1.792706382	1.029394384
1015	0.183130681	0.411942641
1016	0.245820079	0.536184986
1017	0.263982964	0.120184981
1018	0.064509152	0.277350657
1019	0.289376102	0.161273826
1020	0.428440654	1.927756261
1021	2.903831921	2.796734616
1022	0.094220113	0.158035215
1023	0.52500638	0.750535683
1024	0.192296708	0.338903928
1025	1.877580479	1.905924115
1026	1.317714268	0.741346213
1027	1.293237103	8.135439213
1028	7.872653651	9.967087238
1029	3.32977519	2.836562599
1030	7.67961096	6.74952347
1031	0.300038888	0.11905593
1032	0.338840812	0.177132215
1033	1.493772222	1.210859914
1034	0.213777751	0.084788071
1035	1.097913865	5.079118447
1036	5.475968082	2.499852777
1037	1.899352874	1.378539331
1038	0.047181422	0.188691049
1039	4.525505528	5.226550384
1040	0.209533621	0.291127375
1041	2.964345285	2.620321342
1042	0.203344129	0.092661782
1043	0.269309906	0.290244918
1044	0.555994662	0.504867457
1045	1.069571726	2.597082139
1046	0.169235896	0.231200749
1047	1.594244838	2.323217568
1048	40.35390649	16.73994738
1049	0.074782236	0.08921474
1050	0.044166808	0.050257178
1051	0.157954791	0.199790453
1052	0.223392107	0.177334188
1053	0.811670178	0.853869438
1054	0.475398801	0.380659165
1055	10.92306885	16.47992851
1056	0.691138078	0.497137887
1057	0.362806227	0.198547498
1058	78.35840841	119.8487435
1059	0.22546075	0.953265604
1060	1.781475821	1.13235766
1061	0.958634394	0.343343807
1062	0.102981369	0.044397911
1063	0.504527332	0.80410633
1064	6.290975732	5.286748264
1065	0.172851159	0.024007757
1066	0.289059271	1.70049956
1067	7.383304862	16.13822104
1068	1.817280801	4.794380224
1069	2.283603023	1.707468796
1070	0.186721562	0.085809678
1071	0.046302434	0.091551518
1072	0.919099364	1.314738232
1073	0.831436529	2.128836933
1074	4.652995978	5.464632887
1075	0.552131605	0.312517706
1076	0.139967922	16.14938003
1077	1.585106481	0.297269345
1078	0.044666093	0.276273273
1079	7.190489008	7.805398017
1080	0.427137992	0.021987442
1081	28.38179906	49.34771294
1082	59.58445282	116.0371031
1083	0.140041206	0.272425514
1084	2.887883013	3.582745298
1085	0.061043606	0.169487192
1086	3.319493888	7.304633427
1087	79.42610997	33.29411029
1088	4.445229238	6.737730372
1089	10.26808121	12.10266678
1090	0.5942973	1.056451989
1091	2.294287589	32.56499077
1092	6.83394268	11.04166482
1093	0.135211084	0.455988567
1094	2.416807103	2.939653869
1095	0.369281044	0.190179424
1096	16.18894102	3.621223468
1097	3.029278384	7.128670482
1098	20.31906857	15.68136322
1099	77.53412898	107.2018821
1100	5.711183591	3.927178231
1101	0.156165857	0.242708502
1102	0.677576288	0.373368769
1103	2.933233723	4.186104446
1104	32.58718896	102.3788652
1105	0.076649727	0.4558183
1106	0.282506924	0.293833165
1107	0.024776531	0.148273587
1108	1.018652856	1.273873084
1109	1.33131592	0.92009333
1110	0.602855144	0.731980018
1111	56.82996127	57.59675716
1112	15.63681626	10.1094722
1113	4.743054149	5.551350268
1114	0.783930058	0.358143013
1115	1.447382122	2.19409206
1116	45.25320334	61.46585647
1117	20.23928157	3.808172795
1118	22.50757537	42.77596841
1119	15.97356871	9.769447443
1120	0.314982377	0.157684992
1121	8.630518968	6.544037266
1122	0.587299226	0.370728737
1123	9.870129144	14.32084145
1124	0.050617244	0.678794528
1125	0.544470009	0.403251351
1126	1.024813994	2.084301633
1127	0.015805629	0.395671793
1128	0.448276863	0.405325096
1129	0.793144027	1.926629265
1130	22.17126454	13.80260621
1131	1.839052101	1.846952163
1132	3.842328891	3.199638093
1133	0.098670258	0.127213518
1134	0.060298308	0.062157134
1135	0.664492961	0.423972353
1136	0.769484758	1.214434363
1137	0.636531758	1.181684823
1138	0.78594528	1.141312277
1139	5.352305348	1.793482502
1140	78.81999612	44.18451743
1141	0.220140383	0.051779313
1142	2.067640608	2.43681847
1143	209.1994789	215.0214065
1144	1.296278291	2.396217237
1145	1.243578158	1.270207043
1146	0.625049569	0.464553624
1147	0.231769687	0.632141449
1148	0.20796714	0.22183514
1149	0.372400584	2.355377042
1150	0.267314957	1.077073473
1151	0.138948326	0.320389655
1152	0.414422589	0.299999207
1153	0.031098892	0.272306914
1154	0.111314706	0.011510689
1155	0.179885259	0.183196977
1156	0.857482778	0.849385231
1157	1.411770282	2.124508022
1158	0.562558515	1.021595532
1159	7.18228128	2.91773336
1160	4.619984804	3.123078653
1161	0.042557589	0.013620542
1162	0.161177886	0.454670753
1163	0.229412157	0.457120555
1164	101.7346923	144.0928558
1165	0.186932782	0.790694807
1166	2.484027189	1.344710646
1167	0.194501644	0.676500022
1168	0.651824404	0.31289934
1169	153.7055604	217.9720133
1170	0.208018643	0.212761629
1171	3.099068453	3.981689168
1172	0.251510697	0.236891803
1173	1.358367451	1.543146883
1174	24.18299288	26.22901193
1175	8.714419698	2.16785996
1176	3.671313923	3.963640196
1177	12.41426397	3.390397895
1178	0.11701053	0.255495026
1179	0.235075654	0.340000981
1180	1.41275488	1.519074835
1181	0.371435299	0.176546846
1182	29.62368198	36.67216671
1183	0.157214561	0.438786237
1184	1.650118479	2.285132188
1185	1.422374578	1.664491153
1186	252.2581352	492.9629254
1187	280.3470883	470.6685835
1188	0.279121921	0.020771495
1189	0.636533813	0.518128381
1190	2.467768162	1.424960787
1191	0.332790078	0.420996483
1192	3.857797554	3.033679848
1193	0.232711412	0.304975137
1194	0.308692891	1.424129411
1195	0.345115642	1.540875863
1196	0.536936624	0.779626814
1197	0.055376137	0.324555051
1198	23.09851643	34.40176914
1199	3.293641737	6.780560938
1200	0.102162925	0.118526632
1201	2.034592998	0.958106493
1202	0.252420917	0.571356145
1203	0.335493204	0.228282124
1204	22.57144881	13.94153533
1205	3.109745622	0.488993509
1206	2.28590946	3.040545162
1207	1.944719748	1.96120889
1208	0.891463073	1.15744104
1209	0.82021405	0.361515783
1210	30.42878447	64.80426985
1211	0.221784669	0.293305335
1212	0.178542463	0.26070933
1213	4.099898129	3.024606336
1214	0.245528727	0.600951327
1215	0.832254425	1.129668897
1216	15.83770725	18.74042354
1217	1.038430028	1.510774575
1218	0.398915298	0.688055921
1219	2.443779187	1.233866614
1220	0.172358312	0.051560607
1221	0.078524066	0.037456563
1222	0.224211236	0.595964243
1223	9.881944327	13.66051246
1224	0.188303248	0.364863599
1225	234.4814021	246.6287244
1226	4.486542929	2.449363096
1227	0.092532132	0.127247865
1228	0.94540094	1.501049349
1229	0.298893203	0.369818098
1230	4.144172739	3.250227586
1231	0.190165739	0.393943281
1232	10.67188608	9.88104447
1233	0.386898757	0.589736845
1234	0.112582165	0.174984199
1235	32.14861138	26.25758169
1236	1.00304201	1.197051784
1237	0.502711824	0.693501848
1238	1.902419266	1.61190072
1239	6.828017008	5.721198838
1240	1.017515116	0.597075093
1241	3.318043016	3.274368035
1242	15.8899496	12.9290503
1243	0.75695318	2.279051867
1244	3.590080429	4.76383301
1245	405.2267929	389.1701283
1246	8.451129158	5.039862917
1247	0.08896851	0.096572656
1248	6.101986498	14.78345549
1249	0.795834414	1.890560677
1250	7.542216445	3.320993812
1251	0.145321712	0.920449718
1252	0.154680603	0.272553802
1253	16.38891042	17.95697803
1254	5.895285995	4.675296112
1255	0.031599067	0.047686721
1256	33.70148718	720.0044951
1257	0.206878985	0.896968911
1258	23.43313969	35.62824437
1259	0.153841065	1.051110865
1260	0.877245705	1.653278726
1261	0.102639609	0.671820007
1262	0.339759798	0.067587796
1263	0.479027899	1.75492184
1264	1.040062122	2.355585473
1265	0.663065649	0.961954251
1266	1.51486822	2.223096003
1267	0.347709048	0.196817519
1268	0.290470009	0.584098633
1269	6.835590801	3.036910239
1270	0.128846259	0.03355655
1271	0.287570867	0.73625873
1272	14.35669454	9.034673859
1273	4.072846598	3.680417356
1274	1.021761848	0.530143709
1275	0.252821578	5.207643614
1276	9.439682583	8.635045983
1277	2.556011099	1.48032864
1278	0.098218915	0.244218602
1279	8.666338193	30.30585436
1280	0.115750468	1.57476972
1281	10.79488255	13.86857852
1282	55.62522024	15.33257965
1283	3.587102526	3.655426155
1284	0.48036097	0.157577254
1285	0.024468261	0.180022951
1286	0.222199849	0.046022794
1287	56.32509287	59.27806813
1288	0.490084772	0.817136513
1289	0.149390783	0.392933711
1290	2.365030751	1.565307822
1291	0.27254163	0.786664745
1292	13.59721562	3.904749267
1293	1.425134961	4.005655826
1294	0.335845238	1.654993734
1295	5.347355508	3.741564626
1296	0.05871443	0.109077357
1297	0.879285309	0.556223449
1298	0.099979083	3.132764541
1299	0.176071515	0.102084929
1300	0.777944663	0.330049709
1301	1.653581012	1.359562106
1302	0.249595743	0.047254006
1303	2.657553788	1.884189139
1304	0.952333949	2.659496436
1305	4.352289596	1.754456539
1306	0.2810729	0.580759623
1307	0.547214776	0.302328353
1308	2.638382058	9.182318337
1309	0.595474079	0.264328401
1310	9.362837868	4.42715137
1311	3.398656546	2.597069809
1312	2.866852217	2.840802854
1313	50.51222002	40.34680846
1314	3.007660226	4.750007266
1315	0.01458762	0.070920641
1316	0.298077088	0.148631443
1317	0.240462455	0.442498956
1318	3.959299971	2.324335464
1319	0.191457717	0.763441981
1320	3.687715681	116.5053794
1321	17.08521065	16.39547921
1322	0.306204409	0.363994647
1323	0.547409833	7.616879878
1324	2.689612964	1.705336633
1325	0.35601951	0.178123584
1326	13.55415299	41.43236068
1327	0.174972676	0.474051043
1328	10.87858932	6.613673853
1329	5.425337689	2.930041372
1330	0.265990652	1.071650737
1331	18.15009375	7.356715405
1332	0.541662917	0.557440276
1333	4.849700367	4.123838693
1334	0.236639533	0.316190206
1335	1.18771164	1.059206805
1336	0.45731098	2.192256397
1337	5.378376664	3.421227519
1338	8.299851639	9.260717843
1339	0.311202603	1.072369972
1340	0.229588722	0.561718108
1341	0.103273818	0.31226524
1342	0.126721729	0.619701039
1343	0.776336266	1.028980751
1344	0.153686142	0.941737007
1345	0.082367946	0.296768523
1346	0.696425981	0.458116621
1347	0.519531913	0.964491241
1348	0.304238637	0.093248912
1349	0.027480615	0.24860241
1350	0.67813735	0.478986754
1351	2.136349098	1.861787183
1352	0.212934376	1.256271212
1353	1.015456746	0.508524104
1354	0.187875739	0.110750091
1355	0.211690067	0.687048992
1356	25.86566256	12.3134031
1357	1.177559919	0.728520059
1358	0.189706589	0.447390338
1359	0.202971411	0.204887918
1360	137.9284796	133.119776
1361	6.032887072	4.576261325
1362	17.03043366	39.90147719
1363	2.629869691	5.844241969
1364	0.110930072	0.377521541
1365	4.47736704	6.61863393
1366	3.300786789	10.57137112
1367	101.9498509	124.5749168
1368	9.251939302	6.813356862
1369	40.64151667	69.93951325
1370	0.306820948	0.293060502
1371	2.128526005	1.699853423
1372	0.72723537	2.378902765
1373	1.486151035	0.98406822
1374	0.220087784	2.318121277
1375	0.684954476	0.205659114
1376	0.164402213	1.350716402
1377	5.345442745	8.805360734
1378	2.706778238	3.838008994
1379	0.031310043	0.100306218
1380	2.419345034	0.911534439
1381	3.738959736	3.797167038
1382	0.414865439	1.893639001
1383	0.212999715	0.717343153
1384	0.819471629	0.629642916
1385	2.010156652	1.552373342
1386	6.613909277	3.563549661
1387	0.131892789	0.298402213
1388	0.178759299	1.297943958
1389	2.869586848	1.70056796
1390	0.203252764	0.094170119
1391	0.816776585	2.860210445
1392	0.402946837	1.031993023
1393	10.49459916	7.543704657
1394	0.39042334	1.912312386
1395	0.126512974	0.197282233
1396	2.94249947	4.239665993
1397	3.001365809	2.045418637
1398	0.178920796	0.268607113
1399	0.340476878	1.017839073
1400	0.111111568	0.403042627
1401	4.26432993	5.842606224
1402	1.328931131	1.562213646
1403	0.045514947	0.079246735
1404	0.109271678	0.424685129
1405	0.096214925	0.90733998
1406	0.623085166	2.406365784
1407	10.808622	7.511229307
1408	0.057068022	0.218823749
1409	15.99524522	10.9939687
1410	0.260000463	0.181112665
1411	0.854222836	1.631322109
1412	2.879088471	2.124850025
1413	0.817379151	0.326891242
1414	12.6900765	17.36418077
1415	0.021449401	0.390168621
1416	2.719407893	1.605661873
1417	0.607907034	0.458642103
1418	0.649466189	0.550636024
1419	55.67860006	29.54317213
1420	1.258794782	1.173049898
1421	0.008822212	0.294506016
1422	19.54780515	36.53252834
1423	0.162642045	0.172759269
1424	0.481601033	1.243699872
1425	5.446772022	3.673487457
1426	2.285490033	2.614928551
1427	2.604417242	3.62140313
1428	0.433019421	0.48449022
1429	2.025536827	0.9402592
1430	0.168705654	0.218526955
1431	0.583504796	0.253641749
1432	0.129332258	0.24580767
1433	1.04659091	1.256526026
1434	1.738253203	1.383167386
1435	0.223095001	0.285191195
1436	0.095548253	0.200086367
1437	2.626533727	2.290931274
1438	0.241037489	1.074517401
1439	6.731527441	4.464245087
1440	0.328476501	0.848476353
1441	0.761596874	6.05481507
1442	0.778369158	1.013540399
1443	0.159825775	0.107738994
1444	0.147389807	0.986597577
1445	1.073786953	5.26012308
1446	0.936539004	0.286366336
1447	1.083285288	0.555943094
1448	0.880112108	7.85315402
1449	0.162991065	0.268878073
1450	0.102199635	0.165545492
1451	0.043969012	0.270010648
1452	26.36374124	17.51767306
1453	3.849620509	4.09617605
1454	1.007039442	0.461738041
1455	0.092976078	0.070145922
1456	4.680640899	2.93328057
1457	0.463398835	0.507006372
1458	0.178005371	0.157053827
1459	0.98040268	1.975706017
1460	8.137302466	5.941736127
1461	0.29310944	0.34852347
1462	1.162866415	1.39462905
1463	0.831096138	0.486535194
1464	0.13865307	0.228649081
1465	1.92693999	1.785294383
1466	3.551300011	5.467893221
1467	0.453143147	0.738434928
1468	3.306747528	3.078253604
1469	1.199886253	3.667115919
1470	2.252698023	7.677582104
1471	0.058671145	0.247761933
1472	20.18001279	18.35370666
1473	1.120842218	0.158556587
1474	0.120397313	0.25143502
1475	2.505009495	2.706686445
1476	0.686879018	0.699433918
1477	2.587732762	0.605920504
1478	1.506853083	3.263044053
1479	0.408301996	0.237226173
1480	0.631870667	0.378810879
1481	2.057455191	1.244954863
1482	5.671813345	3.782606794
1483	0.25584441	0.29683164
1484	0.068307692	0.214378292
1485	0.099548424	0.330459526
1486	0.171694516	0.313513479
1487	0.52263885	1.629895676
1488	1.29829817	4.716942437
1489	0.228473309	0.693039482
1490	0.276491531	0.760432938
1491	0.135535037	0.367173076
1492	0.855988347	1.176093582
1493	0.274396861	0.483661779
1494	0.263440394	0.434735919
1495	0.322715476	0.743911386
1496	0.617947117	0.795873296
1497	0.305640334	0.229506878
1498	1.322732872	1.008127938
1499	3.314991144	4.155233136
1500	0.185802987	0.034677969
1501	0.835388758	4.578497117
1502	1.391162474	0.899065259
1503	4.078331201	2.717773813
1504	0.27608498	0.314536553
1505	0.431882365	0.353093692
1506	0.392152963	0.526024696
1507	0.019010095	0.190558417
1508	1.920691323	3.439315829
1509	4.406121442	3.559813751
1510	8.310904128	3.106201006
1511	46.78883086	45.83134741
1512	218.1981292	78.97662253
1513	0.339152848	0.203337307
1514	0.141905615	0.151235953
1515	0.345160434	0.108624092
1516	2.106880177	1.761771595
1517	1.955702926	1.694280676
1518	2.93947965	9.937780043
1519	157.8091876	115.3825139
1520	0.062915686	0.596848754
1521	0.137527658	0.119099084
1522	0.516886044	0.541410445
1523	0.489172771	0.382756395
1524	38.29571517	32.031597
1525	0.520104755	0.93996681
1526	24.35705589	23.82196801
1527	0.226728756	0.393894843
1528	0.057663945	0.103389239
1529	0.408453357	3.732835173
1530	63.44755526	55.02714626
1531	0.486403622	0.257124606
1532	0.141599469	0.03345938
1533	3.281409592	3.01756136
1534	0.794277247	1.849517335
1535	22.75995916	22.52582859
1536	0.981423989	3.537556229
1537	48.51831418	54.58041527
1538	0.698468325	0.534713931
1539	0.142913774	0.244611098
1540	0.361109479	0.761012729
1541	2.592556583	2.244884407
1542	8.47847985	5.375283988
1543	1.819598197	8.809211135
1544	1.063819467	0.133125626
1545	20.34852434	29.02947071
1546	12.23259923	2.999272252
1547	9.083365283	15.84244359
1548	36.79685915	38.16294685
1549	0.063319908	0.139980959
1550	8.268614057	12.70503896
1551	7.828124262	9.609436828
1552	1.856801997	1.590030117
1553	2.291094629	0.498764238
1554	6.588425323	3.785097401
1555	1.499243949	2.243662002
1556	3.035786214	3.1876577
1557	0.35868524	0.217705559
1558	2.206186835	3.285474778
1559	1.23701499	2.233697227
1560	1.373027122	0.562855085
1561	0.181266272	0.229506878
1562	0.566590192	0.549382794
1563	0.504430762	0.337752859
1564	8.350301222	3.603733444
1565	9.134723305	6.060712794
1566	4.88366217	4.33571992
1567	0.17388781	0.089535606
1568	3.539725636	5.331582119
1569	2.63425984	1.237993259
1570	0.598893874	0.754712234
1571	1.060011065	0.715520994
1572	0.348655019	0.191040744
1573	0.466211954	1.037613621
1574	3.480920389	5.288566607
1575	8.802105408	4.430939535
1576	0.083379529	0.669002662
1577	0.281347267	0.825953742
1578	0.099507742	0.052564013
1579	0.578968081	0.799676726
1580	5.802277316	7.005313235
1581	0.454704424	0.311597672
1582	0.487826825	0.180611843
1583	0.513736233	2.153932056
1584	4.789312749	0.53277464
1585	0.483406404	0.379628458
1586	0.630055571	1.469310847
1587	1.232659634	1.450391454
1588	4.092313378	4.808216536
1589	4.809404149	2.874239336
1590	0.308766996	0.358082538
1591	1.836803468	1.923908503
1592	154.703585	73.84362431
1593	5.939070223	7.182190929
1594	0.556722152	1.165616535
1595	0.570538038	0.108073364
1596	1.22104937	15.49840286
1597	7.459323325	14.29723059
1598	0.476208342	0.535676531
1599	4.287664423	2.010237791
1600	0.228228666	0.507911727
1601	0.144764211	0.113092447
1602	0.078903085	0.154697967
1603	2.073076173	1.743418196
1604	10.00157114	9.171900297
1605	41.47674119	29.48380621
1606	74.06430053	264.012008
1607	0.633885889	0.459560081
1608	0.819206576	1.296995742
1609	1.587386892	1.47096538
1610	1.816980545	1.196097991
1611	1.676184864	2.383241658
1612	5.651302792	6.244346009
1613	0.147954157	0.273194949
1614	7.45384201	3.831749011
1615	3.259828692	5.145969688
1616	7.203867385	6.03746537
1617	0.987286514	0.424830444
1618	0.08761544	0.169002222
1619	0.958384135	0.2322112
1620	0.271404575	0.240103699
1621	0.678431716	1.951094103
1622	0.371647615	0.23611591
1623	0.1332186	0.284384771
1624	2.218234333	0.055680207
1625	2.790491035	1.663018043
1626	0.295372181	0.643547335
1627	0.142985002	0.285962684
1628	0.92547227	0.577836008
1629	0.781093241	0.308154153
1630	0.227769242	0.30782536
1631	1.447518553	1.287601071
1632	3.224646141	3.249213612
1633	0.184971393	0.327064445
1634	1.783303931	0.608492135
1635	3.306255228	3.101962512
1636	0.577092714	0.743632499
1637	0.204253115	0.285191195
1638	0.15422022	0.185756572
1639	0.275407486	0.420355924
1640	1.408803062	1.5219597
1641	2.366156711	2.819219945
1642	0.040790161	0.927038788
1643	0.125520431	0.183766494
1644	1.845946756	1.496139472
1645	3.402451114	3.032890158
1646	0.168892766	0.415243487
1647	0.078504753	0.102459225
1648	0.754983709	2.858320473
1649	0.281772036	1.759307409
1650	0.121728055	0.253641749
1651	0.194325627	0.831754883
1652	0.05428949	0.030517271
1653	1.131101604	2.141562688
1654	0.212928075	0.273873965
1655	6.57130306	3.05297882
1656	0.007785356	0.412133752
1657	25.5414606	11.70325379
1658	0.112032882	0.831519737
1659	0.27710122	0.533010079
1660	4.155886559	5.864617151
1661	0.491268673	1.123990173
1662	2.903417152	1.591113372
1663	0.089424647	0.292636594
1664	4.139831629	2.80087271
1665	0.125677956	0.823580855
1666	0.575283781	1.157596923
1667	4.920850081	6.5706237
1668	0.597525052	1.060287418
1669	0.289236932	0.380469522
1670	0.403605839	0.539448843
1671	0.856335039	1.290436323
1672	0.143425524	0.477390053
1673	0.095648658	0.116127911
1674	2.187218929	1.57476972
1675	9.162355623	8.063271508
1676	0.297128788	0.239008701
1677	3.87313417	2.16880612
1678	1.422945503	0.593846464
1679	0.293703925	0.292735819
1680	1.032626677	0.297801579
1681	1.93920227	3.120455355
1682	0.156340915	0.285692017
1683	0.14363195	0.43108074
1684	1.378793352	2.020711608
1685	0.34487456	0.445952162
1686	0.533757226	0.706441905
1687	1.465002164	0.855264753
1688	1.529936633	3.292818604
1689	0.20857861	0.454174041
1690	0.109878491	0.23717157
1691	5.708983722	1.405487437
1692	3.05470152	0.724295069
1693	0.336685598	0.547929059
1694	2.21133365	5.877430096
1695	0.526395749	0.749132442
1696	7.770626334	4.664207569
1697	5.396457774	3.641434254
1698	0.733061596	2.555531516
1699	0.300038888	1.482200118
1700	0.077872736	0.758447557
1701	0.135879058	0.428439534
1702	1.122396646	3.017787993
1703	0.233805319	0.286021103
1704	0.189006631	0.278770338
1705	4.158145054	3.181909107
1706	0.630566088	1.569752398
1707	0.575751972	1.054474828
1708	0.250131739	0.605486615
1709	0.753160941	0.924350612
1710	1.338590553	1.169144308
1711	0.319924821	0.178810233
1712	0.373326008	0.604107152
1713	2.451788845	2.225408709
1714	0.178134816	0.370107847
1715	0.206099991	0.04079616
1716	0.297753819	0.310209109
1717	1.962730724	4.81129486
1718	0.276370442	0.010463249
1719	1.19113527	1.141797834
1720	0.964668142	0.12563355
1721	1.90643519	2.323070785
1722	1.089654633	1.33059985
1723	7.262889057	4.61463205
1724	0.266547742	0.395975339
1725	0.26196514	0.53330746
1726	0.233716968	0.615650721
1727	0.082847917	0.050966725
1728	0.215081508	1.138829597
1729	6.202935523	4.106281736
1730	0.411105664	4.974104913
1731	1.074247336	0.513958289
1732	0.26900554	0.666070534
1733	1.404460034	1.235902195
1734	0.696891159	0.426355809
1735	0.185097139	0.046173687
1736	0.326377996	0.093958459
1737	0.105189319	0.227169219
1738	0.236470913	1.392099692
1739	0.524140815	0.532160208
1740	0.095874261	0.477129367
1741	2.99360189	4.234818646
1742	6.303732777	4.796168036
1743	0.354670138	0.256303798
1744	0.104445391	0.370581368
1745	7.627857894	9.332330123
1746	0.017249926	0.464001428
1747	0.239386628	0.51446733
1748	1.247412312	1.126919072
1749	1.030110389	0.689108939
1750	1.796762851	5.954862011
1751	0.212661927	0.29683164
1752	0.135274094	0.161966346
1753	0.144706132	0.294999206
1754	12.82663271	12.46912531
1755	0.978668674	1.516418364
1756	1.616042711	2.943972799
1757	0.088388955	0.246532776
1758	3.711398646	5.359239478
1759	0.162219604	0.215752471
1760	0.41031941	0.452962204
1761	0.211921286	0.425960083
1762	0.926645898	0.928336346
1763	0.287059939	0.263708098
1764	1.247802563	1.610641912
1765	2.542954346	1.091042183
1766	0.34072248	0.59992473
1767	0.736113742	0.447678619
1768	1.348250523	1.198320279
1769	2.388826039	0.834714019
1770	1.52183246	1.086589974
1771	0.320145904	0.842714256
1772	0.729403596	1.08893233
1773	0.263801331	0.287670059
1774	0.07722387	0.201552431
1775	0.25845398	0.42423803
1776	17.51931727	16.09530416
1777	0.391519439	0.427609625
1778	0.157361539	0.282666534
1779	6.067424183	2.642036943
1780	0.095439629	0.201813998
1781	1.548151707	2.045561603
1782	1.146094131	0.426271262
1783	4.1413877	3.513826771
1784	7.002782984	2.186403296
1785	0.248941947	0.274844198
1786	0.109818631	0.178043148
1787	2.445074726	4.110350549
1788	0.335543612	0.287907259
1789	12.19431878	13.58318623
1790	3.980657048	2.317908736
1791	7.404162244	3.63521537
1792	0.305372678	0.388867834
1793	0.206878985	0.170789153
1794	1.635808377	0.244352761
1795	0.568130374	0.288149157
1796	0.128330263	0.530708235
1797	5.202212416	4.033140569
1798	1.332033411	0.754563397
1799	0.032274506	0.34716808
1800	0.387584195	0.246841019
1801	0.635339775	0.932982308
1802	0.4435692	0.49786035
1803	8.583854364	5.065768866
1804	0.147289265	0.198925023
1805	0.349999733	0.557038679
1806	0.011181933	0.298847258
1807	0.64299644	1.708738465
1808	4.250608012	3.783943102
1809	1.479796346	1.093033729
1810	27.97264219	35.22783326
1811	0.308260999	0.42683931
1812	6.87319129	8.564746526
1813	4.091046057	2.289451118
1814	19.32969876	22.89562203
1815	2.24263342	6.168679007
1816	0.189706589	0.123266241
1817	4.69075591	4.745240355
1818	0.205914797	0.175995824
1819	0.534998795	0.887521104
1820	5.604977894	9.423058191
1821	1.064085205	0.799296559
1822	2.846524119	3.863914944
1823	0.75250646	1.426898904
1824	0.260628919	0.304865637
1825	0.791341806	1.514590041
1826	2.065386771	4.10535407
1827	0.43501026	0.634452687
1828	0.128743252	0.320651515
1829	0.017953994	0.162550541
1830	2.219968476	3.974522656
1831	0.016851594	0.477397686
1832	1.882238008	1.889021515
1833	0.791245236	0.391836071
1834	0.251355912	0.152996463
1835	14.69364971	13.06819665
1836	0.336082621	0.320098438
1837	0.682646395	0.064884648
1838	4.535287408	1.738513603
1839	0.459622212	0.542816916
1840	0.320540674	0.771588707
1841	1.405307929	3.726242287
1842	2.103110814	2.292257014
1843	2.334019183	1.631682313
1844	1.677882297	0.195826443
1845	0.528103866	0.898867983
1846	0.143840704	0.239506881
1847	1.129805928	2.050635583
1848	0.697614403	0.670050983
1849	0.188044497	0.355843517
1850	0.247188079	0.657438838
1851	0.06494666	0.137798009
1852	0.352399315	0.271752076
1853	3.042835655	1.109947191
1854	0.034851886	0.30243844
1855	0.127556885	0.055354643
1856	0.09310655	0.105430104
1857	0.235064285	0.412357742
1858	0.62838978	0.678177747
1859	0.52263885	0.295883718
1860	0.677389175	0.810102986
1861	0.533757226	0.882389291
1862	3.792736791	2.781185645
1863	0.38074844	0.026888218
1864	0.252153809	0.320510604
1865	6.163206942	6.184661867
1866	0.980854982	3.2557243
1867	1.131249951	1.21363293
1868	7.171337825	2.246163177
1869	0.659028631	0.241800212
1870	0.239540044	0.56743705
1871	0.215102603	1.165444506
1872	1.206619412	1.921883197
1873	2.685019815	2.981086479
1874	6.048418745	6.775656052
1875	0.168455258	0.303977602
1876	3.013133323	3.256760585
1877	0.215243964	0.103890942
1878	0.550654844	0.608086721
1879	7.791525357	5.598367073
1880	3.024543873	2.001278476
1881	0.147621711	0.307040074
1882	2.508552844	1.944535857
1883	0.205563174	0.419233038
1884	2.036341934	1.054851472
1885	0.176220684	0.054757531
1886	0.259642402	0.46665966
1887	1.783881705	1.675055095
1888	2.646908397	1.595094996
1889	2.036645204	1.47513606
1890	0.192791747	0.228152956
1891	6.32305436	2.278228123
1892	0.15841764	0.037561953
1893	4.753404762	2.788464886
1894	0.44378042	1.047989681
1895	4.110592832	6.018529832
1896	0.461806327	0.045128595
1897	1.308624128	0.250434256
1898	0.507524276	0.344988065
1899	67.74635327	60.96648103
1900	0.318488195	0.391688114
1901	0.419995269	0.535196259
1902	0.8920203	0.767639375
1903	5.979333018	0.91054483
1904	0.084489394	0.180277472
1905	3.267626856	3.546404869
1906	0.624246603	0.695492806
1907	13.1790949	12.91727833
1908	2.466588507	1.746574315
1909	0.460258064	0.311947896
1910	0.696091344	0.445139574
1911	0.498842467	1.695538015
1912	1.895719667	1.780355443
1913	0.650230664	0.306451182
1914	0.961741742	0.876252899
1915	11.09349701	10.54005828
1916	2.292759461	4.653526495
1917	2.782210161	2.214464013
1918	0.116487273	0.146217164
1919	1.096489292	0.352995348
1920	0.390109113	0.409659878
1921	0.119907069	0.734181169
1922	0.702744644	0.475590205
1923	10.60439861	42.59925159
1924	2.06031228	1.495151625
1925	2.108472137	2.566166207
1926	12.11894576	9.163723921
1927	0.424911139	0.59446618
1928	0.541742227	0.394757631
1929	1.187087294	0.921700306
1930	0.174587083	0.235486506
1931	0.089769969	0.139113474
1932	2.443194017	2.050217253
1933	5.190186834	5.268302979
1934	5.099483771	6.827884813
1935	4.116988613	2.724659677
1936	4.148203731	3.464250665
1937	0.380400242	0.749876923
1938	0.0960148	0.166225683
1939	0.08789104	0.056029549
1940	0.201929556	0.320988821
1941	1.744102168	1.894341209
1942	0.279613946	0.452789588
1943	1.801560098	1.180424842
1944	1.535727793	0.196476983
1945	0.158619683	0.146217164
1946	0.944569072	2.885044295
1947	1.366015486	0.80402149
1948	1.024828514	0.884092556
1949	0.107567807	0.228968773
1950	1.323807876	1.132673536
1951	0.259115721	0.70457806
1952	2.398959131	2.714684334
1953	5.879932941	17.80753928
1954	4.486599364	3.716008606
1955	0.908543146	0.215025016
1956	0.143786735	0.390973576
1957	0.720573714	0.407868544
1958	0.244900545	1.194870008
1959	2.040882484	2.478379074
1960	0.684816676	1.446173804
1961	0.302741466	1.451348477
1962	0.508828033	0.783830667
1963	0.249693546	0.203128876
1964	0.832309354	0.593601337
1965	0.256238085	0.412847996
1966	0.159264302	0.665809848
1967	0.395400577	0.5921112
1968	0.106464038	0.140060516
1969	0.531714471	1.069693245
1970	4.334059454	2.6710265
1971	0.194106325	0.408296268
1972	0.103614071	0.343504974
1973	0.928315935	1.534918252
1974	8.9450963	7.080723074
1975	0.064548876	0.171265609
1976	0.115784987	0.251533364
1977	11.02616953	21.53883676
1978	0.219623291	0.362464291
1979	2.450360985	3.792848107
1980	0.561865543	0.728336874
1981	136.0259875	471.2578932
1982	8.459922057	11.65188928
1983	0.36426655	0.614308541
1984	18.96881296	24.69117446
1985	0.226179063	0.156258853
1986	0.173142512	0.205554311
1987	0.144724761	0.03376645
1988	0.556573805	0.587344877
1989	0.703198041	0.26900959
1990	1.883373831	21.44242762
1991	0.506419684	0.426822577
1992	0.735158731	1.123216628
1993	0.156558847	0.010208434
1994	0.279704352	0.894285725
1995	0.296749085	0.139254386
1996	3.125755075	5.337971858
1997	3.846728079	3.479236578
1998	3.281500272	2.421615319
1999	0.917119345	1.136272057
[truncated: 17,347 more rows]
