# Supplementary material for: GEDI: a user-friendly toolbox for analysis of large-scale gene expression data
Source: BMC Bioinformatics. 2007 Nov 19;8:457. doi: 10.1186/1471-2105-8-457 (PMC2194737; doi:10.1186/1471-2105-8-457)
Supplement: Additional file 1 — This zipped file contains the GEDI R package. [file 1471-2105-8-457-S1.zip › gedi/data/normTestn.txt]

	mcicroarray1	mcicroarray2	mcicroarray3	mcicroarray4
AA015085	3.119170984	6.25	6.447368622	0.020271301
AA024083	8.68115942	1.481481481	0.4453125	0.067192078
AA032529	4.476851852	4.632124352	6.123016357	0.088001251
AA041973	1.847222222	2.786046512	5.945098877	0.16891861
AA047943	9.974093264	2.402777778	6.240001678	0.174602509
AA060082	5.125	3.675409836	3.906780243	0.227092743
AA103180	4.07253886	5.677536232	3.046356201	0.247013092
AA105755	10.47668394	11.30120482	10.27586365	0.258930206
AA116457	4.569948187	2.78238342	4.287067413	0.272727966
AA118546	0.290909091	4.295081967	3.015625	0.294643402
AA124289	1.381526104	4.805555556	3.122528076	0.380950928
AA124955	4.502590674	0.232931727	6.877952576	0.383930206
AA170147	5.08852459	5.989637306	2.888889313	0.385826111
AA230756	4.243523316	9.233160622	4.752349854	0.462745667
AA240611	2.338181818	4.726973684	7.101165771	0.493671417
AA269839	13.91566265	10.53815261	8.019454956	0.522579193
AA271520	3.658634538	2.101036269	5.19140625	0.530303955
AA388194	5.166666667	4.309236948	10.18300629	0.633857727
AA388321	7.803108808	4.373770492	3.217391968	0.650981903
AA409743	6.833333333	2.695652174	5.632259369	0.658729553
AA415426	10.40414508	1.678756477	7.216667175	0.66796875
AA472516	2.619672131	2.880434783	4.184211731	0.669322968
AA498584	6.532407407	6.402777778	3.286273956	0.691699982
AA499754	1.554347826	5.212962963	3.356521606	0.745613098
AA509743	2.606217617	2.75	2.05172348	0.774703979
AA510875	5.616393443	2.813114754	7.220001221	0.774703979
AA537433	6.338815789	8.113989637	5.90196228	0.782608032
AA574979	5.829015544	1.708333333	6.566978455	0.78666687
AA596988	4.87037037	7.676165803	3.5169487	0.790538788
AA611283	6.135313531	10.30569948	2.892429352	0.803920746
AA611431	3.937823834	2.948186528	2.958862305	0.813491821
AA615958	2.214859438	4.813471503	6.387256622	0.818180084
AA681734	2.4	1.5625	3.19140625	0.856575012
AA690621	3.095081967	2.678756477	4.09405899	0.880001068
AA832579	4.839378238	5.136546185	7.805446625	0.909450531
AA839424	2.756476684	2.546184739	1.406665802	0.91633606
AA960334	2.501639344	3.051813472	2197.103516	0.922077179
AB000121	4.727272727	0.189814815	5.845680237	0.92666626
AB003433	1.469879518	5.458333333	7.105262756	0.928569794
AB003502	11.52849741	11.93264249	6.529411316	0.930435181
AB006034	5.569948187	1.020725389	3.144199371	0.944221497
AB006361	6.807272727	6.532786885	6.964912415	0.980098724
AB008180	18.66839378	9.731481481	3.117347717	1.01342392
AB009392	12.66321244	9.321285141	5.66796875	1.017700195
AB011019	3.847389558	4.087962963	2.841270447	1.02040863
AB016197	7.917098446	2.776041667	5.213676453	1.025863647
AB016248	12.95967742	6	3.949748993	1.111110687
AB016602	5.547101449	5.406735751	5.67578125	1.131980896
AB017136	75.47953216	52.7607362	22.51298523	1.147827148
AB017337	7.53815261	6.2	4.837608337	1.148647308
AB019211	5.401606426	9.795180723	8.413333893	1.15625
AB019618	3.736111111	4.819672131	5.206031799	1.177631378
AB020203	2.518072289	2.277777778	10.12068939	1.182170868
AB020542	41.25142857	8.36	8.700000763	1.192157745
AB021860	6.212435233	7.694779116	3.361843109	1.192913055
AB023957	2.613114754	3.260416667	8.94827652	1.208660126
AB024521	4.281124498	1.715025907	9.051280975	1.291137695
AB025966	39.56547619	14.55140187	7.444442749	1.292034149
AB028625	9.239344262	5.265060241	7.861843109	1.300655365
AB030190	3.407407407	2.083333333	4.861843109	1.315788269
AB030202	4.705454545	3.059210526	5.543045044	1.325489044
AB030906	7.704663212	1.453703704	4.295650482	1.333332062
AB031037	5.059016393	3.021052632	5.329502106	1.336284637
AB033168	9.481865285	6.880829016	0.482143402	1.3515625
AB033615	6.008032129	3.338541667	5.287582397	1.380531311
AB033769	3.896373057	0.284974093	9.716815948	1.383399963
AB035381	15.57512953	12.31775701	11.05194855	1.385787964
AB035725	12.21296296	9.837962963	3.433334351	1.398231506
AB036708	2.787564767	0.859016393	8.298244476	1.406665802
AB036749	17.37305699	9.512953368	6.663791656	1.407115936
AB037596	9.18134715	7.452898551	5.387500763	1.415019989
AB039933	5.502590674	0.015544041	6.772548676	1.415092468
AB040819	3.055555556	3.166666667	2.42578125	1.424919128
AB041576	6.333333333	3.469879518	1.185428619	1.431373596
AB041591	0.301204819	4.800724638	3.907119751	1.432540894
AB041601	21.5492228	19.59722222	5.910713196	1.4375
AB041610	4.540983607	0.677631579	4.53937149	1.458824158
AB041649	5.668393782	3.569948187	11.83470917	1.460315704
AB041652	1.777777778	4.532608696	4.205127716	1.470119476
AB041663	10.62694301	4.324590164	4.520000458	1.473331451
AB042027	14.40277778	10.97209302	6.227798462	1.488189697
AB042828	4.702811245	4.124497992	9.614173889	1.496688843
AB044138	0.236065574	1.559585492	3.355262756	1.498023987
AB044560	12.61574074	10.95289855	9.52709198	1.501960754
AB045322	8.25	5.416666667	4.641666412	1.504760742
AB045323	2.075409836	2.098445596	7.10344696	1.510066986
AB045325	2.770491803	3.243523316	9.194690704	1.513725281
AB046593	1.633064516	5.388601036	6.298038483	1.523490906
AB046742	2.278985507	2.678756477	8.591304779	1.545097351
AB047391	2.855072464	4.331606218	4.203979492	1.559104919
AB047557	7.157377049	6.180555556	8.086208344	1.570865631
AB047820	6.321167883	4.553488372	5.973682404	1.574325562
AB049453	3.662295082	6.951807229	9.400001526	1.583999634
AB049605	3.554347826	3.849740933	4.512821198	1.590549469
AB049755	24.68393782	13.47150259	6.700000763	1.599998474
AB049943	4.611842105	6.699481865	12.12820435	1.641414642
AB050982	1.949074074	5.922279793	8.034187317	1.652542114
AB051827	2.453703704	1.953367876	9	1.654762268
AB052292	3.097674419	3.74537037	3.641731262	1.661418915
AB052399	3.532407407	4.471502591	3.940944672	1.664031982
AB052945	5.031088083	6.192771084	5.401016235	1.66796875
AB053936	0.996721311	3.134057971	4.622047424	1.667984009
AB054000	4.371710526	0.674698795	13.35293961	1.679840088
AB054987	1.429508197	3.698360656	11.29747009	1.683795929
AB055154	2.891566265	2.350819672	11.99145126	1.72549057
AB055737	12.60648148	10.56884058	6.924900055	1.762626648
AB056151	2.199074074	24.38768116	11.64934921	1.765216827
AB059278	6.277777778	5.093264249	8.457626343	1.76991272
AB059357	7.082901554	9.356481481	5.920635223	1.774833679
AB059565	15.22279793	9.274193548	5.805084229	1.787403107
AB059999	2.249180328	5.442708333	3.418972015	1.789474487
AB060274	5.275362319	3.481884058	8.584072113	1.817459106
AB060553	3.544041451	3.935742972	3.401786804	1.818965912
AB062804	32.84455959	19.81770833	10.28845978	1.827999115
AB063284	1.714859438	4.041666667	6.314998627	1.847133636
AB064543	5.860103627	6.514492754	6.279659271	1.849205017
AB065134	6.875647668	6.747540984	5.589744568	1.859424591
AB066227	10.39144737	6.166666667	3.640350342	1.862205505
AB067574	4.612318841	2.141304348	5.422077179	1.865772247
AB067650	3.649180328	3.453703704	4.637584686	1.87109375
AB071988	1.069444444	2.138157895	0.904380798	1.878261566
AB072395	13.42570281	8.115131579	7.30519104	1.888889313
AF000969	4.777777778	4.976851852	5.337253571	1.896038055
AF001293	23.71296296	6.291803279	7.181819916	1.913906097
AF002670	6.228915663	4.590697674	5.952941895	1.940944672
AF009011	2.777777778	1.85046729	4.54782486	1.946540833
AF011644	2.419689119	4.09375	3.450332642	1.956138611
AF014454	6.541666667	9.831325301	2.474308014	1.961040497
AF015948	6.244791667	7.730569948	4.189723969	1.96238327
AF016313	17.38860104	8.212435233	6.444442749	1.965385437
AF017182	1.949074074	3.256476684	4.592041016	1.96875
AF020191	3.564516129	3.440414508	7.439998627	1.993289948
AF020313	2.248704663	4.277108434	2.811965942	2.011810303
AF022078	2.095081967	3.06557377	6.051948547	2.017391205
AF022079	6.991967871	5.310185185	7.775642395	2.017543793
AF022770	185.2091837	83.93157895	11.21656036	2.020000458
AF022792	5.305454545	8.185185185	7.216079712	2.02507782
AF022804	4.537704918	7.08372093	5.162563324	2.026844025
AF022856	16.80310881	9.83255814	10.80508423	2.037975311
AF025301	7	4.8	6.543148041	2.043479919
AF026489	12.87564767	11.4939759	4.766235352	2.045684814
AF027131	3.572463768	4.621761658	1.116466522	2.073825836
AF030113	4.75502008	3.813471503	4.78988266	2.075099945
AF031150	1.753488372	7.78125	2.156738281	2.079051971
AF031525	11.82901554	10.6746988	12.88793182	2.086956024
AF031816	4.630434783	2.603278689	9.37815094	2.087650299
AF032130	2.911646586	3.125	5.103897095	2.090000153
AF033196	7.49537037	4.652173913	3.379745483	2.099098206
AF033377	5.129533679	5.71147541	2.513618469	2.1015625
AF033664	2.523316062	1.730923695	6.254901886	2.105880737
AF033665	4.655813953	6.630522088	7.27450943	2.106666565
AF035526	27	12.79274611	4.96521759	2.107143402
AF035948	2.814814815	4.848684211	1.898990631	2.121566772
AF038572	4.384057971	3.249180328	2.61403656	2.127490997
AF038995	84.44148936	31.19791667	4.422924042	2.131580353
AF039601	8.093264249	4.260869565	5.216747284	2.133335114
AF041409	5.037037037	1.895287958	3.791339874	2.13438797
AF042856	2.906735751	2.953703704	1.906665802	2.136001587
AF044312	9.637305699	6.117408907	5.35968399	2.13671875
AF047725	25.3626943	8.056994819	10.930233	2.156520844
AF050105	3.172690763	4.686746988	8.51612854	2.157482147
AF051348	27.01554404	17.578125	7.030612946	2.158939362
AF053954	3.184210526	3.273148148	8.242038727	2.173912048
AF056187	1.307971014	5.286231884	5.020305634	2.17647171
AF056972	15.89119171	8.917098446	3.725662231	2.193332672
AF057286	6.869565217	4.391304348	7.043479919	2.208694458
AF057287	15.56476684	3.227979275	4.451328278	2.217391968
AF058956	4.152610442	4.18134715	10.05263138	2.217391968
AF059029	2.849180328	1.173770492	10.5042038	2.219608307
AF060246	2.702811245	2.481865285	5.914142609	2.228759766
AF060517	38.34715026	34.02072539	16.54037476	2.243244171
AF060873	2.329317269	3.637681159	4.380710602	2.258705139
AF061744	5.155440415	4.157377049	6.355930328	2.261306763
AF061933	5.055737705	4.11147541	5.852172852	2.266410828
AF062567	2.321243523	2.59437751	3.088497162	2.290836334
AF063095	4.139896373	2.666666667	2.64900589	2.29441452
AF064749	6.050925926	3.178181818	6.296875	2.309211731
AF065162	7.041450777	4.378238342	4.694442749	2.311256409
AF067063	4.514754098	2.873056995	4.979999542	2.313491821
AF068748	2.829015544	2.140983607	7.220001221	2.317459106
AF069744	3.020725389	4.150259067	5.535354614	2.322784424
AF069774	0.880434783	6.689119171	0.622447968	2.337749481
AF071068	5.725388601	2.735751295	10.30356979	2.341175079
AF071310	19.88082902	8.74537037	10.15966415	2.346614838
AF071315	2.837962963	4.485245902	6.641025543	2.352939606
AF072403	4.14507772	3.585492228	2.608695984	2.354084015
AF072758	0.124352332	2.808290155	7.470085144	2.356521606
AF073881	1.172690763	6.595854922	5.507938385	2.366458893
AF073882	3.512953368	4.683937824	5.193675995	2.377193451
AF074266	92.5819209	56.78915663	17.9693222	2.377193451
AF075461	25.44559585	5.360655738	8.308300018	2.389381409
AF080623	9.133064516	4.310880829	1.88671875	2.404762268
AF083465	4.668393782	4.787564767	4.1328125	2.406665802
AF084945	2.531088083	3.032786885	7.24786377	2.412498474
AF088910	2.78313253	5.193548387	5.384616852	2.413387299
AF089721	1.465863454	5.25	1.458499908	2.414730072
AF090190	5.838709677	9.032608696	3.45816803	2.414966583
AF092507	9.160655738	6.960144928	3.42470932	2.444881439
AF096868	4.692028986	0.572580645	5.669231415	2.451778412
AF096898	18.19170984	17.5462963	6.5	2.452228546
AF098949	5.365461847	4.093264249	5.315788269	2.468502045
AF099976	2.249180328	3.625	9.526317596	2.468502045
AF104414	3.084337349	4.539855072	5.17647171	2.4765625
AF105711	1.057971014	2.642487047	8.784000397	2.47826004
AF108215	2.699074074	5.111111111	4.873016357	2.482070923
AF112185	3.083333333	2.65060241	2.547618866	2.484077454
AF117340	7.453815261	5.429508197	4.434211731	2.486724854
AF117951	6.466321244	6.444444444	7.5625	2.495574951
AF118558	26.50259067	14.93229167	7.651008606	2.5
AF119255	4.208835341	2.262295082	2.675888062	2.508621216
AF119384	8.880208333	2.917098446	3.320159912	2.509803772
AF124299	5.124352332	4.931147541	4.370861053	2.509960175
AF126834	1.731481481	1.08852459	1.539604187	2.51304245
AF127033	3.072463768	4.402173913	11.14035034	2.515151978
AF127244	4.907630522	6.761658031	5.452754974	2.517765045
AF127245	9.955823293	6.170491803	3.794467926	2.522125244
AF128113	2.898550725	4.694300518	6.694267273	2.52381134
AF129888	12.96787149	7.723684211	3.934211731	2.525974274
AF133818	6.263888889	7.207253886	8.040000916	2.542484283
AF133911	8.295336788	4.259067358	5.751571655	2.549667358
AF134319	6.477911647	5.324590164	5.671642303	2.553844452
AF137031	2.146511628	4.634538153	12.38333511	2.555118561
AF140709	2.906735751	7.502325581	4.644229889	2.556861877
AF141934	5.662037037	3.310483871	10.063694	2.557312012
AF144627	12.98445596	6.803108808	5.736843109	2.562091827
AF145716	6.81884058	6.082901554	8.78515625	2.568965912
AF146569	7.40942029	8.715025907	5.200000763	2.575397491
AF146593	5.930555556	3.084337349	5.805084229	2.586612701
AF148511	5.171875	3.032786885	10.65486908	2.587718964
AF148638	10.74611399	7.96373057	3.032680511	2.591270447
AF149050	14.03626943	11.79274611	9.572650909	2.59375
AF153350	1.795180723	1.756476684	6.066928864	2.595237732
AF155354	67.85542169	16.87564767	12.02515793	2.596492767
AF155546	5.8	3.552419355	4.527637482	2.59683609
AF156490	2.11147541	4.333333333	4.309597015	2.602363586
AF156546	1.430051813	5.383419689	4.14666748	2.607841492
AF156547	4.173913043	2.67357513	3.645767212	2.609375
AF156549	6.481927711	4.925925926	1.956520081	2.619606018
AF156890	4.662037037	7.113989637	2.398693085	2.619998932
AF157628	6.550200803	6.48	5.745761871	2.624160767
AF162224	6.606217617	3.365740741	6.793102264	2.627388
AF167404	2.990163934	5.557971014	8.991596222	2.632259369
AF167573	4.682730924	5.731481481	5.265625	2.634536743
AF168680	17.69270833	5.388372093	6.302631378	2.636363983
AF169620	45.38341969	13.95327103	7.684211731	2.638156891
AF169826	5.949275362	8.702898551	8.313041687	2.641433716
AF176521	4.347826087	2.194078947	4.556861877	2.65486908
AF176524	29.02139037	19.76305221	7.704349518	2.661617279
AF176529	11.1761658	11.12435233	9.053569794	2.66796875
AF176530	16.48704663	10.24291498	4.004974365	2.668365479
AF177211	3.675409836	4.991935484	9.172412872	2.684562683
AF179996	2.032128514	5.937823834	6.561405182	2.686336517
AF181984	5.663212435	8.520833333	5.987094879	2.686439514
AF182945	2.629508197	4.528497409	3.31640625	2.690475464
AF184240	9.922279793	6.478688525	6.060344696	2.69140625
AF184275	7.748837209	4.398148148	7.106300354	2.691822052
AF188504	2.644927536	2.325657895	6.044643402	2.702529907
AF189817	11.7357513	4.075409836	8.223682404	2.705883026
AF193435	4.33442623	3.647668394	5.984313965	2.716815948
AF193608	20.21243523	7.444444444	6.57718277	2.721855164
AF193796	4.212435233	5.714859438	5.188034058	2.72618866
AF194970	4.25462963	5.263888889	6.096775055	2.732757568
AF197136	9.657407407	5.942708333	7.507461548	2.735176086
AF197159	10.95180723	6.072992701	8.376068115	2.741069794
AF197160	11.73148148	7.421296296	5.670845032	2.74609375
AF198092	3.010362694	4.560185185	10.98319244	2.760784149
AF202039	4.756476684	2.844559585	10.05128098	2.762844086
AF204689	5.232931727	0.020833333	6.020271301	2.765625
AF204776	13.9015544	7.663043478	8	2.766799927
AF205078	37.48502994	13.07772021	7.592922211	2.768627167
AF206720	3.044176707	3.329317269	5.793773651	2.771144867
AF209926	2.973770492	4.767213115	6.692306519	2.773914337
AF213258	8.949275362	5.481927711	8.11504364	2.779220581
AF213382	3.912037037	3.858085809	3.5	2.784809113
AF213383	2.193442623	4.098445596	3.953125	2.790626526
AF213389	3.13253012	3.478688525	5.258823395	2.793651581
AF213393	37.1865285	18.78756477	11.30348206	2.794643402
AF214013	6.031088083	8.111627907	8.934864044	2.79845047
AF214024	3.573770492	3.213114754	4.741313934	2.798995972
AF217002	8.393782383	3.430051813	5.667984009	2.822834015
AF217319	12.734375	11.97590361	6.369907379	2.824562073
AF220039	3.341365462	1.134715026	1.088890076	2.826087952
AF220134	7.462295082	6.951807229	6.245613098	2.827308655
AF220135	25.8238342	12.59067358	17.3388443	2.835292816
AF220138	5.557377049	1.740740741	7.108947754	2.837944031
AF220205	4.380434783	1.467592593	9.0625	2.85490036
AF220209	18.38341969	13.79166667	7.27450943	2.85572052
AF220355	7.632124352	5.931147541	7.163791656	2.860927582
AF221850	5.694300518	3.611398964	6.547470093	2.861110687
AF223416	3.293172691	2.321285141	3.270587921	2.871593475
AF224264	5.722222222	2.694300518	5.643676758	2.874046326
AF224494	29.90052356	18.01851852	8.915584564	2.877952576
AF225910	6.56744186	3.48372093	7.103126526	2.880794525
AF226663	5.550925926	2.425702811	4.57088089	2.88079834
AF229636	12.93264249	10.38604651	5.920886993	2.897636414
AF229637	14.89637306	6.429508197	7.857585907	2.898303986
AF229643	3.74611399	5.493975904	11.38655472	2.900661469
AF229644	8.415322581	8.055555556	3.394737244	2.901184082
AF230390	4.648550725	4.663212435	8.585525513	2.907894135
AF232828	1.974093264	3.523316062	5.779922485	2.920948029
AF233643	3.257028112	4.550925926	8.574192047	2.928569794
AF233645	9.764397906	7.777202073	3.73046875	2.93081665
AF233884	1.64	2.796296296	5.615383148	2.931625366
AF233885	6.331606218	6.212435233	8.156520844	2.932884216
AF237619	12.5462963	11.22797927	5.7876091	2.936508179
AF240166	2.336787565	4.316062176	5.729030609	2.944881439
AF240460	4.485507246	4.888888889	8.318470001	2.946903229
AF241249	4.86557377	4.550200803	8.456897736	2.946903229
AF241256	1.800724638	5.293172691	7.103897095	2.953125
AF242377	3.549222798	2.472131148	6.805309296	2.954544067
AF244360	2.564814815	5.987951807	2.392856598	2.956691742
AF244543	10.44202899	8.203278689	3.68844223	2.961784363
AF246218	10.28497409	5.264248705	6.083869934	2.96521759
AF247132	23.10362694	14.36574074	9.946601868	2.969696045
AF247637	9.65625	10.07772021	12.85217285	2.972221375
AF247664	29.60103627	10.14492754	8.535945892	2.972442627
AF250135	2.450777202	7.549222798	8.238708496	2.97297287
AF250844	51.75977654	67.64367816	4.537548065	2.973911285
AF254416	5.064257028	7.439814815	13.42608643	2.974998474
AF260433	5.445595855	3.321311475	4.590602875	2.975078583
AF260740	1.507246377	1.445783133	4.919643402	2.97959137
AF262986	43.36111111	18.44559585	7.156520844	2.98425293
AF263458	10.75647668	7.665322581	12.4736824	2.984924316
AF263910	0.118032787	5.318032787	5.164474487	2.992061615
AF272859	2.583333333	3.720207254	6.223937988	2.996017456
AF273672	6.74611399	4.598393574	6.434211731	3
AF274590	15.46632124	8.261044177	10.99346542	3
AF276314	6.032608696	3.032128514	6.381908417	3.008773804
AF276974	8.268518519	6	4.751968384	3.008850098
AF277093	3.973958333	3.527272727	4.478633881	3.019607544
AF281045	3.528985507	4.155440415	2.709182739	3.019737244
AF281141	5.666666667	3.194444444	3.818470001	3.02040863
AF281634	2.21686747	7.008032129	5.78616333	3.0234375
AF281870	3.170984456	1.930555556	5.115539551	3.025127411
AF282730	11.02811245	7.098958333	4.301586151	3.030769348
AF282864	9.979057592	4.902777778	14.91304016	3.035175323
AF285091	20.34715026	13.40414508	3.398693085	3.050632477
AF285112	12.19170984	10.71502591	5.303569794	3.051998138
AF285577	4.948186528	8.851162791	11.27118683	3.063491821
AF285580	2.29015544	3.77016129	4.140350342	3.070705414
AF285585	4.510040161	4.662295082	2.063240051	3.071998596
AF287293	4.203278689	3.031088083	8.100315094	3.07333374
AF290542	13.25	4.986885246	4.590549469	3.073642731
AF291660	3.233160622	3.898360656	10.33613586	3.073825836
AF292939	2.4	2.611111111	4.436546326	3.074802399
AF293371	6.642487047	4.958549223	6.870128632	3.07692337
AF294327	6.046632124	3.984455959	8.599998474	3.080001831
AF294617	5.023148148	5.060185185	6.450199127	3.08984375
AF297860	3.525362319	5.018518519	6.377193451	3.090908051
AF302012	3.538860104	6.694300518	10.35099411	3.095653534
AF302138	6.298360656	2.639344262	10.38983154	3.095653534
AF303744	1.972222222	3.236363636	7.191665649	3.096000671
AF303829	1.93442623	4.331606218	4.217391968	3.104000092
AF305427	5.518072289	6.838541667	3.934616089	3.104576111
AF306532	11.01036269	7.638554217	8.921180725	3.10509491
AF309508	8.351851852	7.773148148	8.794872284	3.1065979
AF313412	3.534136546	3.725388601	6.175323486	3.110237122
AF314173	5.886010363	1.921296296	4.37109375	3.114173889
AF316037	3.160621762	1.082901554	7.614379883	3.114173889
AF316872	10.31606218	8.421686747	5.354232788	3.118110657
AF316996	14.24870466	8.799065421	6.677116394	3.119205475
AF317202	54.54819277	40.71604938	16.320755	3.119205475
AF317552	3.986885246	2.810185185	11.3103447	3.136646271
AF317839	5.472131148	2.893023256	8.605014801	3.139129639
AF318278	5.173770492	3.619791667	5.336208344	3.141414642
AF319173	14.40932642	10.51813472	1.474746704	3.145729065
AF319951	16.37823834	7.10880829	6.32421875	3.146244049
AF320996	3.378238342	3.803108808	9.017700195	3.147651672
AF321128	60.82285714	9.068825911	16.99160004	3.149021149
AF321817	17.18055556	10.56994819	8.042472839	3.159290314
AF322238	4.449180328	1.694779116	7.5	3.172550201
AF322375	7.31147541	3.761658031	5.51750946	3.174049377
AF324864	4.947791165	4.455958549	7.071430206	3.17647171
AF324899	2.893518519	3.847826087	5.496688843	3.186870575
AF325921	5.176706827	6.176165803	6.752941132	3.187252045
AF326296	5.149180328	8.791666667	5.236843109	3.192913055
AF329487	8.570281124	8.775100402	10	3.202529907
AF330257	45.22279793	23.35751295	5.331169128	3.204082489
AF331457	9.815217391	5.209836066	9.568965912	3.209373474
AF331658	33.29533679	17.60621762	7.004901886	3.217391968
AF332006	12.97685185	6.458333333	8.149124146	3.220474243
AF332052	8.269430052	8.435233161	7.627117157	3.230262756
AF332064	5.787564767	6.037037037	2.990001678	3.236000061
AF332068	8.583333333	5.186528497	5.553359985	3.236843109
AF332078	16	5.032786885	4.238708496	3.241069794
AF332092	11.29166667	3.064814815	9.563724518	3.246665955
AF333770	24.9015544	11.62295082	4.147827148	3.24747467
AF333960	5.331147541	3.544041451	4.683795929	3.248729706
AF334612	1.84939759	2.682730924	1.800796509	3.25
AF334958	2.140983607	5.310880829	3.996109009	3.251255035
AF336850	2.22295082	3.427536232	9.147827148	3.258823395
AF336862	2.15625	3.637305699	7.316204071	3.26499939
AF338472	2.684210526	1.827309237	3.959247589	3.266330719
AF342737	11.2746114	7.931726908	8.0677948	3.266330719
AF343079	2.457831325	3.689119171	6.696968079	3.266456604
AF343088	3.008130081	1.512953368	7.7890625	3.26953125
AF343581	3.606217617	4.582329317	4.431907654	3.277603149
AF343877	38.50276243	10.4537037	7.880794525	3.287937164
AF345951	50.85326087	30.0984456	23.94904327	3.291534424
AF346413	17.70725389	5.118032787	8.1875	3.296875
AF349453	34.42941176	30.16062176	5.651161194	3.300395966
AF350047	1.072131148	16.69444444	8.123374939	3.300395966
AF351196	3.813114754	3.471502591	4.071998596	3.302787781
AF353993	2.53442623	4.192771084	5.913043976	3.314640045
AF354929	1.601036269	3.056994819	5.662338257	3.315788269
AF355152	3.678688525	3.416666667	4.054187775	3.318584442
AF356522	3.611398964	4.160621762	6.970588684	3.323230743
AF358859	2.396363636	2.032786885	2.575469971	3.324111938
AF359382	3.439344262	0.891304348	4.196582794	3.334384918
AF360358	8.485943775	6.634538153	7.201755524	3.3359375
AF360543	5.391304348	2.027906977	6.418804169	3.336685181
AF360997	7.041450777	9.393782383	7.184211731	3.338581085
AF360998	3.865284974	2.183606557	5.509433746	3.34343338
AF361001	14.64248705	5.29015544	7.261436462	3.343948364
AF361482	2.657407407	5.055555556	9.869232178	3.35433197
AF361882	7.907630522	6.491803279	8.721740723	3.360404968
AF363456	27.49740933	11.17763158	5.253246307	3.360782623
AF363457	5.813114754	3.314516129	4.383930206	3.368625641
AF363726	6.496376812	3.935185185	6.464912415	3.375495911
AF363970	3.367213115	5.510869565	5.267974854	3.375999451
AF365933	6.629508197	10.66666667	5.85572052	3.376983643
AF366393	5.935185185	2.097674419	4.640350342	3.377483368
AF373410	5.683937824	3.731147541	2.921569824	3.383399963
AF373412	65.14367816	28.25906736	6.91796875	3.384315491
AF374267	21.55440415	30.92746114	2.925743103	3.386455536
AF374476	4.731481481	4.495081967	5.260868073	3.389762878
AF377871	6.854166667	8.345381526	6.4375	3.39655304
AF378525	3.329317269	3.109375	7.798763275	3.397636414
AF378760	18.98393574	19.09326425	3.319065094	3.39812088
AF378762	6.810185185	1.925702811	3.739131927	3.398990631
AF384055	3.74537037	3.897674419	7.626087189	3.400794983
AF384098	13.69767442	7.072727273	7.053691864	3.406089783
AF384100	2.189814815	5.177536232	9.226890564	3.415458679
AF385682	0.569948187	1.475806452	0.960315704	3.417392731
AF386072	20.40932642	19.20207254	7.984325409	3.419998169
AF388037	14.96891192	6.21761658	5.172000885	3.420635223
AF390177	7.37037037	15.73488372	8.652542114	3.42578125
AF391115	1.782407407	4.331606218	9.803569794	3.425807953
AF391192	3.509259259	5.10880829	5.90625	3.432258606
AF393747	5.275409836	5.854545455	5.758930206	3.440475464
AF396699	2.217391304	5.378238342	5.539474487	3.447761536
AF396879	8.074766355	4.989637306	7.691822052	3.453125
AF396935	32.93264249	25.20207254	11.44827652	3.460868835
AF398969	2.855072464	3.755208333	1.534481049	3.472221375
AF401681	4.703125	7.025906736	11.02631378	3.474491119
AF402611	14.14507772	10.56976744	11.0256424	3.477874756
AF403109	4.450777202	0.861111111	3.233463287	3.480518341
AF407332	19.18134715	14.88601036	5.075756073	3.481132507
AF407579	9.53442623	5.812727273	1.43359375	3.484375
AF408433	7.539344262	4.564814815	6.180393219	3.492610931
AF410461	3.62962963	4.046632124	3.549690247	3.494949341
AF411816	5.12962963	2.21761658	4.496063232	3.501598358
AF411837	6.078688525	4.296052632	1.822368622	3.510101318
AF412298	4.314814815	4.155440415	7.633335114	3.515872955
AF414080	2.911458333	0.699481865	2.860870361	3.51612854
AF414190	2.03626943	3.65942029	5.341583252	3.522010803
AF416510	3.425702811	4.401606426	10.22608948	3.523658752
AF416641	4.721014493	5.481865285	4.578681946	3.525508881
AF419324	3.878504673	1.471502591	6.63999939	3.525691986
AF420001	1.829710145	2.552419355	6.01953125	3.526317596
AF421878	5.313253012	5.0625	6.293533325	3.529914856
AF422245	1.041450777	6.898148148	8.51499939	3.530303955
AF424697	7.74537037	6.944186047	5.63722229	3.535087585
AF424698	7.957377049	4.878688525	9.967105865	3.538070679
AF424699	3.744262295	3.397590361	4.918750763	3.540817261
AF424701	3.753289474	6.153488372	1.138339996	3.543651581
AF426314	5.138888889	5.050724638	8.492259979	3.54782486
AF427498	2.573770492	3.873188406	4.948387146	3.548671722
AF428102	13.86010363	10.10880829	3.421051025	3.552764893
AF440279	10.43005181	2.502008032	7.52702713	3.555557251
AF440735	20.12037037	12.15025907	10.72058868	3.556652069
AF440737	5.875647668	7.331606218	4.018985748	3.55752182
AF440752	14.21761658	10.96891192	2.418972015	3.562992096
AF441166	3.932642487	1.528497409	5.984313965	3.566371918
AF441233	5.62962963	3.842592593	7.51953125	3.572864532
AF441863	2.036065574	1.103626943	6.689655304	3.575397491
AF442733	3.477911647	2.666666667	0.581195831	3.580001831
AF453324	6.270833333	3.53626943	6.974998474	3.583332062
AI156588	5.772020725	5.486111111	9.37745285	3.584980011
AI225713	5.268518519	6.532608696	2.509376526	3.594341278
AI327343	15.76165803	11.34754098	7.057323456	3.600627899
AI327454	10.55440415	4.365942029	5.549407959	3.601009369
AI508269	5.003623188	2.212435233	9.822429657	3.604026794
AI529482	3.300925926	4.255737705	9.304347992	3.615001678
AI550557	14.53413655	13.89069767	5.025424957	3.619998932
AJ000328	7.300925926	4.803108808	5.700313568	3.622806549
AJ001378	4.445901639	3.331606218	3.530975342	3.62436676
AJ002521	9.437751004	7.096385542	4.956691742	3.624607086
AJ005120	5.583333333	6.796721311	7.954837799	3.62890625
AJ005350	2.827309237	0.655813953	2.23046875	3.629138947
AJ006130	15.39378238	6.337962963	8.768627167	3.629482269
AJ006803	2.641129032	2.681967213	9.336208344	3.632911682
AJ006804	93.91160221	69.82222222	4.862205505	3.633987427
AJ006822	11.90673575	4.872131148	7.555118561	3.634998322
AJ007376	0.550925926	5.029508197	9.130767822	3.635658264
AJ011834	1.29015544	5.012048193	4.773914337	3.637794495
AJ133523	9.170984456	7.875647668	5.301959991	3.638191223
AJ223293	4.99537037	2.645901639	8.026924133	3.64031601
AJ237585	27.77108434	17.60621762	6.866664886	3.640926361
AJ238004	232.9261364	177.8313953	22.12903595	3.643531799
AJ242954	5.203125	0.041450777	5.125	3.645568848
AJ250840	16.19170984	7.92746114	10.54777145	3.647060394
AJ272019	11.82730924	9.919678715	11.89333344	3.649745941
AJ275988	8.440414508	7.902777778	6.470355988	3.650001526
AJ276796	3.413043478	2.625	8.364406586	3.652172089
AJ277212	0.472222222	2.462962963	5.655845642	3.656150818
AJ291608	6.109090909	3.735751295	4.35099411	3.664031982
AJ309544	6.796875	2.08852459	9.938053131	3.664093018
AJ310546	18.95336788	12.15277778	9.859870911	3.672412872
AJ400622	2.402777778	1.659016393	8.464286804	3.673332214
AK002226	9.355072464	6.504918033	10.26254654	3.675323486
AK002252	17.65284974	15.32124352	8.717105865	3.675437927
AK002255	2.510040161	4.196721311	5.767715454	3.683795929
AK002259	3.351851852	3.751295337	10.75423813	3.69140625
AK002276	76.25280899	36.62694301	6.286956787	3.698413849
AK002297	5.648148148	4.792746114	8.640350342	3.70129776
AK002303	2.046632124	4.629508197	3.69329071	3.702381134
AK002304	17.58549223	9.787037037	4.294116974	3.705001831
AK002310	26.05699482	12.77720207	8.098815918	3.705181122
AK002343	15.42487047	7.497382199	3.150196075	3.709163666
AK002350	3.81865285	5.196721311	11.47452164	3.709266663
AK002363	11.85648148	3.605263158	8.890197754	3.710525513
AK002365	32.65284974	44.19526627	7.640350342	3.713726044
AK002366	4.082901554	5.354014599	6.289474487	3.720779419
AK002371	29.81865285	16.50259067	7.85534668	3.721855164
AK002390	1.386885246	1.518151815	3.775863647	3.722690582
AK002407	4.786290323	11.20207254	6.792827606	3.724136353
AK002411	5.125	3.538860104	6.300655365	3.724830627
AK002414	4.028985507	5.177083333	8	3.728347778
AK002416	4.66557377	2.321243523	3.652996063	3.72864151
AK002420	3.570281124	5.202898551	3.400001526	3.730964661
AK002444	32.17098446	13.6712963	9.377861023	3.732757568
AK002465	1.016393443	3.13253012	7.383083344	3.735099792
AK002471	3.751004016	0.522088353	12.89655304	3.738563538
AK002477	10.14130435	8.915662651	7.065788269	3.739131927
AK002480	45.22702703	31.47150259	5.666667938	3.743244171
AK002481	7.067357513	4.514754098	5.065654755	3.745613098
AK002487	24.78756477	15.85492228	1.172412872	3.747825623
AK002490	33.32885906	8.199074074	7.145111084	3.752941132
AK002501	2.376744186	3.093023256	3.816993713	3.754386902
AK002512	7.062295082	0.644927536	6.362415314	3.756973267
AK002515	4.845901639	6.989130435	8.40171051	3.759494781
AK002517	3.170984456	2.339933993	4.790000916	3.759689331
AK002518	5.570491803	2.293478261	4.813331604	3.759689331
AK002523	19.5	16.25806452	7.060871124	3.761421204
AK002535	2.383606557	2.689119171	3.867702484	3.76171875
AK002555	4.704663212	3.52173913	3.23500061	3.763565063
AK002567	78.66666667	61.86592179	5.5	3.766498566
AK002569	8.009259259	8.509259259	9.663864136	3.767242432
AK002572	0.453125	1.880829016	3.944999695	3.770187378
AK002574	12.25906736	7.786458333	6.322368622	3.774776459
AK002581	3.74611399	2.139534884	2.055999756	3.781455994
AK002587	10.78756477	3.921052632	4.335968018	3.788078308
AK002589	4.856481481	3.051813472	7.364864349	3.788234711
AK002603	24.39896373	15.07253886	11.50500107	3.788459778
AK002609	3.407407407	4.942028986	7.0169487	3.789474487
AK002619	15.51295337	9.048192771	10.26724243	3.790817261
AK002624	0.32642487	0.476973684	5.238994598	3.791339874
AK002629	3.191709845	3.261044177	9.822032928	3.791339874
AK002633	1.835341365	4.123188406	8.767242432	3.791503906
AK002639	5.813471503	3.937751004	6.299610138	3.795597076
AK002641	4.010362694	2.939759036	3.830001831	3.79845047
AK002642	9.834196891	9.460144928	4.361110687	3.799362183
AK002643	57.38333333	50.83246073	13.59073257	3.799999237
AK002660	19.72300469	18.38554217	10.9396553	3.801322937
AK002661	4.549222798	3.808290155	3.0390625	3.803920746
AK002671	2.990697674	8.449799197	4.129413605	3.805030823
AK002679	20.41450777	9.119791667	8.125	3.806324005
AK002680	27.09326425	14.85887097	5.389408112	3.806350708
AK002682	4.025906736	2.036290323	5.301959991	3.809211731
AK002693	4.452898551	4.490740741	9.319999695	3.81640625
AK002695	4.018518519	4.354098361	9.443477631	3.819999695
AK002701	10.02093023	6.747540984	6.412902832	3.821430206
AK002713	1.903614458	3.199074074	5.655174255	3.82781601
AK002717	3.880829016	4.486111111	5.587718964	3.830066681
AK002723	6.424870466	5.580310881	5.15625	3.83203125
AK002734	11.11917098	3.455958549	10.17355347	3.834171295
AK002739	10.1686747	5.440414508	2.426296234	3.835525513
AK002747	6.612903226	6.050925926	12.15126038	3.836601257
AK002748	27.92227979	14.83937824	8.938461304	3.843135834
AK002753	1.78313253	2.02295082	4.649745941	3.844356537
AK002758	4.666666667	1.974093264	5.167785645	3.844619751
AK002768	3.981481481	3.845394737	4.922481537	3.848213196
AK002769	5.550200803	0.858695652	6.843135834	3.849803925
AK002771	1.792746114	3.90942029	1.636363983	3.850650787
AK002772	11.83534137	7.932642487	4.511451721	3.856208801
AK002776	14.17098446	13.35185185	9.547737122	3.857143402
AK002778	4.324074074	1.85492228	3.926174164	3.858821869
AK002779	4.224899598	1.71147541	4.185428619	3.86561203
AK002788	7.6	7.062176166	8.40594101	3.8671875
AK002798	5.268518519	6.787037037	3.337749481	3.8724823
AK002802	2.587962963	3.328125	8.019355774	3.876106262
AK002807	6.968911917	2.34939759	2.779998779	3.877952576
AK002825	4.797927461	1.559585492	5.540855408	3.878379822
AK002826	4.809210526	2.601036269	4.226131439	3.880340576
AK002831	7.301204819	4.068852459	6.128078461	3.880950928
AK002836	14.38541667	13.59722222	4.494117737	3.882354736
AK002841	2.652849741	5.954098361	9.779659271	3.883930206
AK002854	4.380434783	6.148594378	9.091667175	3.88671875
AK002869	2.092592593	2.940983607	9.465625763	3.886791229
AK002873	0.917098446	3.051813472	10.41525269	3.889762878
AK002882	3.803212851	1.663043478	13.26956177	3.896102905
AK002885	12.96373057	14.30310881	5.77073288	3.903999329
AK002889	5.313253012	3.186528497	6.408729553	3.909091949
AK002923	12.64814815	5.444444444	6.297618866	3.91015625
AK002934	3.341365462	4.291803279	4.292308807	3.913906097
AK002936	3.186528497	6.439344262	7.450000763	3.921051025
AK002941	29.23834197	14.03240741	13.19078827	3.921180725
AK002950	11.51090909	10.18072289	6.150794983	3.931034088
AK002951	6.347150259	5.445595855	3.463577271	3.934211731
AK002958	2.119170984	3.796296296	4.456897736	3.940238953
AK002966	8.015544041	7.471774194	9.042308807	3.941177368
AK002970	4.689119171	3.557377049	1.877193451	3.941635132
AK002978	3.020725389	2.231884058	5.752349854	3.948719025
AK002979	14.30051813	14.0562249	9.025974274	3.952381134
AK002981	3.507246377	1.524590164	5.764938354	3.952941895
AK003000	10.33160622	12.97409326	7.267326355	3.960784912
AK003028	7.843373494	4.148148148	3.290626526	3.961090088
AK003032	6.459016393	5.678688525	2.944164276	3.962501526
AK003055	2.273148148	5.883064516	8.228069305	3.96521759
AK003061	3.055555556	1.793442623	2.198444366	3.966888428
AK003083	15.0880829	14.81865285	6.393699646	3.973155975
AK003088	2.167763158	5.616580311	6.695652008	3.982456207
AK003094	9.520930233	10.89492754	3.986755371	3.984848022
AK003097	3.269076305	6.25	5.767742157	3.988372803
AK003121	7.613114754	9.502590674	5.040248871	3.993465424
AK003129	1.373770492	2.865740741	6.280864716	3.994998932
AK003132	5.590163934	4.795348837	3.294998169	4
AK003138	1.616393443	2.736111111	10.47413635	4
AK003140	5.036144578	5.121818182	7.67521286	4.003982544
AK003144	20.47685185	39.79754601	9.490383148	4.006347656
AK003154	4.955823293	5.546296296	4.904346466	4.007843018
AK003172	26.58031088	19.52093023	14.1383667	4.008548737
AK003180	2.21761658	2.184782609	7.170940399	4.00869751
AK003182	13.43055556	7.604651163	6.253967285	4.01599884
AK003191	3.796296296	1.440789474	4.956520081	4.018810272
AK003197	2.688405797	3.344262295	6.6875	4.019481659
AK003217	20.95854922	15.3626943	5.49489975	4.026489258
AK003230	5.051813472	1.590697674	7.73500061	4.026786804
AK003232	1.476683938	2.893782383	5.586612701	4.03478241
AK003237	9.191709845	6.041666667	5.455356598	4.035396576
AK003256	3.24497992	4.098445596	4.903553009	4.035858154
AK003271	8.170984456	5.898148148	5.687259674	4.04296875
AK003278	7.093264249	3.782894737	3.884998322	4.046356201
AK003283	22.49740933	17.15025907	7.803569794	4.046875
AK003296	19.76683938	17.49740933	2.065990448	4.052173615
AK003306	3.730923695	3.865942029	7.383720398	4.052631378
AK003346	13.5	6.974093264	4.403923035	4.054420471
AK003350	4.558139535	3.911290323	4.525691986	4.057693481
AK003358	15.18134715	10.83937824	7.254718781	4.05960083
AK003359	1.612318841	4.114545455	6.065361023	4.059829712
AK003388	3.88852459	1.088082902	4.076530457	4.073890686
AK003441	39.91907514	30.109375	1.240261078	4.07421875
AK003477	3.137681159	3.10880829	5.480262756	4.078125
AK003496	2.768518519	3.036144578	4.214286804	4.078262329
AK003511	3.637305699	3.239344262	7.619468689	4.078617096
AK003512	71.50877193	60.43312102	5.125492096	4.081394196
AK003513	38.97814208	69.74509804	7.701755524	4.086208344
AK003520	8.674418605	4.009259259	4.587303162	4.094638824
AK003521	4.456521739	3.502325581	6	4.09803772
AK003524	7.717391304	4	8.519737244	4.102561951
AK003526	3.128514056	2.6875	4.980236053	4.103775024
AK003534	0.689119171	4.911917098	4.53225708	4.10552597
AK003537	5.025454545	4.590673575	6.156864166	4.11000061
AK003541	1.284974093	1.800925926	7.718955994	4.116069794
AK003551	4.778985507	1.567213115	4.766799927	4.116729736
AK003556	7.527777778	2.342592593	4.495651245	4.117645264
AK003561	5.02295082	5.6	2.464912415	4.117835999
AK003566	28.0880829	14.26943005	1.1015625	4.121738434
AK003571	11.04145078	5.190163934	10.82758713	4.125
AK003598	23.44559585	12.22797927	6.040000916	4.125629425
AK003605	33.30555556	31.28421053	8.298244476	4.12852478
AK003623	10.31088083	3.994818653	7.350395203	4.129413605
AK003637	10.04663212	6.43115942	11.603302	4.132492065
AK003638	4.124352332	3.56884058	4.008850098	4.132652283
AK003649	0.567357513	2.111111111	6.11504364	4.136188507
AK003653	3.585492228	2.56626506	6.173229218	4.138801575
AK003656	2.953367876	1.586885246	6.787097931	4.139072418
AK003660	36.7150838	18.23293173	9.306121826	4.13999939
AK003687	5.839378238	4.978181818	7.095001221	4.141593933
AK003694	11.36721311	9.078703704	4.01581192	4.142856598
AK003695	13.99479167	7.863453815	5.805446625	4.143409729
AK003700	9.96875	7.630434783	3.400001526	4.146823883
AK003707	4.150259067	0.792746114	12.03418732	4.149021149
AK003719	3.796875	4.855421687	6.232673645	4.151786804
AK003722	11.11917098	4.029508197	6.632652283	4.15625
AK003758	16.67357513	8.978688525	6.827587128	4.161075592
AK003772	3.772020725	5.152777778	2.511810303	4.164707184
AK003783	3.513888889	1.440414508	5.014778137	4.168140411
AK003787	1.632124352	6.200803213	4.714286804	4.171051025
AK003797	21.73056995	18.06770833	5.21705246	4.175300598
AK003830	4.985454545	2.717592593	1.850650787	4.183006287
AK003848	5.37962963	4.581395349	8.878261566	4.184314728
AK003853	4.424870466	4.542763158	5.575000763	4.185928345
AK003864	2.016064257	3.642487047	5.417392731	4.188236237
AK003867	6.098445596	7.25462963	3.743419647	4.193332672
AK003873	3.305699482	3.287037037	7.242424011	4.193798065
AK003874	3.75462963	5.023255814	7.298244476	4.193878174
AK003894	5.08852459	5.975903614	10.04230881	4.197368622
AK003899	6.873188406	6.637209302	7.889610291	4.198413849
AK003917	3.432727273	3.365740741	1.018867493	4.198978424
AK003918	3.913043478	3.59437751	7.863636017	4.201755524
AK003936	1.862295082	2.093023256	1.61403656	4.207004547
AK003938	13.91203704	12.02072539	4.068965912	4.2109375
AK003942	5.680555556	4.155440415	3.388156891	4.211921692
AK003950	8.4	3.734375	8.560344696	4.212024689
AK003956	9.585492228	3.939814815	5.381580353	4.218544006
AK003961	6.282608696	4.967213115	4.236434937	4.221103668
AK003974	6.765625	3.207253886	10.20512772	4.222221375
AK003990	18.67357513	5.875647668	9.94039917	4.228393555
AK003991	0.827309237	4.766839378	5.852565765	4.235294342
AK003993	21.28497409	8.217391304	7.591899872	4.245162964
AK004002	3.981884058	2.56884058	9.29145813	4.245281219
AK004012	8.264248705	3.698360656	5.530433655	4.25
AK004014	2.954098361	5.902173913	7.670589447	4.25
AK004017	5.362694301	5.293172691	3.721115112	4.250965118
AK004019	13.77202073	8.847389558	5.591304779	4.252174377
AK004068	31.70744681	28.69948187	7.061946869	4.253967285
AK004069	7.945595855	16.50777202	10.52980042	4.2550354
AK004078	5.871485944	4.504918033	4.135677338	4.256637573
AK004083	10.44176707	9.533678756	6.145729065	4.25888443
AK004085	10.65803109	5.579710145	6.646495819	4.259998322
AK004092	6.186528497	3.495081967	8.142856598	4.260868073
AK004110	3.108695652	3.481865285	4.220001221	4.265487671
AK004138	7.699481865	8.960144928	3.601768494	4.26751709
AK004139	2.278985507	1.875	8.256408691	4.270271301
AK004161	23.65803109	11.87868852	7.54901886	4.270702362
AK004171	12.64262295	7.365461847	5.003829956	4.271930695
AK004179	5.025906736	5.974729242	5.663715363	4.27450943
AK004208	20.07253886	13.79274611	5.100944519	4.287582397
AK004214	4.134259259	5.321243523	5.51764679	4.287582397
AK004235	2.754098361	5.138888889	5.977916718	4.289474487
AK004244	3.069078947	1.849740933	4.455127716	4.293651581
AK004276	3.580310881	3.180555556	7.487342834	4.294116974
AK004310	6.782407407	6.761658031	5.44827652	4.296051025
AK004331	20.65803109	10.17377049	11.36318588	4.300941467
AK004334	8.694300518	5.361445783	13.22641373	4.304569244
AK004351	16.38860104	7.101851852	4.204723358	4.309211731
AK004360	3.524590164	2.783505155	6.625	4.309677124
AK004362	1.690763052	1.931147541	6.12890625	4.317459106
AK004387	12.73148148	7.894927536	8.156864166	4.317565918
AK004390	9.536184211	5.963636364	7.139129639	4.318180084
AK004400	3.18134715	1.88372093	6.84375	4.323078156
AK004402	8.590673575	6.104918033	2.705356598	4.32421875
AK004405	4.148550725	6.678714859	3.167510986	4.329032898
AK004441	10.76165803	3.62962963	4.568626404	4.329410553
AK004444	0.844559585	1.104918033	3.201892853	4.329948425
AK004486	4.549222798	4.495081967	3.171875	4.331127167
AK004493	2.317269076	2.3125	9.268909454	4.331634521
AK004497	2.125581395	1.957377049	6.621891022	4.339286804
AK004498	8.751295337	15.06944444	12.17391205	4.342105865
AK004502	3.212851406	5.652173913	1.196849823	4.343135834
AK004503	9.75502008	5.081967213	4.027667999	4.34513092
AK004506	4.994818653	3.736111111	8.408695221	4.345176697
AK004521	4.150259067	2.983606557	8.35333252	4.350254059
AK004522	1.12962963	1.463815789	1.188976288	4.350875854
AK004526	4.497991968	2.199275362	1.503967285	4.353981018
AK004546	2.620967742	2.513888889	3.868526459	4.357143402
AK004550	3.176165803	4.445595855	6.175098419	4.361110687
AK004552	3.653225806	5.524590164	4.123016357	4.36328125
AK004555	1.603636364	0.720207254	3.76190567	4.363636017
AK004556	5.606217617	8.259067358	4.226131439	4.363636017
AK004559	2.994791667	4.81865285	7.40259552	4.363925934
AK004560	4.616580311	6.526041667	1.846668243	4.364341736
AK004563	8.354098361	4.481967213	7.415927887	4.368625641
AK004564	66.33714286	63.03448276	6.988189697	4.375968933
AK004569	14.14814815	7.311594203	3.766666412	4.380001068
AK004572	0.296721311	3.481865285	4.050315857	4.39453125
AK004582	2.991935484	3.236947791	3.003952026	4.398693085
AK004586	3.81865285	3.347222222	3.064517975	4.400001526
AK004587	4.792746114	3.214953271	6.723320007	4.403507233
AK004598	11.13425926	8.051813472	3.835998535	4.40404129
AK004600	3.932642487	2.18134715	5.762645721	4.404388428
AK004606	3.578313253	5.02811245	6.739795685	4.414012909
AK004614	4.261044177	2.725388601	7.8046875	4.41852951
AK004617	5.497409326	5.692028986	5.601696014	4.422111511
AK004618	12.64855072	11.71727749	7.948051453	4.423843384
AK004622	5.083333333	7.478688525	6.888889313	4.424835205
AK004627	49.07821229	22.65625	6.488372803	4.426086426
AK004631	2.683937824	2.715025907	8.358974457	4.429485321
AK004632	22.96373057	21.26943005	9.61403656	4.429531097
AK004645	2.175925926	4.304918033	5.776317596	4.43037796
AK004650	4.445783133	5.268115942	4.612697601	4.431373596
AK004654	31.13989637	41.30939227	19.35185242	4.431472778
AK004655	2.725388601	4.967592593	4.491226196	4.434783936
AK004657	6.512953368	6.012048193	7.192306519	4.440944672
AK004661	7.284974093	6.176165803	11.00869751	4.442687988
AK004663	5.302419355	3.800724638	5.59828949	4.446216583
AK004664	3.231481481	3.883636364	8.578948975	4.454544067
AK004665	1.345381526	2.528497409	3.901573181	4.456138611
AK004670	18.66321244	7.828703704	7.720340729	4.467105865
AK004681	4.421052632	2.394927536	5.393081665	4.467288971
AK004686	1.953367876	2.538860104	5.380710602	4.468502045
AK004688	9.274611399	1.450777202	6.275001526	4.468502045
AK004693	4.564814815	5.466321244	5.993789673	4.470355988
AK004695	2.989637306	3.143518519	9.609272003	4.470817566
AK004699	1.534136546	2.255737705	10.13675308	4.475246429
AK004703	6.481865285	0.923913043	5.73828125	4.47826004
AK004704	1.918032787	2.036458333	6.339920044	4.482234955
AK004706	4.638888889	2.425702811	9.503269196	4.486274719
AK004714	6.240963855	2.575129534	1.09810257	4.48695755
AK004717	11.80092593	7.539534884	4.900661469	4.48695755
AK004723	3.651041667	5.432291667	7.273506165	4.48695755
AK004726	104.3278689	72.96	5.791877747	4.48809433
AK004731	2.555555556	2.652173913	3.508930206	4.489097595
AK004733	40.27868852	19.01204819	9.113044739	4.490119934
AK004734	9.376811594	5.061594203	11.05931854	4.49407196
AK004735	0.834196891	6.28342246	7.189998627	4.496063232
AK004737	3.6	1.782407407	4.973213196	4.496730804
AK004745	5.009302326	5.831325301	6.900001526	4.496730804
AK004755	25.04663212	16.97674419	10.96109009	4.5
AK004757	4.097222222	2.672131148	11.0982132	4.501586914
AK004761	10.1686747	9.279352227	10.16015625	4.503936768
AK004765	28.19689119	7.994818653	6.169960022	4.504348755
AK004767	14.50163934	9.388601036	6.194030762	4.506668091
AK004768	2.986111111	4.634259259	6.782608032	4.509651184
AK004773	6.08852459	6.932642487	1.62436676	4.509803772
AK004777	3.388601036	2.279069767	4.480518341	4.509880066
AK004778	5.911917098	5.227979275	4.444442749	4.512985229
AK004783	12.97927461	7.930232558	10.69827652	4.515922546
AK004785	52.81865285	17.95854922	9.084373474	4.519481659
AK004786	21.05181347	17.13471503	14.25482941	4.521568298
AK004787	2.734545455	3.983606557	9.043102264	4.523620605
AK004788	4.796296296	4.48852459	2.253246307	4.526786804
AK004793	9.925925926	7.879518072	6.722007751	4.533073425
AK004794	8.34939759	2.898550725	3.700786591	4.533596039
AK004803	9.165803109	5.46875	7.136188507	4.539131165
AK004808	3.11147541	4.540983607	7.015151978	4.541500092
AK004809	29.30051813	17.19170984	14.66963959	4.546218872
AK004814	2.139896373	2.712962963	9.042736053	4.548671722
AK004818	3.893518519	1.932642487	3.922481537	4.549667358
AK004820	1.046052632	5.601036269	3.793102264	4.549999237
AK004821	3.236065574	4.595854922	2.241107941	4.55033493
AK004823	4.052459016	7.255813953	1.673229218	4.551021576
AK004835	4.352331606	5.417670683	6.096492767	4.551181793
AK004839	49.79381443	23.24870466	8.125	4.553359985
AK004841	4.697916667	2.449180328	5.711410522	4.555206299
AK004849	5.559016393	3.287037037	9.088668823	4.559055328
AK004850	97.52459016	144.5052083	8.5	4.559211731
AK004851	5.243523316	5.344186047	10.57391357	4.560344696
AK004855	4.772093023	5.953367876	9.19008255	4.562015533
AK004865	54.65868263	28.33160622	15.4743576	4.562892914
AK004869	9.03626943	13.74883721	5.618110657	4.562992096
AK004870	1.642487047	4.244791667	5.012577057	4.564933777
AK004878	43.14507772	20.92746114	8.443477631	4.564933777
AK004884	4.308196721	5.171052632	4.446640015	4.567398071
AK004887	3.386885246	4.32642487	4.803920746	4.570976257
AK004889	3.437751004	4.74611399	1.587837219	4.571430206
AK004892	4.907407407	4.986885246	6.19298172	4.577587128
AK004894	3.273092369	5.544041451	4.186771393	4.582607269
AK004896	37.46632124	45.37951807	26.72441101	4.582611084
AK004898	8.953367876	6.101449275	6.161018372	4.585525513
AK004904	5.452898551	5.31884058	6.307189941	4.58940506
AK004905	9.916666667	7.32642487	4.905139923	4.591270447
AK004912	38.45714286	15.32407407	10.82170486	4.593154907
AK004913	22.57512953	15.88601036	2.678569794	4.596076965
AK004916	22.08290155	23.00518135	10.59701538	4.605041504
AK004918	3.717277487	5.994791667	4.795276642	4.607143402
AK004919	2.507772021	1.602409639	6.177631378	4.607841492
AK004920	13.10040161	12.91709845	10.70587921	4.612903595
AK004924	4.012145749	4.730923695	7.461238861	4.613544464
AK004927	3.606481481	6.402173913	4.194267273	4.618675232
AK004929	1.10483871	3.611111111	6.55172348	4.618675232
AK004932	2.802631579	5.430051813	4.066226959	4.620914459
AK004933	4.630208333	5.457831325	3.380001068	4.621212006
AK004937	1.859437751	3.020833333	4.38759613	4.622047424
AK004938	20.95854922	5.533678756	3.972332001	4.624504089
AK004939	5.912037037	5.398963731	6.325489044	4.624504089
AK004954	11.34715026	6.067357513	7.382610321	4.62745285
AK004955	8.779116466	4.481927711	6.315788269	4.629138947
AK004956	3.020080321	3.036231884	6	4.632652283
AK004963	3.819672131	3.970491803	4.827587128	4.637794495
AK004966	6.829015544	8.367875648	0.533863068	4.642024994
AK004971	4.383419689	16.89558233	6.31092453	4.642024994
AK004975	7.059016393	4.568548387	4.715736389	4.642856598
AK004982	5.077720207	6.375	8.124511719	4.64566803
AK004984	14.07253886	8	4.140129089	4.649124146
AK004989	5.207253886	3.690763052	4.693466187	4.650794983
AK004991	6.207253886	4.975903614	6.609375	4.650794983
AK004995	13.36546185	4.585492228	7.39490509	4.651233673
AK005003	12.26046512	10.80829016	4.617530823	4.651611328
AK005010	9.741935484	3.478688525	13.74590302	4.65234375
AK005014	6.68115942	6.046296296	9.373912811	4.653385162
AK005032	31.05181347	17.65803109	14.84662628	4.655628204
AK005035	7.756476684	37.22279793	5.859920502	4.656410217
AK005036	3.842592593	5	10.20869446	4.658916473
AK005044	29.74093264	14.93981481	14.59740448	4.662338257
AK005046	5.074074074	4.751295337	6.301959991	4.662746429
AK005048	2.213114754	5.298360656	6.434783936	4.663791656
AK005049	58.64248705	40.23316062	16.28666687	4.665603638
AK005050	15.70466321	16.24870466	7.54901886	4.666667938
AK005056	5.354098361	2.051813472	6.858062744	4.669780731
AK005060	5.816753927	5	5.639751434	4.671051025
AK005066	3.424870466	0.891129032	5.363636017	4.675079346
AK005070	48.3964497	17.99598394	13.41525269	4.678123474
AK005073	7.103626943	7.851405622	9.200000763	4.678432465
AK005084	4.967592593	5.361445783	9.230770111	4.679801941
AK005095	13.20207254	10.10362694	5.608695984	4.683231354
AK005096	15.73056995	21.87148594	9.814571381	4.686519623
AK005097	18.58549223	14.3626943	7.091270447	4.688117981
AK005098	3.770491803	2.580327869	6.707965851	4.68844223
AK005099	0.91627907	0.367875648	3.513332367	4.689872742
AK005100	2.37751004	4.849740933	2.885906219	4.695652008
AK005101	3.672131148	4.134259259	1.012046814	4.696498871
AK005105	2.671296296	1.84057971	2.862243652	4.696498871
AK005108	4.031088083	2.37037037	2.73828125	4.701587677
AK005123	0.849740933	1.62037037	1.223682404	4.70198822
AK005126	5.442622951	3.935185185	5.931625366	4.703845978
AK005134	4.310185185	5.170289855	4.486667633	4.70558548
AK005136	2.120967742	2.648550725	2.720722198	4.706665039
AK005141	39.88953488	30.24870466	6.96887207	4.710426331
AK005146	3.644927536	6.004016064	3.483222961	4.710525513
AK005148	1.56884058	1.241935484	5.210525513	4.712871552
AK005155	19.45833333	12.25388601	6.496833801	4.714286804
AK005159	3	0.797927461	1.428569794	4.716667175
AK005163	3.880829016	6.208333333	8.75630188	4.717105865
AK005164	3.092592593	2.564766839	3.265872955	4.719844818
AK005165	11.82901554	4.710843373	6.577587128	4.722007751
AK005166	4.333333333	2.077720207	5.903060913	4.722221375
AK005167	8.479274611	7.032128514	12.72174072	4.723617554
AK005172	67.5027027	54.89010989	7.316238403	4.727272034
AK005174	11.9212963	5.642487047	6.338310242	4.734127045
AK005178	5.25	6.689814815	5.658306122	4.734176636
AK005179	4.212435233	4.104417671	2.903507233	4.734375
AK005181	11.62694301	6.606217617	6.273506165	4.737052917
AK005184	23.41450777	8.497991968	6.188312531	4.739131927
AK005187	8.718875502	4.125	2.585586548	4.745098114
AK005193	14.79116466	10.29533679	9.030303955	4.748767853
AK005197	19.48704663	13.71502591	4.473682404	4.75
AK005204	2.439814815	3.119170984	6.158939362	4.75
AK005205	7.388888889	3.963855422	5.98500061	4.755001068
AK005211	5.347150259	1.657407407	10.06896591	4.756000519
AK005217	7.449799197	10.68273092	9.68907547	4.7578125
AK005223	23.23316062	8.602409639	8.652507782	4.76158905
AK005224	89.84848485	65.93939394	6.5	4.763778687
AK005226	7.028985507	8.626943005	5.168140411	4.763999939
AK005230	4.911646586	4.217592593	5.714286804	4.764705658
AK005232	25.1761658	17.08333333	3.01574707	4.768253326
AK005239	1.383419689	2.672131148	9.922412872	4.768985748
AK005240	30.89119171	21.16062176	5.008850098	4.7734375
AK005251	10.62176166	9.375	8.819999695	4.775608063
AK005253	6.138888889	2.526104418	5.599220276	4.776317596
AK005267	7.683937824	4.103626943	7.631580353	4.776317596
AK005271	6.588082902	2.140562249	8.711864471	4.777778625
AK005274	29.39351852	39.9076087	10.70779037	4.780700684
AK005277	9.416666667	7.064257028	6.932807922	4.781745911
AK005287	25.12953368	19.4507772	4.577922821	4.783466339
AK005288	17.3255814	10.53703704	5.392158508	4.784313202
AK005291	10.09895833	7.652849741	10.23077011	4.785713196
AK005292	13.33678756	9.082901554	6.249202728	4.786323547
AK005294	9.393782383	5.810185185	8.809211731	4.7890625
AK005296	5.74611399	3.316062176	3.925197601	4.789474487
AK005302	3.32	3.206557377	4.527637482	4.791946411
AK005308	4.375	2.994818653	4.007843018	4.79296875
AK005309	170.4141414	163.69	5.796001434	4.796875
AK005310	6.495081967	3.67357513	9.034187317	4.797386169
AK005311	5.373056995	2.93442623	1.659999847	4.79870224
AK005314	3.134259259	4.546184739	4.121738434	4.801021576
AK005317	1.807228916	2.958549223	9.532661438	4.807086945
AK005319	2.48852459	9.407407407	7.295650482	4.814159393
AK005325	11.75129534	8.385416667	7.589744568	4.819820404
AK005330	4.855072464	2.557377049	3.205425262	4.827587128
AK005344	4.837962963	4.512953368	4.438735962	4.830066681
AK005345	6.703125	6.139896373	6.119232178	4.830844879
AK005346	33.74611399	26.0880829	11.5677948	4.831371307
AK005363	12.47668394	5.407272727	4.369232178	4.832489014
AK005364	14.91709845	5.948837209	4.031620026	4.833976746
AK005379	35.78238342	18.74093264	17.59091187	4.834373474
AK005385	18.00925926	7.544041451	4.586750031	4.835441589
AK005419	0.217105263	3.902325581	7.576271057	4.836208344
AK005423	17.1865285	7.822916667	9.790626526	4.846153259
AK005431	35.03409091	22.55823293	7.450000763	4.861660004
AK005436	3.153225806	7.642487047	5.815685272	4.861843109
AK005444	7.6	4.224637681	3.939998627	4.866069794
AK005449	2.180722892	4.137566138	4.1404953	4.867923737
AK005458	16.6373057	2.919678715	8.168830872	4.868419647
AK005460	7.823293173	7.873188406	6.771930695	4.869346619
AK005461	15.46875	10.46632124	3.541500092	4.869564056
AK005464	5.27173913	0.397590361	3.429294586	4.87109375
AK005465	19.25462963	12.76086957	9.291667938	4.871795654
AK005472	30.96891192	6.938405797	11.69333267	4.871795654
AK005483	18.43523316	17.50259067	12	4.873332977
AK005494	4.586345382	5.264248705	8.135593414	4.873561859
AK005508	3.353413655	4.282608696	2.40404129	4.874172211
AK005519	2.906735751	3.075129534	9.5	4.880001068
AK005535	103.4219653	79.88571429	10.26436615	4.883117676
AK005536	7.619672131	10.02590674	12.79166794	4.883247375
AK005540	5.166666667	3.704663212	4.587547302	4.883720398
AK005541	4.097222222	0.726851852	3.315788269	4.886791229
AK005546	172.9946524	54.08045977	17.38064575	4.88741684
AK005551	4.305555556	2.455958549	6.770751953	4.887550354
AK005555	9.89119171	3.154098361	5.186508179	4.891471863
AK005556	4.712962963	3.087962963	6.061946869	4.891719818
AK005560	2.694300518	4.212435233	6.427349091	4.893333435
AK005562	4.083333333	3.450777202	2.45217514	4.895568848
AK005570	7.75502008	4.430051813	6.339920044	4.895652771
AK005574	5.044354839	3.833333333	4.766666412	4.896038055
AK005577	26.234375	29.73056995	6.807945251	4.897636414
AK005583	0.976851852	3.837962963	1.454257965	4.900001526
AK005584	4.518115942	5.81124498	7.216560364	4.903553009
AK005586	6.378238342	1.565789474	6.387096405	4.907283783
AK005593	8.81865285	4.906735751	3.220001221	4.908367157
AK005603	5.369565217	5.74611399	5.801322937	4.909091949
AK005608	5.206521739	15.44041451	5.961723328	4.910507202
AK005609	7.060185185	19.97409326	7.892562866	4.913040161
AK005615	8.851405622	6.383333333	3.573604584	4.913043976
AK005616	4.565217391	4.064814815	3.606250763	4.913043976
AK005619	4.891129032	4.616580311	2.761421204	4.914474487
AK005628	6.587962963	6.226229508	3.48809433	4.916351318
AK005632	4.180555556	1.683937824	5.706562042	4.918750763
AK005633	15.17801047	5.600806452	9.709403992	4.919597626
AK005634	4.301639344	4.337962963	4.682117462	4.921875
AK005639	6.036184211	5.213768116	1.577075958	4.922412872
AK005646	12.52419355	6.544262295	5.492248535	4.924369812
AK005650	4.108433735	4.228915663	5.331169128	4.924900055
AK005660	56.74712644	27.03108808	6.296875	4.926174164
AK005661	3.037037037	5.3125	7.807106018	4.927204132
AK005665	4.75	4.439814815	6.458862305	4.929203033
AK005668	13.0984456	9.185185185	8.135482788	4.931034088
AK005669	2.865284974	4.47826087	1.912281036	4.933963776
AK005673	28.23834197	22.5492228	5.746753693	4.934673309
AK005678	1.341968912	6.576086957	3.113861084	4.936000824
AK005691	4.449180328	3.92746114	3.034748077	4.936306
AK005692	2.849740933	3.827309237	13.35526276	4.936508179
AK005693	4.067357513	2.795081967	5.525424957	4.939189911
AK005695	2.944444444	2.309236948	6.175437927	4.940944672
AK005698	43.02409639	14.60103627	6.585269928	4.94140625
AK005699	5.098445596	2.21761658	4.128929138	4.943397522
AK005704	2.995348837	5.18134715	4.751243591	4.943878174
AK005710	11.437751	4.236111111	7.027889252	4.943878174
AK005714	0.773770492	4.403614458	5.09765625	4.948719025
AK005717	1.637305699	5.608695652	4.34387207	4.94921875
AK005722	288.5833333	922.9715909	5.6941185	4.949611664
AK005730	6.768518519	1.523316062	10.49044418	4.952381134
AK005731	3.051813472	1.995983936	8.18781662	4.952568054
AK005734	3.549222798	1.436065574	6.562091827	4.952941895
AK005740	30.83419689	23.93717277	8.061069489	4.953948975
AK005741	26.91666667	19.0880829	6.822368622	4.956691742
AK005748	6.024096386	1.300925926	7.788642883	4.959999084
AK005756	3.352331606	3.204651163	5.633335114	4.960266113
AK005758	17.83636364	8.163043478	11.75206757	4.960784912
AK005760	3.227979275	2.568852459	3.281745911	4.961040497
AK005765	0.668393782	2.185185185	3.814670563	4.96521759
AK005767	19.95854922	10.04663212	8.782051086	4.965518951
AK005770	3.378238342	11.28915663	7.456691742	4.973911285
AK005771	2.602409639	1.943005181	8.487178802	4.973911285
AK005774	24.88601036	12.53703704	8.657894135	4.973911285
AK005775	4.865284974	4.481865285	13.82608795	4.974136353
AK005776	4.74611399	1.89119171	6.061405182	4.980133057
AK005783	1.144927536	4.023148148	5.034187317	4.980644226
AK005784	4.775100402	5.020725389	6.214557648	4.982299805
AK005786	3.927710843	3.576612903	2.911392212	4.98425293
AK005789	6.272131148	6.316062176	3.6484375	4.984313965
AK005799	22.51813472	12.10819672	7.832214355	4.98657608
AK005804	32.21925134	16.19689119	5.943218231	4.988143921
AK005808	6.92746114	6.740740741	7.692810059	4.98828125
AK005809	54.88059701	28.44041451	9.408397675	4.99130249
AK005811	32.0726257	57.11111111	5.589641571	4.992031097
AK005813	12.9015544	4.819277108	5.073169708	4.993465424
AK005816	3.685245902	2.611111111	2.817390442	4.993507385
AK005817	4.819277108	10.98963731	4.637931824	5
AK005818	7.717592593	5.202072539	4.837501526	5
AK005820	40.14044944	17.92592593	6.386074066	5
AK005821	71.75	33.66145833	6.794467926	5
AK005822	4.25462963	1.73442623	3.283870697	5.003952026
AK005826	1.072131148	4.720207254	9.964706421	5.008476257
AK005832	10.02409639	8.476683938	6.162696838	5.00869751
AK005842	12.11398964	6.362790698	10.67241287	5.011672974
AK005847	32.2032967	9.829508197	3.492061615	5.015872955
AK005852	8.630522088	2.10880829	4.739131927	5.01984024
AK005860	24.42487047	14.48148148	9.211921692	5.02381134
AK005862	7.101851852	2.885245902	6.043861389	5.025001526
AK005864	3.085526316	4.430051813	5.7421875	5.025642395
AK005865	2.797927461	2.208835341	9.846458435	5.025863647
AK005867	3.060240964	3.603278689	2.38735199	5.025974274
AK005868	9.207253886	4.601036269	8.287128448	5.027557373
AK005869	10.64766839	9.865284974	2.948978424	5.029701233
AK005874	2.90942029	3.088082902	9.873950958	5.031448364
AK005878	5.662037037	7.800518135	9.041667938	5.031620026
AK005882	7.219672131	5.321285141	2.900661469	5.033332825
AK005884	25.14507772	4.574074074	11.09740448	5.033332825
AK005886	9.196891192	6.989090909	2.616882324	5.034809113
AK005887	6.393442623	1.772020725	3.720001221	5.035087585
AK005889	3.839378238	5.282407407	2.973331451	5.035858154
AK005891	3.048192771	2.080645161	2.02236557	5.039215088
AK005892	14.93229167	9.25	4.984127045	5.039215088
AK005902	26.19534884	14.34375	4.624504089	5.043136597
AK005903	6.088082902	7.344202899	1.596153259	5.043479919
AK005904	4.005181347	3.808290155	6.882717133	5.04580307
AK005913	4.33442623	8.608695652	9.578948975	5.054901123
AK005914	1.361445783	2.935233161	4.613063812	5.058822632
AK005933	24.09326425	11.53125	8.555118561	5.060302734
AK005939	3.851162791	3.296875	4.595329285	5.063415527
AK005944	23.90277778	18.08290155	8.765216827	5.06640625
AK005946	2.22295082	4.313253012	6.038959503	5.066928864
AK005948	32.79661017	24.79274611	6.920352936	5.067192078
AK005952	1.328125	1.871485944	7.01442337	5.067192078
AK005953	6.787148594	4.466321244	3.098815918	5.072368622
AK005954	22.62176166	7.310185185	5.887756348	5.07692337
AK005959	18.60621762	6.044176707	11.88888931	5.07692337
AK005962	3.481967213	6.246511628	6.974136353	5.077587128
AK005970	11.92227979	9.412037037	12.75213623	5.078262329
AK005973	14.09895833	7.955823293	3.422309875	5.078369141
AK005982	9.25	5.819672131	7.823753357	5.078430176
AK005984	17.78756477	7.33442623	6.282131195	5.082019806
AK006001	7.452459016	7.261044177	0.947792053	5.082351685
AK006002	42.00740741	29.07772021	18.80172729	5.084575653
AK006005	5.67357513	9.393782383	1.362205505	5.086093903
AK006006	5.269767442	5.098958333	5.730262756	5.086273193
AK006009	45.33727811	30.23834197	6.962501526	5.086273193
AK006014	3.934782609	4.521311475	7.490039825	5.086956024
AK006018	3.689119171	5.984455959	4.352714539	5.090000153
AK006020	5.844559585	4.522088353	5.293102264	5.091773987
AK006023	6.906976744	9.476683938	10.65217209	5.093135834
AK006033	12.49767442	9.443548387	3.178123474	5.095058441
AK006038	6.916666667	4.06557377	5.637931824	5.097343445
AK006041	3.756476684	1.144578313	6.342517853	5.102039337
AK006048	2.645833333	3.165803109	9.810344696	5.1065979
AK006055	3.731884058	2.286231884	7.889762878	5.106666565
AK006056	3.88852459	7.077720207	5.217391968	5.106868744
AK006058	3.564766839	5.205128205	3.360782623	5.107143402
AK006062	1.632786885	8.093264249	6.654823303	5.108947754
AK006064	17.00518135	17.13989637	9.237499237	5.110389709
AK006066	3.157407407	4.007246377	9.252475739	5.110759735
AK006068	20.84722222	11.54418605	5.051181793	5.113925934
AK006069	17.19689119	6.454545455	10.97385788	5.11403656
AK006077	15.67357513	8.767213115	10.78260803	5.115264893
AK006079	41.44559585	26.93782383	6.944442749	5.115577698
AK006081	29.03804348	8.906976744	11.48701477	5.116729736
AK006085	19.00518135	11.61658031	6.509803772	5.120689392
AK006091	92.04469274	69.05847953	10.64934921	5.121017456
AK006092	1.916666667	1.481865285	5.031871796	5.125392914
AK006096	22.68911917	9.66557377	7.9765625	5.132450104
AK006097	2.902325581	4.570491803	6.399208069	5.136363983
AK006101	14.06217617	14.57291667	3.160785675	5.137794495
AK006105	24.98963731	3.740740741	4.291137695	5.140350342
AK006106	5.65060241	5.791803279	47.75093079	5.140777588
AK006107	7.539855072	5.9375	4.154998779	5.141731262
AK006111	1.248704663	1.37704918	5.765102386	5.14655304
AK006112	4.43115942	6.903225806	7.783466339	5.150444031
AK006115	3.421686747	3	7.643478394	5.150753021
AK006118	4.371710526	3.567213115	5.50592804	5.151752472
AK006127	12.37823834	8.550925926	4.820514679	5.156520844
AK006128	59.56476684	14.46987952	7.260868073	5.160804749
AK006130	3.950819672	4.917098446	3.916996002	5.162391663
AK006141	12.07253886	6.190163934	9.278625488	5.163425446
AK006143	3.6875	1.429149798	2.291534424	5.1640625
AK006146	5.253012048	5.960655738	5.315788269	5.166007996
AK006165	6.269430052	4.104417671	1.49489975	5.168140411
AK006177	4.604166667	2.554404145	1.078948975	5.175098419
AK006179	6.041450777	6.947916667	4.498432159	5.175880432
AK006180	11.01395349	11.22685185	5.436546326	5.177967072
AK006185	10.4057971	10.21296296	8.660232544	5.182964325
AK006189	6.015544041	4.865454545	3.652866364	5.185428619
AK006195	2.647668394	3.363934426	4.525508881	5.188034058
AK006200	30.39473684	34.72020725	7.498413086	5.189922333
AK006207	21.23958333	9.186046512	9.373912811	5.191223145
AK006211	5.24537037	4.118421053	7.006534576	5.192157745
AK006215	8.436842105	3.793442623	2.25	5.193275452
AK006216	21.2642487	11.94779116	11.75	5.193675995
AK006226	8.694300518	5.710843373	5.203125	5.194442749
AK006227	18.89637306	11.15460526	3.937744141	5.194629669
AK006228	0.875647668	1.390625	10.7232132	5.196079254
AK006230	4.714754098	2.274611399	5.086208344	5.196582794
AK006232	20.10880829	16.1712963	4.852790833	5.199234009
AK006233	43.15217391	25.08290155	7.347827911	5.200000763
AK006234	3.46875	4.663212435	10.58261108	5.200000763
AK006236	26.5988024	12.65803109	15.18359375	5.201892853
AK006238	1.049180328	3.212435233	4.453334808	5.202381134
AK006243	53.87647059	30.48186528	12.01724243	5.203186035
AK006248	7.252459016	11.00462963	6.301280975	5.209182739
AK006257	11.61139896	5.445901639	5.245059967	5.211055756
AK006259	3.777777778	2.611398964	5.600791931	5.215686798
AK006262	8.032608696	6.670984456	6.294116974	5.219299316
AK006263	5.493975904	3.841968912	4.931034088	5.222221375
AK006265	15.99537037	7.064257028	0.52381134	5.223350525
AK006268	5.412037037	4.023026316	5.588233948	5.226085663
AK006270	3.10483871	0.603960396	3.167510986	5.228427887
AK006275	8.124352332	8.610441767	7.538459778	5.22959137
AK006277	36.8902439	17.0562249	11.6521759	5.240001678
AK006279	13.56476684	8.814814815	3.675437927	5.241611481
AK006280	3.077720207	3.819672131	10.7543869	5.242137909
AK006283	11.75462963	5.212435233	5.982143402	5.24609375
AK006287	43.33986928	41.43150685	11.66101837	5.246833801
AK006291	5.115942029	4.542168675	4.892745972	5.249011993
AK006292	3.14507772	2.919678715	3.922180176	5.255813599
AK006294	9.321285141	6.176165803	8.223602295	5.259376526
AK006300	17.16666667	5.739130435	7.142856598	5.261306763
AK006302	5.872131148	5.595854922	8.94360733	5.261436462
AK006313	215.1787709	128.0769231	24.1728363	5.262744904
AK006330	2.212435233	1.025906736	4.156864166	5.264514923
AK006332	2.492227979	4.911627907	7.465518951	5.264823914
AK006335	6.616580311	3.249180328	8.662250519	5.264900208
AK006337	8.016064257	2.072289157	10.35652161	5.264957428
AK006351	5.901554404	5.005181347	6.395347595	5.265625
AK006357	2.450777202	1.466321244	4.498054504	5.267242432
AK006369	2.134715026	4.388601036	1.584415436	5.267295837
AK006375	3.03626943	1.548192771	12.71612549	5.26953125
AK006382	7.996363636	5.462962963	9.322147369	5.270271301
AK006385	7.984455959	10.71803279	8.184875488	5.274898529
AK006388	71.04651163	51.08235294	13.17391205	5.276679993
AK006389	5.113989637	3.041450777	4.391304016	5.279525757
AK006393	3.307971014	5.333333333	5.728683472	5.280254364
AK006407	20.53367876	13.95854922	4.463951111	5.280700684
AK006427	1.18134715	2.367875648	7	5.284343719
AK006434	20.66839378	12.12953368	6.724136353	5.284481049
AK006438	2.647668394	1.602409639	6.933773041	5.287403107
AK006440	16.47668394	11.32128514	11.77220154	5.289474487
AK006449	7.532407407	6.554098361	4.155281067	5.294818878
AK006461	5.547101449	3.921296296	1.796459198	5.295951843
AK006462	3.358552632	1.764492754	5.946430206	5.299144745
AK006466	3.980327869	5.766839378	8.391304016	5.300655365
AK006467	2.730569948	2.836065574	3.658290863	5.30172348
AK006468	1.592592593	1.683937824	8.398647308	5.304347992
AK006471	6.143518519	3.432291667	4.064517975	5.309803009
AK006479	2.168674699	1.983443709	5.375	5.310344696
AK006487	3.934545455	3.172131148	0.968254089	5.313724518
AK006489	19.96891192	7.165803109	9.2734375	5.315174103
AK006490	24.88082902	14.44354839	8.18359375	5.320465088
AK006491	36.81714286	21.27083333	16.68386841	5.321739197
AK006498	4.150259067	4.202898551	2.556121826	5.324562073
AK006501	4.236065574	2.931451613	7.220531464	5.324676514
AK006510	21.89637306	8.463855422	12.1287117	5.325000763
AK006511	8.722222222	5.880434783	4.262744904	5.326732635
AK006521	6.917098446	3.823834197	3.349018097	5.32743454
AK006525	8.093264249	3.683937824	8.078430176	5.328125
AK006526	8.875647668	11	3.059055328	5.329364777
AK006529	12.80310881	12.31481481	14.42580414	5.331127167
AK006533	58.01092896	15.15740741	7.840000153	5.33165741
AK006534	21.34715026	8.124590164	9.196079254	5.333332062
AK006538	4.608870968	4.730923695	0.178569794	5.336685181
AK006539	6.873188406	10.23316062	3.3058815	5.337501526
AK006541	1.924590164	3.052727273	3.48046875	5.337661743
AK006542	10.52849741	12.14507772	7.89655304	5.337837219
AK006551	3.578181818	1.508196721	4.203948975	5.33846283
AK006552	34.48704663	31.25274725	11.38053131	5.338607788
AK006553	8.17704918	5.754098361	2.666667938	5.342105865
AK006554	19.92746114	13.56994819	10.50787354	5.342517853
AK006556	1.763934426	3.550819672	3.104576111	5.344154358
AK006569	3.093264249	4.85492228	7.351146698	5.34513092
AK006578	6.96373057	8.268518519	3.614173889	5.346614838
AK006582	2.662650602	0.049342105	3.775588989	5.347827911
AK006593	0.714754098	3.141818182	5.24369812	5.347827911
AK006597	0.85492228	4.691803279	3.09803772	5.349998474
AK006601	9.4	5.036144578	5.129871368	5.352939606
AK006604	2.524590164	4.416666667	9.905174255	5.353504181
AK006608	3.704918033	3.829090909	4.568965912	5.354232788
AK006612	9.424870466	3.894927536	9.59828949	5.355213165
AK006619	2.642487047	1.960144928	0.415019989	5.359073639
AK006635	40.84974093	19.65803109	7.073928833	5.36000061
AK006636	8.527777778	8.734939759	8.294116974	5.360359192
AK006639	13.84974093	7.694300518	10.48275757	5.360404968
AK006643	9.923694779	11.23148148	3.732757568	5.361385345
AK006650	13.97409326	9.497674419	6.529701233	5.362068176
AK006657	3.96744186	2.062176166	5.814998627	5.362205505
AK006658	32.13989637	19.66321244	2.78087616	5.364238739
AK006661	2.222222222	3.967213115	4	5.365077972
AK006667	1.907407407	3.720207254	3.317459106	5.368625641
AK006668	2.471502591	3.580310881	5.708660126	5.370128632
AK006670	7.242753623	3.489959839	5.618297577	5.372001648
AK006679	1.487046632	3.155440415	10.46202469	5.37254715
AK006680	0.668393782	5.006557377	2.886276245	5.374500275
AK006682	4.196721311	5.742753623	4.302631378	5.377189636
AK006747	6.652849741	9.134715026	8.743591309	5.377433777
AK006800	7.476851852	2.560185185	8.197628021	5.385826111
AK006840	24.84656085	19.89637306	4.952941895	5.389381409
AK006888	7.305921053	12.35185185	6.271522522	5.389408112
AK006907	1.284974093	2.642487047	4.543308258	5.390625
AK006970	21.21243523	16.64814815	10.40000153	5.393161774
AK006977	20.48186528	12.74611399	6.626922607	5.393547058
AK006992	7.731481481	3.630909091	5.40625	5.393749237
AK007011	2.585492228	2.915662651	0.207790375	5.396038055
AK007024	28.7253886	10.46759259	8.124511719	5.402011871
AK007036	89.5026455	31.26943005	12.68830872	5.406665802
AK007060	35.75842697	79.34054054	6.878787994	5.407642365
AK007088	11.42487047	5.757377049	8.275192261	5.407894135
AK007130	9.834196891	9.750819672	7.815788269	5.409397125
AK007161	6.426229508	3.641447368	3.588932037	5.41059494
AK007164	5.96373057	6.333333333	4.3777771	5.41059494
AK007170	74.87570621	41.45508982	8.674877167	5.413791656
AK007173	12.20481928	3.108196721	7.090549469	5.414474487
AK007175	13.59722222	10.09638554	5.854038239	5.415019989
AK007188	1.039855072	4.823834197	6.9375	5.416667938
AK007195	5.947791165	3.863453815	7.113723755	5.416667938
AK007198	2.883534137	0.884259259	6.607841492	5.41960907
AK007201	10.57512953	3.474637681	4.666667938	5.42023468
AK007206	3.523148148	4.278225806	3.791305542	5.422309875
AK007215	14.87046632	9.847389558	3.722579956	5.425197601
AK007218	1.753289474	5.002325581	9.169155121	5.426330566
AK007226	7.588541667	8.077720207	6.443580627	5.426357269
AK007227	12.96759259	6.903225806	9.840576172	5.430831909
AK007228	14.39378238	7.685185185	7.849056244	5.431373596
AK007234	4.730923695	2.847389558	8.315788269	5.437007904
AK007241	7.005181347	5.865284974	4.72636795	5.437984467
AK007242	2.544262295	5.533678756	5.473682404	5.439655304
AK007245	10.57291667	8.279792746	9.496730804	5.439655304
AK007246	12.65116279	9.352331606	2.738460541	5.440475464
AK007247	3.238341969	2.730923695	6.169883728	5.442211151
AK007250	2.25388601	4.373056995	5.433544159	5.44278717
AK007258	2.502590674	3.779116466	6.421051025	5.447235107
AK007262	1.590361446	2.647668394	4.019607544	5.449611664
AK007264	2.103626943	1.564766839	6.974998474	5.454902649
AK007274	13.95582329	11.01554404	6.184375763	5.456138611
AK007281	42.47668394	40.20725389	10.67307663	5.457691193
AK007287	4.269076305	2.046632124	6.359649658	5.459594727
AK007293	86.06470588	22.15544041	16.82580566	5.464912415
AK007294	3.313253012	1.96373057	12.65486908	5.465000153
AK007310	14.89351852	8.287272727	11.40495682	5.465114594
AK007318	3.726851852	4.772020725	4.46875	5.465518951
AK007327	3.098445596	3.675925926	7.190956116	5.467979431
AK007329	5.84	9.880434783	8.581279755	5.469799042
AK007332	2.681967213	1.678756477	7.032466888	5.47265625
AK007341	2.502590674	5.324074074	5.830001831	5.473682404
AK007344	1.984455959	2.25388601	6.51304245	5.473682404
AK007346	5.12037037	2.895582329	6.750988007	5.474510193
AK007347	11.9015544	7.994818653	8.934345245	5.47618866
AK007351	79.42105263	38.02072539	24.91082764	5.477157593
AK007372	0.826086957	3.008064516	4.825504303	5.479999542
AK007374	2.257246377	7.301204819	4.826770782	5.480262756
AK007378	4.495081967	3.229508197	14.89915848	5.48046875
AK007382	5.259067358	5.963855422	4.739131927	5.484176636
AK007384	8.834196891	5.518518519	4.611110687	5.486591339
AK007386	6.303108808	8.704663212	9.220474243	5.48695755
AK007389	18.56476684	9.497991968	5.406375885	5.495727539
AK007392	5.735507246	1.472131148	9.417392731	5.496730804
AK007393	3.606217617	5.74611399	6.594490051	5.498054504
AK007400	4.006557377	3.485507246	6.925743103	5.502536774
AK007413	3.781818182	2.680555556	2.353176117	5.50390625
AK007415	5.24497992	6.068548387	6.437812805	5.507614136
AK007417	9.284974093	5.927710843	9.576271057	5.508335114
AK007419	11.32124352	7.136546185	7.715232849	5.508773804
AK007422	3.542168675	4.777202073	3.671936035	5.509933472
AK007428	2.835341365	5.120967742	3.726924896	5.512821198
AK007432	28.8134715	36.89119171	4.339920044	5.515724182
AK007434	11.59585492	4.333333333	0.86000061	5.51612854
AK007436	6.34057971	5.583333333	9.380001068	5.516338348
AK007444	12.09895833	8.753488372	5.419643402	5.517242432
AK007445	17.84895833	9.962962963	8.950000763	5.519683838
AK007452	1.87962963	1.059016393	1.657234192	5.520503998
AK007455	40.77777778	27.50777202	9.669567108	5.525291443
AK007456	5.540983607	4.319444444	6.011627197	5.525489807
AK007463	13.36787565	3.042622951	3.779525757	5.525974274
AK007469	9.81124498	6.974637681	4.747825623	5.526317596
AK007483	37.0621118	18.44444444	9.640625	5.52848053
AK007485	2.813471503	4.823834197	3.076141357	5.532817841
AK007487	12.9015544	7.886010363	7.781513214	5.534591675
AK007489	10.01851852	8.097222222	11.65289307	5.535945892
AK007491	29	16	7.51750946	5.537548065
AK007494	4.547101449	2.031088083	10.50419998	5.538459778
AK007503	14.41968912	9.687272727	6.118110657	5.538761139
AK007505	3.253623188	2.769633508	7.00869751	5.539684296
AK007514	22.37823834	9.072916667	7.281406403	5.540882111
AK007519	2.838541667	2.96373057	4.124511719	5.543308258
AK007522	10.99016393	6.401041667	7.5703125	5.551181793
AK007531	6.052208835	3.953703704	6.326667786	5.553333282
AK007533	3.958333333	0.621761658	9.771316528	5.560310364
AK007535	3.389090909	5.863453815	11.12918472	5.561225891
AK007536	35.37823834	32.48823529	9.077922821	5.5625
AK007540	48.38690476	24.437751	18.44936371	5.5625
AK007545	6.891803279	4.759036145	7.469696045	5.56426239
AK007567	8.115740741	2.319444444	9.153152466	5.564704895
AK007569	5.849740933	2.207253886	5.304347992	5.564998627
AK007577	2.590673575	3.580310881	4.296875	5.567459106
AK007584	3.430555556	3.29015544	2.578681946	5.56918335
AK007588	13.52331606	7.32642487	2.947826385	5.569538116
AK007589	12.38341969	8.813114754	4.391304016	5.570095062
AK007598	3.681451613	2.473684211	4.11000061	5.571430206
AK007602	3.180722892	5.487046632	7.033615112	5.571983337
AK007603	4.429906542	3.815217391	1.952682495	5.57213974
AK007617	21.62176166	14.04663212	8.954544067	5.573123932
AK007623	7.948186528	4.595348837	6.604026794	5.573913574
AK007628	2.674698795	2.865284974	3.280632019	5.577285767
AK007631	24.11398964	11.3271028	8.778656006	5.582782745
AK007640	3.538860104	2.124497992	5.730262756	5.583755493
AK007641	5.97826087	4.688405797	4.924602509	5.584415436
AK007651	11.19444444	5.927868852	7.14655304	5.590732574
AK007653	5	3.880829016	5.809043884	5.595329285
AK007657	5.417670683	8.147540984	8.056911469	5.596076965
AK007659	1.25388601	3.268518519	2.685535431	5.599998474
AK007661	5.695081967	4.726907631	6.142856598	5.604652405
AK007665	2.375	3.123188406	4.887931824	5.604999542
AK007666	3.351851852	2.395833333	6.442367554	5.608001709
AK007675	19.06217617	6.873188406	7.003166199	5.608528137
AK007678	73.0974026	25.83937824	8.049999237	5.608695984
AK007679	28.29533679	6.983552632	10.34228134	5.617530823
AK007683	14.22279793	9.518518519	2.934577942	5.619049072
AK007684	2.525362319	2.341818182	7.993377686	5.620689392
AK007688	21.48837209	18.41450777	5.798107147	5.621513367
AK007690	9.590673575	6.15942029	3.231075287	5.622806549
AK007692	18.68393782	7.083333333	3.7734375	5.62733078
AK007693	4.931147541	4.051813472	5.460525513	5.628128052
AK007702	69.68449198	11.53953488	22.6810379	5.628139496
AK007703	17.95854922	22.14351852	4.074508667	5.628570557
AK007706	27.38860104	11.75502008	11.30065536	5.632259369
AK007707	4.396721311	4.31884058	6.698978424	5.633930206
AK007710	4.638554217	2.805555556	5.313434601	5.638134003
AK007715	70.02645503	35.93782383	10.55859375	5.638156891
AK007718	2.052208835	4.180555556	8.008850098	5.640350342
AK007731	49.97740113	48.1741573	9.347827911	5.643478394
AK007736	4.032128514	1.538860104	11.62711716	5.643478394
AK007745	15.19444444	9.062176166	7.529644012	5.645420074
AK007760	37.08290155	49.6462585	21.04000092	5.64655304
AK007763	15.28497409	2.931147541	9.353233337	5.646686554
AK007777	26.19170984	34.17045455	11.18709564	5.647960663
AK007785	3.068852459	5.091803279	5.810127258	5.652172089
AK007786	13.31088083	14.67875648	9.513156891	5.652996063
AK007793	19.96891192	9.648148148	6.336284637	5.65486908
AK007796	16.92746114	5.809836066	3.015625	5.655174255
AK007800	3.587962963	4.316062176	11.16806793	5.655628204
AK007805	5.129533679	2.196721311	2.919998169	5.658824921
AK007812	8.8125	6.957377049	3.018867493	5.666667938
AK007822	2.876811594	3.715025907	5.361289978	5.666667938
AK007829	8.208333333	5.015544041	5.901477814	5.666667938
AK007831	7.072131148	6.855737705	4.98449707	5.669998169
AK007839	3.533678756	4.020725389	3.849205017	5.670845032
AK007848	27.31088083	38.03743316	3.027667999	5.671974182
AK007856	13.11917098	6.057971014	2.979866028	5.674510956
AK007857	44.30177515	62.38333333	22.54321289	5.678390503
AK007861	10.99481865	2.694779116	4.413387299	5.679737091
AK007864	35.53374233	15.69354839	6.228839874	5.681034088
AK007868	24.59067358	7.906735751	6.621212006	5.683795929
AK007887	7.32642487	48.89595376	3.498039246	5.687747955
AK007894	4.921296296	5.208333333	5.848682404	5.69298172
AK007900	11.51813472	9.245901639	8.781455994	5.694580078
AK007901	7.10880829	3.367875648	7.03478241	5.696968079
AK007902	7.108433735	2.899598394	0.577075958	5.699344635
AK007907	2.289156627	4.331606218	13.99350739	5.700389862
AK007913	6.475409836	8.025906736	3.492061615	5.703517914
AK007933	6.177083333	3.006666667	5.412281036	5.704433441
AK007938	7.601851852	7.850909091	7.460178375	5.70854187
AK007939	7.880829016	3.652459016	4.642856598	5.710842133
AK007941	19.93782383	14.04417671	7.413791656	5.712932587
AK007956	19.4537037	8.666666667	7.89655304	5.72549057
AK007964	18.10648148	5.248704663	5.582607269	5.728347778
AK007978	14.05699482	4.854166667	6.301021576	5.72864151
AK007980	16.75348837	9.079710145	8.833332062	5.730770111
AK007988	30.96373057	10.94339623	11.90061951	5.731800079
AK007999	3.5	3.823834197	4.76171875	5.732025146
AK008004	52.78947368	49.64534884	10.84106064	5.732025146
AK008008	4.984455959	3	3.166667938	5.733333588
AK008013	8.176165803	6.876811594	4.516777039	5.735099792
AK008016	3.101639344	3.426229508	9.324562073	5.736843109
AK008020	2.642487047	1.595854922	5.150444031	5.739131927
AK008024	77.90960452	44.01036269	6.814571381	5.746269226
AK008045	23.8238342	13.84722222	7.632476807	5.747825623
AK008051	1.645901639	1.554404145	7.679840088	5.747825623
AK008064	7.321285141	5.643636364	6.715625763	5.749019623
AK008065	40.48618785	10.08433735	3.905509949	5.75
AK008069	14.22797927	6.423913043	5.017391205	5.75
AK008070	15.55958549	9.614457831	7.042015076	5.75
AK008072	17.82901554	4.18875502	9.40171051	5.75213623
AK008077	52	22.72685185	18.32948303	5.753166199
AK008080	42.22702703	23.19689119	6.362831116	5.764705658
AK008082	5.437751004	3.662295082	5.169960022	5.765216827
AK008083	76.52631579	105.9322034	24.64670563	5.766536713
AK008096	14.3626943	12.5388601	4.495727539	5.767440796
AK008098	46.54395604	29.40837696	13.82236862	5.768024445
AK008100	11.82295082	11.55958549	6.98425293	5.771160126
AK008108	25.98445596	18.4537037	10.25324631	5.774318695
AK008111	2.861111111	2.911627907	0.743362427	5.775588989
AK008118	6.25462963	9.572916667	12.82051468	5.776470184
AK008119	6.170984456	5.818604651	11.29751968	5.779525757
AK008125	41.14942529	13.82730924	3.692306519	5.779659271
AK008128	3.18115942	2.550925926	4.840000153	5.780700684
AK008130	19.22222222	19.4384058	6.482757568	5.782608032
AK008141	3.221774194	2.398148148	3.797386169	5.782894135
AK008147	7.859437751	5.580310881	3.202018738	5.785991669
AK008150	3.903614458	3.070491803	7.498023987	5.792453766
AK008161	1.649180328	3.37037037	7.268455505	5.794574738
AK008163	5.296052632	4.576086957	3.650981903	5.794998169
AK008164	3.37037037	3.281967213	4.178569794	5.799999237
AK008165	84.04444444	104.0701754	11.35593033	5.805030823
AK008173	12.92227979	6.985981308	7.113044739	5.805309296
AK008176	4.284974093	4.401041667	4.785991669	5.805557251
AK008199	6.742753623	8.851405622	3.047317505	5.806201935
AK008201	8.639344262	6.991967871	11.88524628	5.80644989
AK008209	2.979919679	3.240932642	3.007904053	5.806854248
AK008214	7.5	11.32124352	13.58771896	5.808765411
AK008216	11.89583333	10.56770833	5.327587128	5.808776855
AK008217	3.807971014	5.907630522	8.931625366	5.811763763
AK008219	9.573770492	5.691803279	7.144737244	5.811965942
AK008225	18.45595855	10.00327869	10.12376404	5.811965942
AK008229	4.409326425	4.212435233	2.691822052	5.814243317
AK008233	1.613114754	5.398550725	1.45217514	5.815788269
AK008234	1.583333333	5.893518519	4.7876091	5.816326141
AK008239	3.180722892	2.50462963	4.980316162	5.819229126
AK008240	3.00462963	5.502590674	11.71074295	5.822982788
AK008243	2.647668394	1.85492228	7.330738068	5.82352829
AK008258	7.197916667	8.880829016	6.811965942	5.830066681
AK008273	4.047101449	3.549222798	8.823009491	5.83070755
AK008287	12.83854167	5.113989637	10.34177399	5.832214355
AK008338	39.78723404	15.08376963	5.724491119	5.832683563
AK008356	11.59585492	4.937704918	1.634922028	5.833332062
AK008367	33.12105263	24.51295337	2.991069794	5.835960388
AK008389	0.062176166	5.570281124	5.75163269	5.840335846
AK008392	2.273148148	2.559585492	7.043479919	5.842765808
AK008402	46.83139535	13.0744186	17.125	5.844825745
AK008408	5.471502591	5.152610442	4.70154953	5.845161438
AK008409	8.614457831	6.168674699	5.070865631	5.846939087
AK008415	77.35672515	27.89583333	7.095001221	5.848682404
AK008416	5.66557377	9.858870968	4.871795654	5.849056244
AK008434	7.173770492	9.932642487	10.6896553	5.850746155
AK008442	7.943005181	12.69444444	9.911392212	5.852172852
AK008469	20.96296296	16.25245902	16.61538696	5.852939606
AK008483	5.860103627	2.26557377	6.404998779	5.859649658
AK008485	30.48186528	12.77202073	11.99502563	5.86000061
AK008492	11.67357513	6.696261682	7.722690582	5.861843109
AK008493	2.917098446	2.75388601	5.72549057	5.863811493
AK008516	3.425702811	2.098445596	4.008476257	5.865772247
AK008522	4.492227979	3.014492754	9.130435944	5.867256165
AK008530	28.47791165	15.95652174	9.300655365	5.867702484
AK008546	3.619672131	4.180327869	4.825504303	5.869281769
AK008572	2.18134715	5.148148148	10.4912262	5.869281769
AK008574	7.341968912	3.390625	7.226085663	5.869564056
AK008577	15.02590674	7.638554217	4.275588989	5.870586395
AK008590	20.16580311	12.8134715	13.62337494	5.870689392
AK008592	342.6358974	286.1020408	28.58787537	5.875
AK008621	11.44559585	4.990740741	6.871875763	5.876922607
AK008629	1.832236842	0.995983936	3.937744141	5.879364014
AK008639	4.148594378	4.951807229	5.193878174	5.879379272
AK008656	4.357512953	3.979166667	4.739131927	5.882354736
AK008673	34.8030303	23.5492228	11.46491241	5.8828125
AK008701	7.699074074	5.297101449	4.376983643	5.886955261
AK008703	22.64766839	27.94300518	19.63024902	5.88741684
AK008705	7.282608696	4.397590361	5.754386902	5.888156891
AK008719	22.10837438	10.86458333	7.333332062	5.891719818
AK008720	3.29015544	4.426229508	3.233200073	5.893280029
AK008733	3.042622951	1.645833333	2.23841095	5.893806458
AK008734	2.5	7.502590674	8.350875854	5.893939972
AK008749	4.236947791	1.694444444	4.781093597	5.898647308
AK008761	6.438405797	3.481967213	5.330677032	5.898990631
AK008774	4.115740741	0.265060241	11.81666565	5.90259552
AK008776	4.389558233	2.751295337	7.28294754	5.902820587
AK008787	13.42592593	6.780327869	6.380645752	5.903846741
AK008788	9.256476684	5.953488372	4.754238129	5.906616211
AK008791	10.74093264	6.317269076	7.421875	5.908046722
AK008793	4.796296296	4.592741935	4.295650482	5.91015625
AK008822	3.74611399	0.209302326	4.083332062	5.914558411
AK008835	6.465968586	2.973770492	2.996063232	5.916130066
AK008844	8.253623188	1.468852459	7.366012573	5.917324066
AK008845	2.911917098	4.37037037	9.181819916	5.917324066
AK008849	32.10103627	16.47039474	6.946666718	5.917980194
AK008904	12.94300518	25.16393443	0.28515625	5.920528412
AK008906	6.842592593	5.615942029	6.492610931	5.920528412
AK008918	4.240740741	4.597826087	1.046051025	5.924900055
AK008928	9.041666667	4.074074074	2.338645935	5.926174164
AK008946	5.394927536	5.49537037	1.229248047	5.929203033
AK008979	3.196891192	5.953703704	5.594341278	5.929412842
AK009006	20.12435233	16.32642487	4.625984192	5.931034088
AK009010	7.016064257	5.829015544	5.197673798	5.931625366
AK009012	61.79411765	42.22485207	6.96484375	5.933853149
AK009020	6.264248705	2.834196891	7.689655304	5.934009552
AK009025	6.405797101	4.671052632	4.365756989	5.937984467
AK009030	7.734939759	4.875	9.503185272	5.939491272
AK009042	25.16580311	15.16666667	10.55859375	5.939998627
AK009083	4.419689119	2.601036269	8.338981628	5.940711975
AK009100	12.93264249	9.031088083	7.5	5.946666718
AK009101	12.41968912	2.072727273	7.231975555	5.94827652
AK009103	6.393782383	4.046052632	9.124511719	5.948616028
AK009120	21.86010363	9.948186528	16.35772705	5.949237823
AK009134	3.570491803	3.406557377	8.319999695	5.951999664
AK009135	10.64814815	9.878688525	16.33898163	5.952381134
AK009140	11.97188755	4.963541667	6.877193451	5.954315186
AK009171	5.865284974	3.602409639	7.421051025	5.955753326
AK009192	6.165803109	4.606425703	5.822135925	5.957263947
AK009196	6.492227979	2.847389558	4.022220612	5.960266113
AK009199	15.38604651	10.36	11.53768921	5.960266113
AK009207	4.257246377	1.046632124	1.549407959	5.964565277
AK009218	8.112449799	6.119170984	5.688774109	5.964645386
AK009245	11.81018519	12.45901639	6.294998169	5.965385437
AK009247	40.5492228	24.86528497	4.094825745	5.967105865
AK009249	8.196721311	8.24497992	6.249027252	5.967105865
AK009269	1.807228916	4.093264249	5.644294739	5.970149994
AK009275	58.54748603	40.79792746	6.892856598	5.973331451
AK009280	18.74698795	23.48275862	8.090324402	5.97385788
AK009282	1.102325581	3.014545455	4.483661652	5.973911285
AK009292	7.462962963	5.435233161	5.152282715	5.974193573
AK009303	9.309236948	7.224899598	7.162391663	5.974357605
AK009308	10.56481481	5.702702703	7.631580353	5.976379395
AK009318	21.94300518	8.209836066	9.904346466	5.976379395
AK009321	4.185185185	4.923913043	5.982299805	5.976470947
AK009322	8.922279793	7.238341969	9.832256317	5.976745605
AK009324	4.590361446	2.199074074	8.0234375	5.980392456
AK009325	2.580327869	1.81884058	3.782829285	5.993808746
AK009326	14.31606218	19.40932642	3.108001709	6
AK009333	50.85026738	42.50802139	13.36128998	6
AK009337	27.80829016	25.01295337	8.733764648	6.003196716
AK009339	9.637305699	6.5	7.470966339	6.006534576
AK009365	54.46629213	30.7357513	19.97590637	6.006580353
AK009370	3.095081967	5.960144928	2.262744904	6.007781982
AK009373	11.02590674	10.23293173	5.540405273	6.007843018
AK009391	11.00518135	12.61111111	7.112068176	6.00869751
AK009395	4.559210526	2.564766839	4.873874664	6.010204315
AK009402	23.75647668	15.52331606	6.114173889	6.015724182
AK009410	2.476851852	1.995348837	3.579151154	6.0169487
AK009417	5.152777778	4.916666667	4.553798676	6.017242432
AK009425	9.574297189	3.740932642	6.252872467	6.020000458
AK009429	2.457236842	4.044354839	5.952568054	6.020133972
AK009442	6.409836066	5.277108434	4.273506165	6.025863647
AK009447	5.456521739	2.351851852	4.789474487	6.02614212
AK009450	12.06217617	9.240740741	7.389961243	6.030456543
AK009460	1.875502008	3.32642487	7.362068176	6.031745911
AK009469	75.04733728	52.09714286	18.15286255	6.03478241
AK009476	13.50200803	8.949275362	4.661617279	6.0390625
AK009485	1.329317269	1.995348837	6.875488281	6.041984558
AK009487	11.06024096	128.188172	7.321430206	6.043861389
AK009497	6.803108808	4.569948187	13.64102554	6.043861389
AK009563	7.136546185	9.450777202	7.914531708	6.044246674
AK009575	3.373056995	2.569948187	3.125827789	6.047431946
AK009576	26.17098446	18.21243523	13.20992279	6.047431946
AK009584	5.807228916	2.700657895	4.805446625	6.0508461
AK009605	2.150259067	0.949074074	3.692810059	6.05172348
AK009625	6	5.28372093	8.585887909	6.052173615
AK009646	4.722891566	2.958333333	5	6.05405426
AK009669	4.542168675	4.006535948	5.587303162	6.055274963
AK009674	4.018115942	4	5.405227661	6.058441162
AK009701	4.222222222	4.66557377	4.59803772	6.059288025
AK009749	29.66839378	18.21243523	13.65671539	6.059406281
AK009757	11.04590164	13.68674699	8.349811554	6.062015533
AK009760	14.43523316	4.906735751	6.392158508	6.064517975
AK009763	15.78238342	13.16580311	9.01171875	6.064933777
AK009781	1.194444444	2.754098361	5.38596344	6.064998627
AK009798	2.791666667	1.906735751	4.655281067	6.065361023
AK009799	17.45595855	10.40625	8.258277893	6.065788269
AK009811	2.398148148	2.131147541	8.102767944	6.067115784
AK009812	5.088353414	3.786885246	5.417324066	6.069564819
AK009815	2.045901639	5.402777778	3.769737244	6.070175171
AK009816	4.472222222	0.088082902	5.426086426	6.0703125
AK009817	5.404145078	2.717592593	6.542373657	6.070514679
AK009826	47.38235294	45.9112426	8.48449707	6.070796967
AK009829	4.445783133	2.222772277	5.316238403	6.071895599
AK009837	3.533678756	2.069767442	6.043479919	6.07333374
AK009844	7.383419689	4.411184211	8.639217377	6.078430176
AK009861	1.354098361	1.782407407	7.560344696	6.078948975
AK009864	49.20765027	29.2642487	12.0431366	6.080001831
AK009866	6.219672131	4.036231884	11.35398102	6.080356598
AK009881	11.68911917	2.440414508	5.670967102	6.084941864
AK009886	6.865131579	6.844559585	0.912696838	6.085525513
AK009898	8.32642487	5.786885246	8.155174255	6.086204529
AK009901	5.536184211	5.046511628	10.26495361	6.086208344
AK009915	57.67785235	20.23834197	8.908496857	6.087718964
AK009928	4.181818182	3.321285141	3.5	6.088607788
AK009937	17.25388601	12.11398964	3.599205017	6.088607788
AK009942	3.527777778	3.310880829	3.096492767	6.090194702
AK009960	4.094202899	4.672727273	6.66834259	6.090908051
AK009972	2.787148594	4.730232558	6.791137695	6.090908051
AK009976	17.54166667	7.424870466	5.3125	6.099205017
AK010005	7.202072539	10.11162791	2.285713196	6.099338531
AK010013	2.831325301	3.13253012	7.921051025	6.099338531
AK010018	2.731884058	1.588541667	7.441177368	6.099998474
AK010021	6.871485944	4.642487047	6.282352448	6.104652405
AK010038	5.625	2.522088353	9	6.10546875
AK010053	6.71147541	2.474093264	10.77310944	6.107254028
AK010065	27.79166667	26.64766839	11.05882263	6.109802246
AK010074	7.144262295	1.99339934	6.50157547	6.11258316
AK010084	34.29411765	20.54497354	3.389240265	6.113845825
AK010095	35.58031088	22.48704663	7.836208344	6.115703583
AK010105	12.9119171	8.236065574	4.75	6.116752625
AK010138	1.935742972	1.595854922	3.408729553	6.1171875
AK010152	8.947791165	4.150259067	6.425197601	6.118110657
AK010168	3.5	1.8125	4.370079041	6.118644714
AK010185	91.68478261	58.39655172	12.59130478	6.119205475
AK010201	14.60621762	10.70281124	8.583892822	6.121875763
AK010208	5.550819672	1.160655738	10.52500153	6.123893738
AK010232	32.05181347	25.67708333	12.6265831	6.130432129
AK010233	0.370491803	2.274611399	4.460784912	6.130435944
AK010234	13.97685185	12.06481481	6.76190567	6.131782532
AK010249	8	8.776315789	4.918289185	6.1328125
AK010252	21.47150259	67.46632124	8.664558411	6.133663177
AK010262	4.74611399	3.347150259	4.633857727	6.134227753
AK010274	4.481967213	3.838709677	5.312301636	6.134616852
AK010275	5.101449275	4.476851852	4.610618591	6.136363983
AK010278	9.221014493	5.580310881	8.517242432	6.137256622
AK010304	0.34939759	4.269430052	4.715232849	6.137794495
AK010312	16.31606218	17.8238342	5.661598206	6.138362885
AK010322	8.337349398	5.180555556	11.31034851	6.142856598
AK010328	21.38860104	8.694078947	10.07070541	6.144001007
AK010334	2.155440415	4.662037037	2.889328003	6.14655304
AK010336	2.394927536	4.564766839	10.26315689	6.149124146
AK010337	28.61658031	26.92227979	7.078739166	6.149604797
AK010349	19.87046632	8.947540984	9.147827148	6.155174255
AK010356	14.91709845	6.33442623	3.101959229	6.158103943
AK010364	9.331606218	9.313253012	6.455696106	6.158103943
AK010366	1.855421687	2.362694301	0.692062378	6.158939362
AK010367	5.815261044	6.120930233	4.473331451	6.161018372
AK010380	18.84455959	6.329710145	2.279998779	6.162055969
AK010381	2.694779116	7.03125	5.264900208	6.162437439
AK010382	57.4519774	27	6.525291443	6.166023254
AK010385	10.31907895	3.370967742	6.905174255	6.166667938
AK010393	14.36947791	11.77202073	7.605262756	6.166667938
AK010395	0.989637306	4.15625	6.961391449	6.169960022
AK010396	89.48947368	50.73913043	22.26543427	6.171875
AK010407	12.16580311	6.264492754	6.058139801	6.172550201
AK010416	32.38860104	29.62694301	7.137931824	6.172588348
AK010426	23.24352332	7.821818182	7.846668243	6.173912048
AK010431	3.930909091	4.816393443	6.635593414	6.174129486
AK010437	5.206557377	5.714859438	5.341709137	6.174194336
AK010447	30.35233161	34.0880829	10.57265091	6.178123474
AK010450	12.03212851	17.328125	5.743083954	6.17898941
AK010453	3.264492754	3.384259259	5.314815521	6.181034088
AK010469	16.65803109	14.04663212	2.661617279	6.183006287
AK010474	22.08290155	11.06770833	5.700389862	6.184211731
AK010477	29.15544041	24.05181347	7.930770874	6.185428619
AK010503	2.22295082	2.740740741	5.609905243	6.186439514
AK010511	4.226229508	6.152777778	7.214763641	6.187919617
AK010512	23.9119171	11.31770833	7.44303894	6.188976288
AK010539	7.455813953	5.768518519	4.54838562	6.1953125
AK010545	7.944444444	5.104918033	6.898147583	6.199386597
AK010547	11.91666667	8.274611399	7.004924774	6.200000763
AK010548	11.59259259	8.137681159	11.63636398	6.202613831
AK010552	4.478688525	6.424342105	4.85546875	6.203388214
AK010555	3.236065574	1.834196891	9.686275482	6.203948975
AK010559	12.23316062	6.578703704	9.83984375	6.205425262
AK010568	7.865284974	5.544041451	6.883247375	6.208835602
AK010577	16.34196891	10.90673575	5.055274963	6.210525513
AK010611	25.41450777	17.43523316	7.671142578	6.210525513
AK010640	13.56994819	10.50925926	10.9296875	6.211055756
AK010648	23.45833333	50.74093264	5.69298172	6.2123909
AK010654	3.518134715	4.906735751	4.796459198	6.215518951
AK010662	5.166666667	6.012096774	6.603919983	6.215686798
AK010668	8.423255814	6.562790698	5.5625	6.220001221
AK010706	10.76683938	4.741935484	4.141593933	6.220474243
AK010711	9.189516129	14.03108808	8.859375	6.221237183
AK010715	7.532407407	6.108695652	8.422054291	6.222221375
AK010722	22.70984456	15.703125	9.103126526	6.222770691
AK010736	19.2642487	10.14658635	10.70196152	6.227451324
AK010743	8.020725389	9.098445596	5.722221375	6.227722168
AK010751	28.07253886	11.12435233	6.202529907	6.228347778
AK010752	6.587962963	6.139896373	5.766666412	6.228683472
AK010755	144.3513514	87	25.49677277	6.228683472
AK010765	15.66666667	15.26943005	4.106300354	6.231372833
AK010766	11.40277778	9.913043478	7.48249054	6.232322693
AK010777	11.24918033	10.43523316	12.06723022	6.233463287
AK010782	8.316062176	4.97080292	8.131782532	6.236179352
AK010783	8.419689119	3.87037037	3.22959137	6.239215851
AK010784	24.86528497	20.02072539	5.670497894	6.240001678
AK010786	3.940983607	2.47983871	4.336208344	6.243476868
AK010790	1.651041667	3.197916667	4.390727997	6.245162964
AK010791	17.6373057	9.5	8.662250519	6.247146606
AK010794	7.064814815	2.015544041	6.406349182	6.25
AK010801	3.077720207	1.844559585	1.813129425	6.252174377
AK010815	1.772020725	2.044176707	5.844825745	6.252174377
AK010825	19.60930233	11.53413655	8.423530579	6.252174377
AK010827	22.13471503	12.78240741	9.508621216	6.25296402
AK010831	14.31088083	9.333333333	9.295597076	6.25497818
AK010836	4.819444444	4.018115942	11.65789413	6.2550354
AK010846	2.292763158	58.85502959	6.043479919	6.257762909
AK010853	2.954098361	4.460144928	3.731998444	6.257938385
AK010862	7.875502008	3.967213115	4.900001526	6.259841919
AK010876	4.43373494	4.207253886	7.467662811	6.259841919
AK010877	19.35751295	15.06976744	5.0078125	6.260700226
AK010881	11.30569948	9.357512953	5.827587128	6.262626648
AK010909	16.4611399	11.20725389	6.211540222	6.264823914
AK010935	3.390163934	2.115740741	6.931034088	6.267242432
AK010940	9.076305221	7.43255814	5.302013397	6.267856598
AK011015	4.927710843	2.321285141	3.816326141	6.268657684
AK011059	24.68518519	14.99598394	9.472869873	6.26877594
AK011064	12.65284974	11.20883534	7.78616333	6.269592285
AK011072	1.32642487	5.16064257	3.934375763	6.271930695
AK011110	4.088082902	4.398148148	6.425807953	6.271930695
AK011112	3.898026316	4.847222222	6.012985229	6.272151947
AK011118	15.71084337	10.03666667	8.07964325	6.27734375
AK011126	2.836787565	3.032894737	6.095386505	6.277778625
AK011127	4.316062176	1.383419689	4.732757568	6.279659271
AK011136	2.074074074	3.409638554	4.0625	6.281734467
AK011151	6.960144928	4.060185185	4.796813965	6.28515625
AK011183	51.65088757	14.69170984	16.30769348	6.28616333
AK011186	32.8134715	15.86528497	11.49230957	6.287067413
AK011195	38.90810811	17.77202073	10.10552597	6.290000916
AK011196	35.66321244	29.78125	7.511627197	6.290626526
AK011200	43.90673575	22.09895833	8.33165741	6.290626526
AK011224	3.993442623	6.21686747	2.796955109	6.293437958
AK011230	17.85492228	18.4611399	7.247524261	6.29901886
AK011231	35.21761658	24.52331606	9.313331604	6.302013397
AK011241	3.751295337	4.787148594	2.589744568	6.302326202
AK011243	4.939516129	1.815217391	3.770271301	6.30739212
AK011265	6.115740741	3.963855422	1.409091949	6.307693481
AK011307	4.662037037	6.642487047	7.278259277	6.312252045
AK011310	8.07253886	6.814516129	6.796077728	6.31640625
AK011330	6.70984456	4.949275362	2.832489014	6.318470001
AK011332	5.32642487	2.596721311	2.326667786	6.320514679
AK011341	11.93782383	10.07246377	9.520374298	6.321704865
AK011346	10.91709845	6.654618474	0.260204315	6.321739197
AK011352	4.595854922	3.901639344	5.039215088	6.324562073
AK011360	6.731147541	5.193442623	5.634243011	6.32478714
AK011361	76.51973684	20.97409326	12.12605286	6.326667786
AK011383	15.44559585	5.983606557	8.359649658	6.326984406
AK011404	3.22983871	1.322463768	5.274337769	6.32743454
AK011406	69.9760479	83.04705882	10.625	6.328125
AK011417	17.69948187	9.797927461	3.830356598	6.329113007
AK011438	1.362694301	2.112318841	7.193748474	6.330509186
AK011445	54.33854167	40.55958549	14.13291168	6.330509186
AK011457	3.165803109	1.222222222	5.705127716	6.330768585
AK011469	2.823255814	8.383419689	6.089492798	6.331684113
AK011471	3.626943005	7.834196891	3.407844543	6.333332062
AK011472	19.1761658	13.4507772	7.586208344	6.333332062
AK011486	9.093264249	4.160621762	7.961391449	6.342105865
AK011489	8.168674699	4.14507772	4.094936371	6.349056244
AK011495	5.606481481	3.670682731	6.642856598	6.350193024
AK011496	1.26557377	1.939814815	0.279277802	6.35175705
AK011511	7.555555556	6.141361257	2.586208344	6.353176117
AK011521	16.46891192	14.31606218	1.640350342	6.35848999
AK011529	56.20858896	62.55696203	15.69677353	6.36277771
AK011540	16.48186528	15.64766839	8.911876678	6.364704132
AK011543	7.507772021	2.85492228	3.107143402	6.368419647
AK011544	71.63068182	66.70114943	8.453125	6.370227814
AK011545	2.4	1.333333333	3.729560852	6.370689392
AK011557	12.59782609	9.987046632	8.053569794	6.37254715
AK011560	12.80092593	15.14507772	10.88034058	6.373134613
AK011566	8.847389558	3.760869565	5.442211151	6.375
AK011576	18.54166667	11.8287037	7.059829712	6.377483368
AK011611	38.22279793	21.46632124	12.31446457	6.379310608
AK011614	17.83854167	7.210144928	8.078430176	6.380531311
AK011632	7.072289157	7.056994819	10.0263176	6.383399963
AK011637	3.336787565	1.601036269	8.31155777	6.383930206
AK011639	5.485245902	5.357512953	2.206348419	6.384105682
AK011647	3.104918033	4.013888889	8.822429657	6.384616852
AK011662	2.597826087	1.039344262	4.318965912	6.386100769
AK011664	6.366492147	8.195652174	8.39490509	6.386138916
AK011666	36.81443299	23.63212435	8.919998169	6.38671875
AK011700	43.17241379	18.1712963	6.601989746	6.387931824
AK011703	27.04145078	12.10416667	7.189273834	6.401317596
AK011715	51.5	44.59390863	12.97014999	6.401542664
AK011724	5.202072539	7.449799197	9.546051025	6.402515411
AK011730	3.120481928	4.718875502	7.894039154	6.40404129
AK011746	2.485245902	4.305454545	5.760204315	6.407077789
AK011747	5.501639344	3.75	6.196079254	6.408866882
AK011763	10.70819672	4.702811245	7.940170288	6.4099617
AK011776	40.66272189	20.75647668	16.52500153	6.41059494
AK011781	3.281967213	4.89119171	3.175098419	6.41065979
AK011810	13.82901554	3.572463768	12.41525269	6.412902832
AK011815	25.49740933	14.02409639	7.914531708	6.413791656
AK011829	1.606557377	3.150259067	1.321567535	6.414474487
AK011830	6.096385542	6.907407407	3.101959229	6.416667938
AK011867	2.601036269	0.139896373	3.308879852	6.416667938
AK011873	16.36979167	12.93975904	13.10968018	6.416667938
AK011882	6.569948187	1.236111111	8.7734375	6.418300629
AK011889	3.115942029	1.29015544	4.558731079	6.42666626
AK011896	2.901818182	5.208835341	2.928569794	6.426921844
AK011898	2.416666667	6.787564767	1.342105865	6.428569794
AK011899	3.583333333	5.048192771	7.778522491	6.429824829
AK011900	3.601973684	2.730569948	5.318584442	6.43081665
AK011914	14.59067358	5.024096386	5.829456329	6.435897827
AK011950	1.694300518	4.314516129	6.639533997	6.435897827
AK011959	9.597826087	6.347222222	8.377193451	6.436508179
AK011960	13.43005181	8.668393782	8.566879272	6.438594818
AK011967	3.906735751	4.826229508	8.846847534	6.440155029
AK011978	4.032407407	2.010362694	3.562992096	6.444999695
AK011986	2.409836066	7.675925926	6.883117676	6.445545197
AK011987	4.336787565	1.447791165	4.25	6.447059631
AK011993	2.11627907	1.626943005	5.166667938	6.448978424
AK012002	5.979274611	2.191709845	1.138889313	6.451328278
AK012014	7.735751295	5.121710526	4.938594818	6.45217514
AK012043	2.476851852	2.152173913	2.857143402	6.452529907
AK012045	30.41968912	7.478688525	7.574802399	6.452831268
AK012054	6.756363636	2.493975904	7.561290741	6.454902649
AK012059	16.63425926	14.61658031	6.601009369	6.463035583
AK012063	5.311594203	4.797927461	6.651611328	6.464565277
AK012069	17.57512953	10.8364486	1.591835022	6.467338562
AK012072	10.32291667	5.350819672	7.596027374	6.468994141
AK012075	11.58549223	4.774418605	5.620914459	6.470085144
AK012084	2.469767442	3.18134715	5.834171295	6.470199585
AK012088	1.1875	3.157377049	6.043479919	6.470588684
AK012092	23.71502591	12.29166667	7.184875488	6.47265625
AK012102	3.322368421	7.496376812	8.588233948	6.472869873
AK012108	1.301204819	3.358552632	5.113208771	6.474510193
AK012109	2.699481865	7.27016129	3.163791656	6.480316162
AK012131	9.163043478	4.806557377	9.389263153	6.480770111
AK012133	3.378238342	2.744791667	7.025424957	6.484375
AK012150	17.56944444	4.342592593	11.02597427	6.487579346
AK012158	5.015544041	4.300925926	6.575756073	6.490066528
AK012163	19.46596859	19.23148148	10.8199234	6.49407196
AK012172	0.274611399	2.338541667	3.973331451	6.495494843
AK012182	4.898550725	4.228915663	2.9765625	6.496688843
AK012199	29.51813472	13.15025907	12.7756424	6.49842453
AK012212	12.57429719	10.35185185	7.794643402	6.5
AK012213	22.83937824	12.61658031	6.715518951	6.501556396
AK012248	4.504918033	11.89558233	3.96875	6.501914978
AK012256	22.43005181	11.0852459	7.275588989	6.502464294
AK012262	0.83255814	3.106481481	6.168140411	6.503936768
AK012273	4.147540984	5.367875648	8.464912415	6.504199982
AK012275	36.45098039	27.99481865	9.25	6.507740021
AK012276	0.9437751	3.243523316	7.859649658	6.507835388
AK012286	26.51295337	12.07272727	8.740001678	6.509677887
AK012292	0.544041451	7.586885246	6.443710327	6.510066986
AK012296	8.082901554	8.342592593	11.20175552	6.511810303
AK012302	16.49740933	9.381526104	10.75163269	6.520248413
AK012304	3.375	1.743421053	11.72413635	6.520271301
AK012324	3.357429719	2.579710145	2.822135925	6.520633698
AK012326	8.242622951	7.09057971	4.65486908	6.524845123
AK012340	5.262295082	4.563636364	1.442306519	6.525157928
AK012351	7.537037037	4.373188406	4.043861389	6.526317596
AK012367	2.637305699	4.471502591	4.33984375	6.526317596
AK012386	45.27202073	31.06735751	15.0451622	6.526786804
AK012389	17.53367876	27.67357513	7.633857727	6.527557373
AK012407	35.64772727	13.23611111	4.043861389	6.529182434
AK012415	1.077720207	0.4375	10.42241287	6.529182434
AK012430	11.13471503	9.775100402	10.86328125	6.529411316
AK012434	12.71759259	9.813471503	6.961238861	6.533332825
AK012440	10.52849741	4.648550725	4.86000061	6.5338974
AK012454	2.067708333	3.497409326	7.152648926	6.5338974
AK012471	2.873770492	1.383606557	4.250782013	6.535434723
AK012475	53.97790055	38.23316062	10.7297287	6.540538788
AK012510	29.05699482	9.824074074	6.613861084	6.541175842
AK012530	30.32124352	18.75	13.33774948	6.544746399
AK012553	25.03626943	13.30569948	9.94039917	6.546665192
AK012558	2.249180328	2.060240964	4.743362427	6.548542023
AK012577	8.729166667	7.523148148	6.172412872	6.551948547
AK012581	3.606425703	0.987951807	4.914474487	6.553359985
AK012596	3.257246377	3.987903226	8.154151917	6.5546875
AK012610	3.721014493	3.518072289	4.841270447	6.556289673
AK012615	28.59585492	11.59585492	7.710525513	6.556522369
AK012634	0.901639344	3.076086957	4.723270416	6.557792664
AK012652	5.561594203	6.291803279	10.11206818	6.559055328
AK012657	3.662037037	4.906735751	3.921875	6.560344696
AK012664	19.78714859	0.578947368	8.389961243	6.561264038
AK012667	6.287037037	3.435185185	4.749019623	6.562091827
AK012678	10.25462963	6.049180328	5.337539673	6.562915802
AK012697	3.593442623	4.025906736	1.330738068	6.565216064
AK012733	5.134057971	6.670289855	4.980644226	6.566879272
AK012735	4.502325581	3.018115942	7.672267914	6.568965912
AK012739	3.657407407	6.564766839	2.823009491	6.570175171
AK012741	14.84375	7.429718876	3.32743454	6.57088089
AK012762	27.47668394	10.68055556	6.380531311	6.571430206
AK012765	4.792746114	2.994818653	6.360404968	6.572547913
AK012767	2.562248996	1.184210526	15.14655304	6.57421875
AK012768	188.1936416	122.0930233	29.95030975	6.576156616
AK012771	3.895582329	4.430555556	5.793334961	6.576469421
AK012773	125.4177215	25.0984456	34.33333588	6.578430176
AK012783	57.85380117	37.51813472	16.89542389	6.587062836
AK012831	9.612318841	7.057291667	9.911392212	6.58934021
AK012836	20.47668394	17.60185185	3.657894135	6.591304779
AK012847	1.758139535	2.649180328	6.395000458	6.591304779
AK012852	22.51813472	10.26943005	6.259841919	6.593910217
AK012867	5.815217391	5.886010363	10.87287903	6.59740448
AK012868	5.254032258	8.792727273	2.929203033	6.601768494
AK012898	11.85648148	4.46557377	6.469566345	6.603111267
AK012904	3.75502008	3.865740741	6.974575043	6.603111267
AK012921	3.626943005	1.847222222	11.73913193	6.603111267
AK012923	5.597222222	3.644736842	5.294116974	6.60344696
AK012953	19.68393782	12.16065574	6.360782623	6.604362488
AK012954	16.15277778	5.601973684	5.982608795	6.608695984
AK012978	3.726907631	5.637681159	8.400001526	6.611843109
AK013002	25.40932642	14.0880829	8.48739624	6.611988068
AK013022	25.29015544	22.5	8.893806458	6.61403656
AK013031	8.12037037	5.632124352	5.267715454	6.619468689
AK013035	3.544041451	6.067357513	11.62393188	6.620914459
AK013041	4.740983607	6.839344262	6.692306519	6.623077393
AK013055	12.14351852	8.956363636	10.875	6.626583099
AK013061	0.983606557	3.814814815	7.395000458	6.62845993
AK013063	2.66557377	3.414754098	9.265487671	6.629138947
AK013092	6.712962963	5.847222222	4.832668304	6.635295868
AK013095	5.095081967	9.009259259	4.99130249	6.635761261
AK013101	0.838709677	2.447272727	1.035533905	6.638656616
AK013115	10.26943005	3.314814815	7.315788269	6.63999939
AK013116	31.88082902	21.48186528	6.32421875	6.640350342
AK013118	2.218032787	4.049342105	5.494998932	6.641731262
AK013129	2.88	9.59437751	4.789272308	6.644069672
AK013135	16.39583333	6.526104418	5.231014252	6.64566803
AK013136	10.11111111	5.736111111	7.614212036	6.646766663
AK013142	2.881967213	15.28703704	12.84615326	6.647060394
AK013148	6.927536232	8.496376812	9.233764648	6.64957428
AK013149	0.52	1.66557377	10.57265091	6.650981903
AK013157	6.787037037	5.409326425	2.146244049	6.652038574
AK013178	28.58031088	23.10362694	2.781726837	6.653697968
AK013190	13.77202073	3.642570281	7.232757568	6.653846741
AK013193	1.876811594	2.89119171	2.696849823	6.655174255
AK013194	19.86345382	17.78703704	8.653060913	6.655628204
AK013206	7.388601036	4.231884058	4.122447968	6.657371521
AK013213	4.278985507	0.227979275	8.611843109	6.658119202
AK013226	16.31088083	10.42105263	6.292835236	6.665340424
AK013278	10.24870466	4.125	5.534481049	6.669490814
AK013287	6.540983607	5.336787565	8.335525513	6.669998169
AK013297	35.60571429	9.489959839	12.75862122	6.677165985
AK013305	7.888888889	3.921296296	3.48449707	6.679244995
AK013316	3.697580645	4.938405797	5.281044006	6.681102753
AK013322	3.383419689	4.236111111	6.046512604	6.688743591
AK013323	8.453703704	6.404145078	2.091369629	6.692306519
AK013334	36.69398907	39.04716981	8.017543793	6.69298172
AK013337	2.587962963	2.90942029	8.478992462	6.69298172
AK013343	2.129533679	2.056994819	6.486274719	6.693225861
AK013346	3.497991968	5.092592593	4.29801178	6.693332672
AK013354	16.58031088	12.18055556	9.703704834	6.693798065
AK013357	2.980327869	3.479069767	9.196079254	6.696201324
AK013361	10.79016393	9.651041667	8.946666718	6.697673798
AK013365	51.8238342	51.8121547	17.43949127	6.69827652
AK013366	32.2746114	29.33160622	15.64286041	6.700000763
AK013374	13.52331606	4.875	10.55263138	6.700389862
AK013387	35.92073171	17.49074074	10.49489594	6.700508118
AK013402	82.69411765	37.18888889	11.77329254	6.706897736
AK013404	2.229508197	4.155440415	4.203948975	6.707004547
AK013409	2.695652174	3.601851852	7.130435944	6.707790375
AK013412	11.27314815	9.91147541	5.789474487	6.70854187
AK013423	88.69230769	48.7253886	23.44186401	6.709182739
AK013454	5.300518135	2.914754098	3.545455933	6.714286804
AK013455	87.81609195	41.40112994	8.586208344	6.717948914
AK013476	26.41798942	22.5	4.780391693	6.718593597
AK013489	15.00925926	16.67592593	4.878261566	6.71875
AK013495	2.497409326	3.375	5.039215088	6.721740723
[truncated: 7,493 more rows]
