# Supplementary material for: GEDI: a user-friendly toolbox for analysis of large-scale gene expression data
Source: BMC Bioinformatics. 2007 Nov 19;8:457. doi: 10.1186/1471-2105-8-457 (PMC2194737; doi:10.1186/1471-2105-8-457)
Supplement: Additional file 1 — This zipped file contains the GEDI R package. [file 1471-2105-8-457-S1.zip › gedi/DESCRIPTION]

Package: gedi
Version: 1.0.0
Date: 2007-10-01
Title: GEDI - Gene Expression Data Interpreter
Author: Andre Fujita <andrefujita@gmail.com>
Maintainer: Andre Fujita <andrefujita@gmail.com>
Depends: R (>= 2.6.0), tcltk2,splines, kernlab,sna,wavethresh,MASS,pvclust,samr,affy
Description: Analyzes gene expression data in terms of DNA microarray
  data normalization, differentially expressed genes,
  sample classification, gene clustering and regulatory network.
License: GPL version 2 or newer
URL: http://www.iq.usp.br/wwwdocentes/mcsoga/gedi/
