# Supplementary material for: GEDI: a user-friendly toolbox for analysis of large-scale gene expression data
Source: BMC Bioinformatics. 2007 Nov 19;8:457. doi: 10.1186/1471-2105-8-457 (PMC2194737; doi:10.1186/1471-2105-8-457)
Supplement: Additional file 1 — This zipped file contains the GEDI R package. [file 1471-2105-8-457-S1.zip › gedi/man/DifferentiallyHelp.rd]

% --- Source file: DifferentiallyHelp.Rd ---
\name{DifferentiallyHelp}
\alias{DifferentiallyHelp}
\title{
  DifferentiallyHelp
}
\description{
  Plot in a pop up window, information about differentially expression 
  estimation procedures.
}
\usage{
  DifferentiallyHelp()
}
\details{
}
\references{
}
\author{Andre Fujita. andrefujita@gmail.com
        Joao Ricardo Sato. jrsatobr@gmail.com
        Carlos Eduardo Ferreira. cef@ime.usp.br
        Mari Cleide Sogayar. mcsoga@iq.usp.br}
\keyword{}
