# Supplementary material for: GEDI: a user-friendly toolbox for analysis of large-scale gene expression data
Source: BMC Bioinformatics. 2007 Nov 19;8:457. doi: 10.1186/1471-2105-8-457 (PMC2194737; doi:10.1186/1471-2105-8-457)
Supplement: Additional file 1 — This zipped file contains the GEDI R package. [file 1471-2105-8-457-S1.zip › gedi/man/gedi.Rd]

% --- Source file: gedi.Rd ---
\name{gedi}
\alias{gedi}
\title{
  GEDI - Gene Expression Data Interpreter
}
\description{
  Analyzes gene expression data in terms of DNA microarray
  data normalization, differentially expressed genes,
  sample classification, gene clustering and regulatory network.
}
\usage{
gedi()
}
\details{
  GEDI interacts with the user by a graphical interface. The input file
  should be a plain text file with no missing values.
     
  The output is consisted by two files, one *.ged with the analysis
  results and a *.txt file containing the details of the performed
  analysis. For more details, see the user's guide.
}
\references{
Fujita, A., Sato, J. R., Ferreira, C. E. and M. C. Sogayar (2007). \emph{GEDI: a 
     user-friendly toolbox for analysis of large-scale gene expression data, submitted.}
}
\author{Andre Fujita. andrefujita@gmail.com
        Joao Ricardo Sato. jrsatobr@gmail.com
        Carlos Eduardo Ferreira. cef@ime.usp.br
        Mari Cleide Sogayar. mcsoga@iq.usp.br}
\keyword{models}
