# Supplementary material for: GEDI: a user-friendly toolbox for analysis of large-scale gene expression data
Source: BMC Bioinformatics. 2007 Nov 19;8:457. doi: 10.1186/1471-2105-8-457 (PMC2194737; doi:10.1186/1471-2105-8-457)
Supplement: Additional file 1 — This zipped file contains the GEDI R package. [file 1471-2105-8-457-S1.zip › gedi/man/modalDialog.rd]

% --- Source file: modalDialog.Rd ---
\name{modalDialog}
\alias{modalDialog}
\title{
  modalDialog
}
\description{
  Print a Modal Dialog box
}
\usage{
  modalDialog(title, question, entryInit, entryWidth=20, 
                        returnValOnCancel="ID_CANCEL")
}
\arguments{
  \item{title}{ the title (string) of the modalDialog window }
  \item{question}{ a question (string) which is printed in the modelDialog window }
  \item{entryInit}{ initial value of the modelDialog }
  \item{entryWidth}{ dialog box width}
  \item{returnValOnCancel}{ return value } 
}

\details{
}
\references{
}
\author{Andre Fujita. andrefujita@gmail.com
        Joao Ricardo Sato. jrsatobr@gmail.com
        Carlos Eduardo Ferreira. cef@ime.usp.br
        Mari Cleide Sogayar. mcsoga@iq.usp.br}
\keyword{}
