# Supplementary material for: GEDI: a user-friendly toolbox for analysis of large-scale gene expression data
Source: BMC Bioinformatics. 2007 Nov 19;8:457. doi: 10.1186/1471-2105-8-457 (PMC2194737; doi:10.1186/1471-2105-8-457)
Supplement: Additional file 1 — This zipped file contains the GEDI R package. [file 1471-2105-8-457-S1.zip › gedi/man/mqgTEST.rd]

% --- Source file: mqgTEST.Rd ---
\name{mqgTEST}
\alias{mqgTEST}
\title{
  mqgTEST
}
\description{
  Perform the test for the Generalized Least Squares.
}
\usage{
  mqgTEST(y,x,V,C,m,XVX,P1,beta)
}
\arguments{
  \item{y}{ response }
  \item{x}{ predictor }
  \item{V}{ identity matrix }
  \item{C}{ matrix of contrasts (Wald test) }
  \item{m}{ Wald test vector }
  \item{XVX}{ the product X*V*X }
  \item{P1}{ identity matrix }
  \item{beta}{ the estimated coefficients by generalized least squares }

}
\details{
}
\references{
}
\author{Andre Fujita. andrefujita@gmail.com
        Joao Ricardo Sato. jrsatobr@gmail.com
        Carlos Eduardo Ferreira. cef@ime.usp.br
        Mari Cleide Sogayar. mcsoga@iq.usp.br}
\keyword{}
