# Supplementary material for: GEDI: a user-friendly toolbox for analysis of large-scale gene expression data
Source: BMC Bioinformatics. 2007 Nov 19;8:457. doi: 10.1186/1471-2105-8-457 (PMC2194737; doi:10.1186/1471-2105-8-457)
Supplement: Additional file 1 — This zipped file contains the GEDI R package. [file 1471-2105-8-457-S1.zip › gedi/man/PartialCorrelation.rd]

% --- Source file: PartialCorrelation.Rd ---
\name{PartialCorrelation}
\alias{PartialCorrelation}
\title{
  PartialCorrelation
}
\description{
  Calculate the Partial correlation between the columns.
}
\usage{
  PartialCorrelation(dados,num_genes,tam_amostra,TYPE)
}
\arguments{
  \item{dados}{ a matrix with the genes in the columns }
  \item{num_genes}{ number of genes }
  \item{tam_amostra}{ number of samples }
  \item{TYPE}{ Pearson or Spearman }
}

\details{
}
\references{
}
\author{Andre Fujita. andrefujita@gmail.com
        Joao Ricardo Sato. jrsatobr@gmail.com
        Carlos Eduardo Ferreira. cef@ime.usp.br
        Mari Cleide Sogayar. mcsoga@iq.usp.br}
\keyword{}
