# Supplementary material for: GEDI: a user-friendly toolbox for analysis of large-scale gene expression data
Source: BMC Bioinformatics. 2007 Nov 19;8:457. doi: 10.1186/1471-2105-8-457 (PMC2194737; doi:10.1186/1471-2105-8-457)
Supplement: Additional file 1 — This zipped file contains the GEDI R package. [file 1471-2105-8-457-S1.zip › gedi/R/GEDI.r]

## Developed by Andre Fujita
## GEDI Gene Expression Data Interpreter v.1.0
## This program is free software; you can redistribute it and/or modify it under
## the terms of the GNU General Public License as published by the Free Software
## Foundation; either version 2 of the License, or (at your option) any later 
## version. This program is distributed in the hope that it will be useful, but 
## WITHOUT ANY WARRANTY; without even the implied warranty of MERCHANTABILITY of
## FITNESS FOR A PARTICULAR PURPOSE. See the GNU General Public License for more
## details. You should have received a copy of the GNU General Public License 
## along with this program; if not, write to the Free Software Foundation, Inc.,
## 51 Fraklin Street, Fifth Floor, Boston, MA 02110-1301, USA

## The following functions used in GEDI was developed by:
## bs {splines}: not informed.
## gplot {sna}: developed by Butts CT and Montgomery A.
## ksvm {kernlab}: developed by Karatzoglou A.
## loess {stats}: developed by Ripley BD.
## normalize.quantiles {affy}: developed by Bolstad B.
## pvclust {pvclust}: developed by Suzuki R.
## samr {samr}: developed by Narasimhan B and Tibshirani R.
## wd {wavethresh}: developed by Nason G.


## If the package cannot be found, an error is printed.
Require <- function(pkg) {
    if (data.class(result<-try(.find.package(pkg),TRUE))=="try-error") {
        tkmessageBox(title="An error has occured!",message=paste("Cannot find package \"",pkg,"\"",sep=""),icon="error",type="ok")
        return (FALSE)
    }
    else {
        require(pkg,character.only=TRUE)
        return (TRUE)
    }
}

## Required R packages
Require("tcltk2")
Require("splines")
Require("kernlab")
Require("sna")
Require("wavethresh")
Require("MASS")
Require("pvclust")
Require("samr")
Require("affy")

## OPEN/SAVE FUNCTIONS

## Read Files

## Open a window asking the input file name.
readButton <- function() {
    fileName <- tclvalue(tkgetOpenFile())
        if (!nchar(fileName))
            tkmessageBox(message="No file was selected! Try again")
    return(fileName)
}

## Open a window asking the graphical output file name.
## Return the output file name with .ps extension
SavePS <- function(){
    fileName <- tclvalue(tkgetSaveFile(filetypes="{{PS Files} {.ps}}"))
    fileName <- paste(fileName, ".ps", sep="")
    if (!nchar(fileName))
        tkmessageBox(message="No file was selected! Try again")
        return(fileName)
}

## Open a window asking the output file name.
## Return two file names: the *.ged and the *.log.
SaveGED <- function(){
    fileName <- tclvalue(tkgetSaveFile(filetypes="{{GEDI Files} {.ged}}"))

    f <- array("", 2)
    f[1] <- paste(fileName, ".ged", sep="")
    f[2] <- paste(fileName, ".log", sep="")
    if (!nchar(fileName))
        tkmessageBox(message="No file was selected! Try again")
    return(f)
}

## GRAPHICAL FUNCTIONS

## Print a Modal Dialog box
## title: the title (string) of the modalDialog window.
## question: a question (string) which is printed in the modelDialog window.
## entryInit: initial value of the modelDialog .
## ReturnVal: return a number which may represent the number of functions,
## smoothing paramter etc, depending in which functin modelDialog function is
## called.
modalDialog <- function(title, question, entryInit, entryWidth=20, 
                        returnValOnCancel="ID_CANCEL") {
    dlg <- tktoplevel()
    tkwm.deiconify(dlg)
    tkgrab.set(dlg)
    tkfocus(dlg)
    tkwm.title(dlg, title)
    textEntryVarTcl <- tclVar(paste(entryInit))
    textEntryWidget <- tkentry(dlg, width=paste(entryWidth),
                               textvariable=textEntryVarTcl)
    tkgrid(tklabel(dlg, text="       "))
    tkgrid(tklabel(dlg, text=question), textEntryWidget)
    tkgrid(tklabel(dlg, text="       "))
    ReturnVal <- returnValOnCancel
    
    onOK <- function() {
        ReturnVal <<- tclvalue(textEntryVarTcl)
        tkgrab.release(dlg)
        tkdestroy(dlg)
    }
    onCancel <- function() {
        ReturnVal <<- returnValOnCancel
        tkgrab.release(dlg)
        tkdestroy(dlg)
#        tkfocus(ttMain)
    }
    
    OK.but <- tkbutton(dlg, text="   OK   ", command=onOK)
    Cancel.but <- tkbutton(dlg, text=" Cancel ", command=onCancel)
    tkgrid(OK.but, Cancel.but)
    tkgrid(tklabel(dlg, text="    "))

    tkfocus(dlg)
    tkbind(textEntryWidget, "<Return>", onOK)
    tkwait.window(dlg)

    return(ReturnVal)
}


## Normalization

## LOESS Normalization

## Button to perform the cyclic Loess microarray normalization procedure
loessButton <- function() {

    parametro <- as.double(modalDialog("Loess normalization", "Enter the span value for Loess normalization", "0.2"))
                                
    tkmessageBox(message="Select the TXT Input File")      
    INPUTFILE <- readButton()                              
    
    ## Read a table containing the gene expression values.
    ## The first row contain the microarray labels.
    ## The first column contain the genes ID
    serie <- read.table(INPUTFILE, header=TRUE, row.names=1)
    K <- ncol(serie) # Number of time series               
    N <- nrow(serie)                                       
    genes <- rownames(serie)                                   
    arrays <- colnames(serie)                              

    cicloMax <- 2

    print("DO NOT RUN ANY OTHER SCRIPT!!!!")
 
    if (K == 2) {
      cicloMax <- 1
    }

    temp2 <- matrix(0, N, K)
    for (ciclos in 1:cicloMax) {
        temp1 <- matrix(0, N, (K-1))
        for (array1 in 1:K) {
            contador <- 1
            for (array2 in 1:K) {
                if (array1 != array2) {
                    print("Processing...")
                    M <- log(as.numeric(serie[, array1])/
                             as.numeric(serie[, array2]), 2)
                    A <- 0.5*(log(as.numeric(serie[, array1])*
                              as.numeric(serie[, array2]), 2))
      
                    # Loess normalization
                    LOESS<-loess(M~A, span=parametro)                                         

                    temp1[, contador] <- 2^(A + (M - LOESS$fit)/2)
                    contador <- contador + 1
                }    
            }
            temp2[, array1] <- rowMeans(temp1)
        }
        serie <- temp2
    }

    tkmessageBox(message="Analysis finished!")
    print("Analysis finished")

    if (K == 2) {

 
        ordem <- order(A)
        tam <- length(ordem)

        x <- array(0, tam)
        y <- array(0, tam)
        linha <- array(0, tam)
        for (i in 1:tam) {
            x[i] <- A[ordem[i]]
            y[i] <- M[ordem[i]]
            linha[i] <- LOESS$fit[ordem[i]]                                      
        }

        min_x <- min(x)
        max_x <- max(x)
        min_y <- min(y)
        max_y <- max(y)


        M2<-M-LOESS$fit                                                         
        k<-8
        banda<-length(M2)%/%k
        A2<-M2
        aux<-1
        i<-1
        while(i<=k*banda){
            A2[i:(i+banda-1)]<-aux
            i<-i+banda
            aux<-aux+1
        }
    
        A2[(length(A2)-100):length(A2)]<-k

        par(mfrow=c(1, 3))  
        plot(A, M, xlim=c(min_x, max_x),  ylim=c(min_y, max_y), xlab="A", ylab="M")
        lines(x, linha, col=2)

        plot(A, M-LOESS$fit,  xlab="A", ylab="M",main="Loess")                         
        lines(x, array(0, length(x)), col=2)
        boxplot(M2~A2, xlab="Print-tip group", ylab="M")  


        s <- tkmessageBox(message="Do you want to save the figure?", icon=
                          "question", type="yesno", default="yes")
        if (as.character(s) == "yes") {
            OUTPUTFILEPS <- SavePS()

            postscript(OUTPUTFILEPS)
            par(mfrow=c(1, 3))  
            plot(A, M, xlim=c(min_x, max_x),  ylim=c(min_y, max_y), xlab="A", 
                            ylab="M")
            lines(x, linha, col=2)

            plot(A, M-LOESS$fit,  xlab="A", ylab="M",main="Loess")                         
            lines(x, array(0,length(x)),col=2)
            boxplot(M2~A2, xlab="Print-tip group", ylab="M")  
            dev.off()
        }
    }

    s <- tkmessageBox(message="Do you want to save the results?",
                      icon="question",type="yesno",default="yes")
    if (as.character(s) == "yes") {
        OUTPUTFILE <- SaveGED()
       
        write("--------------------------------------------------------------------\n", OUTPUTFILE[2])
        write(paste("Normalized data by Loess method finished at ",date(),
                    sep=""),OUTPUTFILE[2], append=TRUE)
        write(paste("Span value:", parametro, sep=" "),OUTPUTFILE[2], append=TRUE)
                    
        write("\n--------------------------------------------------------------------\n\n\n",OUTPUTFILE[2], append=TRUE)

        write(paste(" ",arrays,sep=" "), OUTPUTFILE[1], ncol=K, append=TRUE)
        aux <- cbind(genes,as.matrix(serie[1:N,1:K]))

        write(t(aux),OUTPUTFILE[1], ncol=K+1,append=TRUE)
    }
}


## SPLINES Normalization

## Button to perform the cyclic Splines microarray normalization procedure
splinesButton <- function() {

    parametro <- as.double(modalDialog("Splines normalization", "Enter the number of functions for Splines normalization", "8"))
                                  
    tkmessageBox(message="Select the TXT Input File")      
    INPUTFILE <- readButton()                              
 
    ## Read a table containing the gene expression values.
    ## The first row contain the microarray labels.
    ## The first column contain the genes ID
    serie <- read.table(INPUTFILE,header=TRUE,row.names=1)     
    K <- ncol(serie) # Number of time series               
    N <- nrow(serie)                                       
    genes <- rownames(serie)                                   
    arrays <- colnames(serie)                                  


    cicloMax <- 2

    print("DO NOT RUN ANY OTHER SCRIPT!!!!")
 
    if (K == 2) {
        cicloMax <- 1
    }

    temp2 <- matrix(0,N,K)
    for (ciclos in 1:cicloMax) {
        temp1 <- matrix(0, N, (K-1))
        for (array1 in 1:K) {
            contador <- 1
            for (array2 in 1:K) {
                if (array1 != array2) {
                    print("Processing...")
                    M <- log(as.numeric(serie[,array1])/
                             as.numeric(serie[,array2]),2)
                    A <- 0.5*(log(as.numeric(serie[,array1])*
                              as.numeric(serie[,array2]),2))
      
                    # Splines normalization
                    SPLINE<-lm(M~bs(A,parametro))$fit

                    temp1[,contador] <- 2^(A + (M - SPLINE)/2)
                    contador <- contador + 1
                }    
            }
            temp2[,array1] <- rowMeans(temp1)
        }
        serie <- temp2
    }

    tkmessageBox(message="Analysis finished!")
    print("Analysis finished")
    
    if (K == 2) {

        ordem <- order(A)
        tam <- length(ordem)

        x <- array(0,tam)
        y <- array(0,tam)
        linha <- array(0,tam)
        for (i in 1:tam) {
          x[i] <- A[ordem[i]]
          y[i] <- M[ordem[i]]
          linha[i] <- SPLINE[ordem[i]]                                      
        }

        min_x <- min(x)
        max_x <- max(x)
        min_y <- min(y)
        max_y <- max(y)


        M2<-M-SPLINE                                                         
        k<-8
        banda<-length(M2)%/%k
        A2<-M2
        aux<-1
        i<-1
        while(i<=k*banda){
            A2[i:(i+banda-1)]=aux
            i<-i+banda
            aux<-aux+1
        }
        A2[(length(A2)-100):length(A2)]<-k

        par(mfrow=c(1,3))  
        plot(A,M,xlim=c(min_x,max_x), ylim=c(min_y,max_y), xlab="A", ylab="M")
        lines(x,linha,col=2)

        plot(A,M-SPLINE, xlab="A", ylab="M",main="Splines")                      
        lines(x,array(0,length(x)),col=2)
        boxplot(M2~A2, xlab="Print-tip group", ylab="M")  

        s <- tkmessageBox(message="Do you want to save the figure?",
                          icon="question",type="yesno",default="yes")
        if (as.character(s) == "yes") {
            OUTPUTFILEPS <- SavePS()

            postscript(OUTPUTFILEPS)
   
            par(mfrow=c(1,3))  
            plot(A,M,xlim=c(min_x,max_x), ylim=c(min_y,max_y), xlab="A",
                 ylab="M")
            lines(x,linha,col=2)

            plot(A,M-SPLINE, xlab="A", ylab="M",main="Splines")                      
            lines(x,array(0,length(x)),col=2)
            boxplot(M2~A2, xlab="Print-tip group", ylab="M")  
            dev.off()
        }
    }

    s <- tkmessageBox(message="Do you want to save the results?",icon="question",
                      type="yesno",default="yes")
    if (as.character(s) == "yes") {
        OUTPUTFILE <- SaveGED()

        write("--------------------------------------------------------------------\n", OUTPUTFILE[2])
        write(paste("Normalized data by Splines method finished at ",date(),
                     sep=""),OUTPUTFILE[2], append=TRUE)
        write(paste("Number of functions:", parametro, sep=" "),OUTPUTFILE[2], append=TRUE)
        write("\n--------------------------------------------------------------------\n\n\n",OUTPUTFILE[2], append=TRUE)


        write(paste(" ",arrays,sep=" "), OUTPUTFILE[1], ncol=K, append=TRUE)
        aux <- cbind(genes,as.matrix(serie[1:N,1:K]))

        write(t(aux),OUTPUTFILE[1], ncol=K+1,append=TRUE)
    }
}

## Wavelets normalization functions

## Mexican hat wavelet
## j: scale
## k: time-location
## t: time point
## Return the mexican hat wavelet
Wmex <- function(j,k,t){
    mex<-function(t){
        return((1-t^2)*exp(-(t^2)/2))
    }
    return((2^(j/2))*mex((2^j)*t-k))
}

## Wavelet expansion
## x: the points
## M: 2^M wavelet functions
BwaveM <- function(x,M){
    T<-length(x)
    Intervalo<-max(x)-min(x)
    base<-matrix(0,T,2^M)
    i<-2
    for(j in 0:(M-1)){
        for(k in 0:(2^j-1)){
            for(t in 2:T)
                base[t,i]<-Wmex(j,k,x[t]/Intervalo)
            i<-i+1
        }
    }
    base[,1]<-1
    return(base)
}

## Button to perform the cyclic Wavelet microarray normalization procedure
waveletsButton <- function() {

    parametro <- as.double(modalDialog("Wavelets normalization", "Enter the number of functions for Wavelets normalization", "3"))
                                
    tkmessageBox(message="Select the TXT Input File")      
    INPUTFILE <- readButton()                              

    ## Read a table containing the gene expression values.
    ## The first row contain the microarray labels.
    ## The first column contain the genes ID
    serie <- read.table(INPUTFILE,header=TRUE,row.names=1)     
    K <- ncol(serie) # Number of time series               
    N <- nrow(serie)                                       
    genes <- rownames(serie)                                   
    arrays <- colnames(serie)                                  

    cicloMax <- 2

    print("DO NOT RUN ANY OTHER SCRIPT!!!!")
 
    if (K == 2) {
        cicloMax <- 1
    }

    temp2 <- matrix(0,N,K)
    for (ciclos in 1:cicloMax) {
        temp1 <- matrix(0, N, (K-1))
        for (array1 in 1:K) {
            contador <- 1
            for (array2 in 1:K) {
                if (array1 != array2) {
                    print("Processing...")
                    M <- log(as.numeric(serie[,array1])/
                             as.numeric(serie[,array2]),2)
                    A <- 0.5*(log(as.numeric(serie[,array1])*
                              as.numeric(serie[,array2]),2))
      
                    ## Wavelet normalization
                    X<-BwaveM(A,parametro)
                    WAVELETS<-lm(M~X-1)

                    temp1[,contador] <- 2^(A + (M - WAVELETS$fit)/2)
                    contador <- contador + 1
                }    
            }
            temp2[,array1] <- rowMeans(temp1)
        }
        serie <- temp2
    }


    tkmessageBox(message="Analysis finished!")
    print("Analysis finished")
    
    if (K == 2) {

        ordem <- order(A)
        tam <- length(ordem)

        x <- array(0,tam)
        y <- array(0,tam)
        linha <- array(0,tam)
        for (i in 1:tam) {
            x[i] <- A[ordem[i]]
            y[i] <- M[ordem[i]]
            linha[i] <- WAVELETS$fit[ordem[i]]
        }

        min_x <- min(x)
        max_x <- max(x)
        min_y <- min(y)
        max_y <- max(y)


        M2<-M-WAVELETS$fit
        k<-8
        banda<-length(M2)%/%k
        A2<-M2
        aux<-1
        i<-1
        while(i<=k*banda){
            A2[i:(i+banda-1)]=aux
            i<-i+banda
            aux<-aux+1
        }
        A2[(length(A2)-100):length(A2)]<-k

        par(mfrow=c(1,3))  
        plot(A,M,xlim=c(min_x,max_x), ylim=c(min_y,max_y), xlab="A", ylab="M")
        lines(x,linha,col=2)

        plot(A,M-WAVELETS$fit, xlab="A", ylab="M",main="Wavelets")
        lines(x,array(0,length(x)),col=2)
        boxplot(M2~A2, xlab="Print-tip group", ylab="M")  

        s <- tkmessageBox(message="Do you want to save the figure?",
                          icon="question",type="yesno",default="yes")
        if (as.character(s) == "yes") {
            OUTPUTFILEPS <- SavePS()

            postscript(OUTPUTFILEPS)

            par(mfrow=c(1,3))  
            plot(A,M,xlim=c(min_x,max_x), ylim=c(min_y,max_y), xlab="A",
                 ylab="M")
            lines(x,linha,col=2)

            plot(A,M-WAVELETS$fit, xlab="A", ylab="M",main="Wavelets")
            lines(x,array(0,length(x)),col=2)
            boxplot(M2~A2, xlab="Print-tip group", ylab="M")  

            dev.off()
        }
    }

    s <- tkmessageBox(message="Do you want to save the results?",icon="question",
                      type="yesno",default="yes")
    if (as.character(s) == "yes") {
        OUTPUTFILE <- SaveGED()
  
        write("--------------------------------------------------------------------\n", OUTPUTFILE[2])
        write(paste("Normalized data by Wavelets method finished at ",date(),
                    sep=""),OUTPUTFILE[2], append=TRUE)
        write(paste("Number of functions:", parametro, sep=" "),OUTPUTFILE[2], append=TRUE)
        write("\n--------------------------------------------------------------------\n\n\n",OUTPUTFILE[2], append=TRUE)


        write(paste(" ",arrays,sep=" "), OUTPUTFILE[1], ncol=K, append=TRUE)
        aux <- cbind(genes,as.matrix(serie[1:N,1:K]))

        write(t(aux),OUTPUTFILE[1], ncol=K+1,append=TRUE)
    }
}


### SVR Normalization

## Button to perform the cyclic SVR microarray normalization procedure
svrButton <- function() {

    parametro <- as.double(modalDialog("SVR normalization", "Enter the sigma value for SVR normalization", "0.2"))
                                
    tkmessageBox(message="Select the TXT Input File")      
    INPUTFILE <- readButton()                              

    ## Read a table containing the gene expression values.
    ## The first row contain the microarray labels.
    ## The first column contain the genes ID
    serie <- read.table(INPUTFILE,header=TRUE,row.names=1)     
    K <- ncol(serie) # Number of time series               
    N <- nrow(serie)                                       
    genes <- rownames(serie)                                   
    arrays <- colnames(serie)                                  


    tkmessageBox(message="This procedure may take some minutes!")

    cicloMax <- 2

    print("DO NOT RUN ANY OTHER SCRIPT!!!!")
 
    if (K == 2) {
        cicloMax <- 1
    }

    temp2 <- matrix(0,N,K)
    for (ciclos in 1:cicloMax) {
        temp1 <- matrix(0, N, (K-1))
        for (array1 in 1:K) {
            contador <- 1
            for (array2 in 1:K) {
                if (array1 != array2) {
                    print("Processing...")
                    M <- log(as.numeric(serie[,array1])/
                             as.numeric(serie[,array2]),2)
                    A <- 0.5*(log(as.numeric(serie[,array1])*
                              as.numeric(serie[,array2]),2))
      
                    ## SVR normalization
                    SVM<-ksvm(M~A,kpar=list(sigma=parametro))
                    SVMfit<-predict(SVM,A)

                    temp1[,contador] <- 2^(A + (M - SVMfit)/2)
                    contador <- contador + 1
                }    
            }
            temp2[,array1] <- rowMeans(temp1)
        }
        serie <- temp2
    }

    tkmessageBox(message="Analysis finished!")
    print("Analysis finished")
    
    if (K == 2) {

        ordem <- order(A)
        tam <- length(ordem)

        x <- array(0,tam)
        y <- array(0,tam)
        linha <- array(0,tam)
        for (i in 1:tam) {
            x[i] <- A[ordem[i]]
            y[i] <- M[ordem[i]]
            linha[i] <- SVMfit[ordem[i]]
        }

        min_x <- min(x)
        max_x <- max(x)
        min_y <- min(y)
        max_y <- max(y)


        M2<-M-SVMfit
        k<-8
        banda<-length(M2)%/%k
        A2<-M2
        aux<-1
        i<-1
        while(i<=k*banda){
            A2[i:(i+banda-1)]=aux
            i<-i+banda
            aux<-aux+1
        }
        A2[(length(A2)-100):length(A2)]<-k

        par(mfrow=c(1,3))  
        plot(A,M,xlim=c(min_x,max_x), ylim=c(min_y,max_y), xlab="A", ylab="M")
        lines(x,linha,col=2)

        plot(A,M-SVMfit, xlab="A", ylab="M",main="SVR")
        lines(x,array(0,length(x)),col=2)
        boxplot(M2~A2, xlab="Print-tip group", ylab="M")  


        s <- tkmessageBox(message="Do you want to save the figure?",
                          icon="question",type="yesno",default="yes")
        if (as.character(s) == "yes") {
            OUTPUTFILEPS <- SavePS()
            postscript(OUTPUTFILEPS)
            par(mfrow=c(1,3))  
            plot(A,M,xlim=c(min_x,max_x), ylim=c(min_y,max_y), xlab="A",
                 ylab="M")
            lines(x,linha,col=2)

            plot(A,M-SVMfit, xlab="A", ylab="M",main="SVR")
            lines(x,array(0,length(x)),col=2)
            boxplot(M2~A2, xlab="Print-tip group", ylab="M")  

            dev.off()
        }
    }
  
    s <- tkmessageBox(message="Do you want to save the results?",
                      icon="question",type="yesno",default="yes")
    if (as.character(s) == "yes") {
        OUTPUTFILE <- SaveGED()
    
        write("--------------------------------------------------------------------\n", OUTPUTFILE[2])
        write(paste("Normalized data by SVR method finished at ",date(),sep=""),
                     OUTPUTFILE[2], append=TRUE)
        write(paste("Sigma value:", parametro, sep=" "),OUTPUTFILE[2], append=TRUE)
        write("\n--------------------------------------------------------------------\n\n\n",OUTPUTFILE[2], append=TRUE)

        write(paste(" ",arrays,sep=" "), OUTPUTFILE[1], ncol=K, append=TRUE)
        aux <- cbind(genes,as.matrix(serie[1:N,1:K]))

        write(t(aux),OUTPUTFILE[1], ncol=K+1,append=TRUE)
    }
}

## Quantile Normalization

## Button to perform the Quantile microarray normalization procedure
quantileButton <- function() {

    tkmessageBox(message="Select the TXT Input File")      
    INPUTFILE <- readButton()                              

    ## Read a table containing the gene expression values.
    ## The first row contain the microarray labels.
    ## The first column contain the genes ID
    serie <- read.table(INPUTFILE,header=TRUE,row.names=1)     
    K <- ncol(serie) # Number of time series               
    N <- nrow(serie)                                       
    genes <- rownames(serie)                                   
    arrays <- colnames(serie)                                  

    serie_ <- serie

    print("Processing...")
    print("DO NOT RUN ANY OTHER SCRIPT!!!!")

    serie <- normalize.quantiles(as.matrix(serie))

    tkmessageBox(message="Analysis finished!")
    print("Analysis finished")

    if (K == 2) {

        M2=log(as.numeric(serie[,1])/as.numeric(serie[,2]),2)
        k<-8
        banda<-length(M2)%/%k
        A2<-0.5*(log(as.numeric(serie[,1])*as.numeric(serie[,2]),2))
        aux<-1
        i<-1
        while(i<=k*banda){
            A2[i:(i+banda-1)]<-aux
            i<-i+banda
            aux<-aux+1
        }
        A2[(length(A2)-100):length(A2)]<-k

        par(mfrow=c(1,3))  
 
        M <- log(as.numeric(serie_[,1])/as.numeric(serie_[,2]),2)
        A <- 0.5*(log(as.numeric(serie_[,1])*as.numeric(serie_[,2]),2))
        plot(A,M,xlab="A", ylab="M")

        M <- log(as.numeric(serie[,1])/as.numeric(serie[,2]),2)
        A <- 0.5*(log(as.numeric(serie[,1])*as.numeric(serie[,2]),2))
        plot(A,M, xlab="A", ylab="M",main="Quantile")
    
        boxplot(M2~A2, xlab="Print-tip group", ylab="M")  


        s <- tkmessageBox(message="Do you want to save the figure?",
                          icon="question",type="yesno",default="yes")
        if (as.character(s) == "yes") {
            OUTPUTFILEPS <- SavePS()
            postscript(OUTPUTFILEPS)
            par(mfrow=c(1,3))  
            M <- log(as.numeric(serie_[,1])/as.numeric(serie_[,2]),2)
            A <- 0.5*(log(as.numeric(serie_[,1])*as.numeric(serie_[,2]),2))
            plot(A,M,xlab="A", ylab="M")

            M <- log(as.numeric(serie[,1])/as.numeric(serie[,2]),2)
            A <- 0.5*(log(as.numeric(serie[,1])*as.numeric(serie[,2]),2))
            plot(A,M, xlab="A", ylab="M",main="Quantile")
    
            boxplot(M2~A2, xlab="Print-tip group", ylab="M")  

            dev.off()
        }
    }
  
    s <- tkmessageBox(message="Do you want to save the results?",icon="question",
                      type="yesno",default="yes")
    if (as.character(s) == "yes") {
        OUTPUTFILE <- SaveGED()
    
        write("--------------------------------------------------------------------\n", OUTPUTFILE[2])
        write(paste("Normalized data by Quantile method finished at ",date(),
                     sep=""),OUTPUTFILE[2], append=TRUE)
        write("\n--------------------------------------------------------------------\n\n\n",OUTPUTFILE[2], append=TRUE)

        write(paste(" ",arrays,sep=" "), OUTPUTFILE[1], ncol=K, append=TRUE)
        aux <- cbind(genes,as.matrix(serie[1:N,1:K]))

        write(t(aux),OUTPUTFILE[1], ncol=K+1,append=TRUE)
    }
}

## Global Normalization

## Button to perform the global (total intensity, mean/median centering) 
## microarray normalization procedure.
globalButton <- function(metodo) {

    tkmessageBox(message="Select the TXT Input File")      
    INPUTFILE <- readButton()                              

    ## Read a table containing the gene expression values.
    ## The first row contain the microarray labels.
    ## The first column contain the genes ID
    serie <- read.table(INPUTFILE,header=TRUE,row.names=1)     
    K <- ncol(serie) # Number of time series               
    N <- nrow(serie)                                       
    genes <- rownames(serie)                                   
    arrays <- colnames(serie)                                  

    serie_ <- serie

    cicloMax <- 2
 
    if (K == 2) {
        cicloMax <- 1
    }


    if (metodo == "Total") {
        temp2 <- matrix(0,N,K)
        for (ciclos in 1:cicloMax) {
            temp1 <- matrix(0, N, (K-1))
            for (array1 in 1:K) {
                contador <- 1
                for (array2 in 1:K) {
                   if (array1 != array2) {
                        print("Processing...")
                        print("DO NOT RUN ANY OTHER SCRIPT!!!!")

                        Ntotal <- sum(as.numeric(serie[,array2]))/
                                  sum(as.numeric(serie[,array1]))
                        temp1[,contador] <- Ntotal*serie[,array1]
                        contador <- contador + 1
                    }    
                }
                temp2[,array1] <- rowMeans(temp1)
            }
            serie <- temp2
        }
    }
    else {
        if (metodo == "Median") {
            temp2 <- matrix(0,N,K)
            for (ciclos in 1:cicloMax) {
                temp1 <- matrix(0, N, (K-1))
                for (array1 in 1:K) {
                    contador <- 1
                    for (array2 in 1:K) {
                        if (array1 != array2) {
                            print("Processing...")
                            Ntotal <- median(serie[,array2]/serie[,array1])
                            temp1[,contador] <- Ntotal*serie[,array1]
                            contador <- contador + 1
                        }    
                    }
                    temp2[,array1] <- rowMeans(temp1)
                }
                serie <- temp2
            }
        }
        else {
            if (metodo == "Mean") {
                temp2 <- matrix(0,N,K)
                for (ciclos in 1:cicloMax) {
                    temp1 <- matrix(0, N, (K-1))
                    for (array1 in 1:K) {
                        contador <- 1
                        for (array2 in 1:K) {
                            if (array1 != array2) {
                                print("Processing...")
                                Ntotal <- mean(serie[,array2]/serie[,array1])

                                temp1[,contador] <- Ntotal*serie[,array1]
                                contador <- contador + 1
                            }    
                        }
                        temp2[,array1] <- rowMeans(temp1)
                    }
                    serie <- temp2
                }
            }
        }
    }

    tkmessageBox(message="Analysis finished!")
    print("Analysis finished")
    
    if (K == 2) {

        M2<-log(as.numeric(serie[,1])/as.numeric(serie[,2]),2)
        k<-8
        banda<-length(M2)%/%k
        A2<-0.5*(log(as.numeric(serie[,1])*as.numeric(serie[,2]),2))
        aux<-1
        i<-1
        while(i<=k*banda){
            A2[i:(i+banda-1)]<-aux
            i<-i+banda
            aux<-aux+1
        }
        A2[(length(A2)-100):length(A2)]<-k

        par(mfrow=c(1,3))  
    
        M <- log(as.numeric(serie_[,1])/as.numeric(serie_[,2]),2)
        A <- 0.5*(log(as.numeric(serie_[,1])*as.numeric(serie_[,2]),2))
        plot(A,M,xlab="A", ylab="M")

        M <- log(as.numeric(serie[,1])/as.numeric(serie[,2]),2)
        A <- 0.5*(log(as.numeric(serie[,1])*as.numeric(serie[,2]),2))

        if (metodo == "Total") {
            plot(A,M, xlab="A", ylab="M",main="Total intensity")    
        }
        else {
            if (metodo == "Median") {
                plot(A,M, xlab="A", ylab="M",main="Median intensity")    
            }
            else {
                if (metodo == "Mean") {
                    plot(A,M, xlab="A", ylab="M",main="Mean intensity")    
                }
            }
        }                

        boxplot(M2~A2, xlab="Print-tip group", ylab="M")  


        s <- tkmessageBox(message="Do you want to save the figure?",
                      icon="question",type="yesno",default="yes")
        if (as.character(s) == "yes") {
            OUTPUTFILEPS <- SavePS()
            postscript(OUTPUTFILEPS)
            par(mfrow=c(1,3))  
            M <- log(as.numeric(serie_[,1])/as.numeric(serie_[,2]),2)
            A <- 0.5*(log(as.numeric(serie_[,1])*as.numeric(serie_[,2]),2))
            plot(A,M,xlab="A", ylab="M")

            M <- log(as.numeric(serie[,1])/as.numeric(serie[,2]),2)
            A <- 0.5*(log(as.numeric(serie[,1])*as.numeric(serie[,2]),2))
            if (metodo == "Total") {
                plot(A,M, xlab="A", ylab="M",main="Total intensity")    
            }
            else {
                if (metodo == "Median") {
                    plot(A,M, xlab="A", ylab="M",main="Median intensity")    
                }
                else {
                    if (metodo == "Mean") {
                        plot(A,M, xlab="A", ylab="M",main="Mean intensity")    
                    }
                }
            }                
    
            boxplot(M2~A2, xlab="Print-tip group", ylab="M")  

            dev.off()
        }
    }
  
    s <- tkmessageBox(message="Do you want to save the results?",icon="question",
                      type="yesno",default="yes")
    if (as.character(s) == "yes") {
        OUTPUTFILE <- SaveGED()

        write("--------------------------------------------------------------------\n", OUTPUTFILE[2])
        if (metodo == "Total") {
            write(paste("Normalized data by Total intensity method finished at ",date(),sep=""),OUTPUTFILE[2], append=TRUE)
        }
        else {
            if (metodo == "Median") {
                write(paste("Normalized data by Median intensity method finished at ",date(),sep=""),OUTPUTFILE[2], append=TRUE)
            }
            else {
                if (metodo == "Mean") {
                   write(paste("Normalized data by Mean intensity method finished at ",date(),sep=""),OUTPUTFILE[2], append=TRUE)
                }
            }
        }
        write("\n--------------------------------------------------------------------\n\n\n",OUTPUTFILE[2], append=TRUE)
  
        write(paste(" ",arrays,sep=" "), OUTPUTFILE[1], ncol=K, append=TRUE)
        aux <- cbind(genes,as.matrix(serie[1:N,1:K]))

        write(t(aux),OUTPUTFILE[1], ncol=K+1,append=TRUE)
    }
}


## Differentialy expressed genes

## t-test
## Button to perform the t-test procedure with FDR adjustment.
ttestButton <- function() {

    qThreshold <- as.double(modalDialog("t-test", "Enter the FDR-adjusted p-value threshold",
                            "0.05"))


    tkmessageBox(message="Select the gene expression input file")      
    INPUTFILE1 <- readButton()                              

    ## Read a table containing the gene expression values.
    ## The first row contain the microarray labels.
    ## The first column contain the genes ID
    dados <- read.table(INPUTFILE1,header=TRUE,row.names=1)     
    N1 <- nrow(dados)                                       
    genes1 <- rownames(dados)                                   
    arrays1 <- colnames(dados)                                  

    tkmessageBox(message="Select the labels input file")      
    INPUTFILE2 <- readButton()                              

    ## Read a table containing the labels.
    label <- read.table(INPUTFILE2,header=FALSE)     
    arrays2 <- colnames(dados)                                  


    print("Processing...")
    print("DO NOT RUN ANY OTHER SCRIPT!!!!")
 
    serie1 <- dados[,which(label[,1]==1)]
    serie2 <- dados[,which(label[,1]==2)]
 
    numberSamples1 <- ncol(serie1)
    numberSamples2 <- ncol(serie2)    
 
    ## Calculate the t-tests
    pvalor <- array(0,N1)
    mean1  <- array(0,N1)
    mean2  <- array(0,N1)
    SD1 <- array(,N1)
    SD2 <- array(,N1)
    DF <- array(,N1)

    for (i in 1:N1) {
        aux <- t.test(serie1[i,],serie2[i,])
        pvalor[i] <- aux$p.value
        mean1[i] <- aux$estimate[1]
        mean2[i] <- aux$estimate[2]
        SD1[i] <- sqrt(var(as.numeric(serie1[i,])))
        SD2[i] <- sqrt(var(as.numeric(serie2[i,])))
        DF[i] <- aux$parameter
    }


    ## FDR
    vetor_i <- array(0, N1)
    vetor_p <- array(0, N1)

    cont <- 1

    p_sort <- sort(pvalor)
    p_ind <- order(pvalor)
    maximo <- 0


    c <- 1
    for (i in 1:(N1)) {
        if (p_sort[i] <= i*qThreshold/(N1*c)) {
            if (i > maximo) {
                maximo <- i
            }
        }
    }

    q1 <- p_ind[1:maximo]


    ## Graphical Output
    OUT  <- tktoplevel()
    TXT <- tktext(OUT,bg="white",font="courier",height=20, width=120)
    tkgrid(TXT)
    tkinsert(TXT,"end","--------------------------------------------------------------------\n")
    tkinsert(TXT,"end",paste("t-test analysis finished at ",date(),sep=""))
    tkinsert(TXT,"end","\n--------------------------------------------------------------------\n")
    tkinsert(TXT,"end","Number of samples 1: ")
    tkinsert(TXT,"end",paste(numberSamples1,"\n",sep=""))
    tkinsert(TXT,"end","Number of samples 2: ")
    tkinsert(TXT,"end",paste(numberSamples2,"\n",sep=""))
    
    
    tkinsert(TXT,"end","gene name\t p-value\t degrees of freedom\t mean1\t Standard Deviation1\t mean2\t Standard Deviation2\n")
    for(i in 1:maximo) {
        tkinsert(TXT,"end",genes1[q1[i]])
        tkinsert(TXT,"end","\t")
        tkinsert(TXT,"end",DF[q1[i]])
        tkinsert(TXT,"end","\t")
        tkinsert(TXT,"end",pvalor[q1[i]])
        tkinsert(TXT,"end","\t")
        tkinsert(TXT,"end",mean1[q1[i]])
        tkinsert(TXT,"end","\t")
        tkinsert(TXT,"end",SD1[q1[i]])
        tkinsert(TXT,"end","\t")
        tkinsert(TXT,"end",mean2[q1[i]])
        tkinsert(TXT,"end","\t")
        tkinsert(TXT,"end",SD2[q1[i]])
        tkinsert(TXT,"end","\n")
    }  
    tkinsert(TXT,"end","\n--------------------------------------------------------------------\n")
    tkconfigure(TXT, state="disabled")
    tkfocus(TXT)

    tkmessageBox(message="Analysis finished!")
    print("Analysis finished")

    ##
    s <- tkmessageBox(message="Do you want to save the results?",icon="question",
                      type="yesno",default="yes")
    if (as.character(s) == "yes") {
        OUTPUTFILE <- SaveGED()
 
        write("--------------------------------------------------------------------\n",OUTPUTFILE[2])
        write(paste("t-test analysis finished at ",date(),sep=""),OUTPUTFILE[2],
              append=TRUE)
        write(paste("FDR-adjusted_p-value:", qThreshold, sep=" "),OUTPUTFILE[2], append=TRUE)
        write("\n--------------------------------------------------------------------\n",OUTPUTFILE[2], append=TRUE)
        write(paste("\nNumber_of_samples_1: ",numberSamples1,sep=""),OUTPUTFILE[1], append=TRUE)        
        write(paste("\nNumber_of_samples_2: ",numberSamples2,sep=""),OUTPUTFILE[1], append=TRUE)        
        write("\n\ngene_name degrees_of_freedom p-value mean1 standard_deviation1 mean2 standard_deviation2\n",OUTPUTFILE[1], append=TRUE)
        W <- cbind(genes1[q1],DF[q1],pvalor[q1],mean1[q1],SD1[q1],mean2[q1],SD2[q1])
        write(t(W),OUTPUTFILE[1],ncol=7, append=TRUE)
    }
}

## Wilcoxon-test
## Button to perform the Wilcoxon test procedure with FDR adjustment.
wilcoxtestButton <- function() {

    qThreshold <- as.double(modalDialog("Wilcoxon-test", "Enter the FDR-adjusted p-value threshold","0.05"))

    tkmessageBox(message="Select the gene expression input file")      
    INPUTFILE1 <- readButton()                              

    ## Read a table containing the gene expression values.
    ## The first row contain the microarray labels.
    ## The first column contain the genes ID
    dados <- read.table(INPUTFILE1,header=TRUE,row.names=1)     
    N1 <- nrow(dados)                                       
    genes1 <- rownames(dados)                                   
    arrays1 <- colnames(dados)                                  

    tkmessageBox(message="Select the labels input file")      
    INPUTFILE2 <- readButton()                              

    ## Read a table containing the labels.
    label <- read.table(INPUTFILE2,header=FALSE)     
    arrays2 <- colnames(dados)                                  

    print("Processing...")
    print("DO NOT RUN ANY OTHER SCRIPT!!!!") 

    serie1 <- dados[,which(label[,1]==1)]
    serie2 <- dados[,which(label[,1]==2)]
 
    numberSamples1 <- ncol(serie1)
    numberSamples2 <- ncol(serie2)    
    
    ## Calculate the Wilcoxon tests
    pvalor <- array(0,N1)
    mean1  <- array(0,N1)
    mean2  <- array(0,N1)
    SD1 <- array(,N1)
    SD2 <- array(,N1)

    for (i in 1:N1) {
        aux <- wilcox.test(as.numeric(serie1[i,]),as.numeric(serie2[i,]))
        pvalor[i] <- aux$p.value
        mean1[i] <- mean(as.numeric(serie1[i,]))
        mean2[i] <- mean(as.numeric(serie2[i,]))
        SD1[i] <- sqrt(var(as.numeric(serie1[i,])))
        SD2[i] <- sqrt(var(as.numeric(serie2[i,])))
    }


    ## FDR
    vetor_i <- array(0, N1)
    vetor_p <- array(0, N1)

    cont <- 1

    p_sort <- sort(pvalor)
    p_ind <- order(pvalor)
    maximo <- 0


    c <- 1
    for (i in 1:(N1)) {
        if (p_sort[i] <= i*qThreshold/(N1*c)) {
            if (i > maximo) {
                maximo <- i
            }
        }
    }

    q1 <- p_ind[1:maximo]


    ## Graphical Output
    OUT  <- tktoplevel()
    TXT <- tktext(OUT,bg="white",font="courier",height=20, width=120)
    tkgrid(TXT)
    tkinsert(TXT,"end","--------------------------------------------------------------------\n")
    tkinsert(TXT,"end",paste("Wilcoxon test analysis finished at ",date(),sep=""))
    tkinsert(TXT,"end","\n--------------------------------------------------------------------\n")
    tkinsert(TXT,"end","Number of samples 1: ")
    tkinsert(TXT,"end",paste(numberSamples1,"\n",sep=""))
    tkinsert(TXT,"end","Number of samples 2: ")
    tkinsert(TXT,"end",paste(numberSamples2,"\n",sep=""))
    tkinsert(TXT,"end","gene name\t p-value\t mean1\t Standard Deviation1\t mean2\t Standard Deviation2\n")
    for(i in 1:maximo) {
        tkinsert(TXT,"end",genes1[q1[i]])
        tkinsert(TXT,"end","\t")
        tkinsert(TXT,"end",pvalor[q1[i]])
        tkinsert(TXT,"end","\t")
        tkinsert(TXT,"end",mean1[q1[i]])
        tkinsert(TXT,"end","\t")
        tkinsert(TXT,"end",SD1[q1[i]])
        tkinsert(TXT,"end","\t")
        tkinsert(TXT,"end",mean2[q1[i]])
        tkinsert(TXT,"end","\t")
        tkinsert(TXT,"end",SD2[q1[i]])
        tkinsert(TXT,"end","\n")
    }  
    tkinsert(TXT,"end","\n--------------------------------------------------------------------\n")
    tkconfigure(TXT, state="disabled")
    tkfocus(TXT)

    tkmessageBox(message="Analysis finished!")
    print("Analysis finished")

    ##
    s <- tkmessageBox(message="Do you want to save the results?",icon="question",
                      type="yesno",default="yes")
    if (as.character(s) == "yes") {
        OUTPUTFILE <- SaveGED()

        write("--------------------------------------------------------------------\n",OUTPUTFILE[2])
        write(paste("Wilcoxon test analysis finished at ",date(),sep=""),
              OUTPUTFILE[2], append=TRUE)
        write(paste("FDR-adjusted p-value:", qThreshold, sep=" "),OUTPUTFILE[2], append=TRUE)
        write("\n--------------------------------------------------------------------\n",OUTPUTFILE[2], append=TRUE)
        write(paste("\nNumber_of_samples_1: ",numberSamples1,sep=""),OUTPUTFILE[1], append=TRUE)        
        write(paste("\nNumber_of_samples_2: ",numberSamples2,sep=""),OUTPUTFILE[1], append=TRUE)        
        write("\n\ngene_name p-value mean1 standard_deviation1 mean2 standard_deviation2\n",OUTPUTFILE[1], append=TRUE)
        W <- cbind(genes1[q1],pvalor[q1],mean1[q1],SD1[q1],mean2[q1],SD2[q1])
        write(t(W),OUTPUTFILE[1],ncol=6, append=TRUE)
    }
}

## t-test with 1000 permutations
## x: an array of length N
## y: an array of length M
## Nboot: the number of bootstrap samples
## Return the saida$stat statistics and the saida$p.value p-value.
tBoot <- function(x,y,Nboot=1000) {

    t.test2=function(x,y){
        N=length(x)
        M=length(y)
        return((mean(x)-mean(y))/sqrt(var(x)/N+var(y)/M))
    }
  
    N=length(x)
    M=length(y)
    tORIG=t.test2(x,y)
    z=c(x,y)
    tBOOT=array(0,Nboot)
    for(sim in 1:Nboot){
        tBOOT[sim]=t.test2(sample(z,N,replace=TRUE),sample(z,M,replace=TRUE))
    }

    if(tORIG > 0) {
        pvalue <- 1-rank(c(tORIG,tBOOT),ties="first")[1]/(Nboot+1)
    }
    else {
        pvalue <- rank(c(tORIG,tBOOT),ties="first")[1]/(Nboot+1)
    }
    saida <- list()
    saida$stat <- tORIG
    saida$p.value <- pvalue*2
    return(saida)
}

## Button to perform the t-test procedure with permutation and FDR adjustment.
ttestPermutButton <- function() {

    qThreshold <- as.double(modalDialog("t-test with permutation", "Enter the FDR-adjusted p-value threshold","0.05"))


    tkmessageBox(message="Select the gene expression input file")      
    INPUTFILE1 <- readButton()                              

    ## Read a table containing the gene expression values.
    ## The first row contain the microarray labels.
    ## The first column contain the genes ID
    dados <- read.table(INPUTFILE1,header=TRUE,row.names=1)     
    N1 <- nrow(dados)                                       
    genes1 <- rownames(dados)                                   
    arrays1 <- colnames(dados)                                  

    tkmessageBox(message="Select the labels input file")      
    INPUTFILE2 <- readButton()                              

    ## Read a table containing the labels.
    label <- read.table(INPUTFILE2,header=FALSE)     
    arrays2 <- colnames(dados)                                  

    print("Processing...")
    print("DO NOT RUN ANY OTHER SCRIPT!!!!")
     
    serie1 <- dados[,which(label[,1]==1)]
    serie2 <- dados[,which(label[,1]==2)]
 
    numberSamples1 <- ncol(serie1)
    numberSamples2 <- ncol(serie2)    
    
    ## Calculate the Wilcoxon tests
    pvalor <- array(0,N1)
    mean1  <- array(0,N1)
    mean2  <- array(0,N1)

    for (i in 1:N1) {
        aux <- tBoot(as.numeric(serie1[i,]),as.numeric(serie2[i,]))
        pvalor[i] <- aux$p.value
        mean1[i] <- mean(as.numeric(serie1[i,]))
        mean2[i] <- mean(as.numeric(serie2[i,]))
    }


    ## FDR
    vetor_i <- array(0, N1)
    vetor_p <- array(0, N1)

    cont <- 1

    p_sort <- sort(pvalor)
    p_ind <- order(pvalor)
    maximo <- 0


    c <- 1
    for (i in 1:(N1)) {
        if (p_sort[i] <= i*qThreshold/(N1*c)) {
            if (i > maximo) {
                maximo <- i
            }
        }
    }

    q1 <- p_ind[1:maximo]


    ## Graphical Output
    OUT  <- tktoplevel()
    TXT <- tktext(OUT,bg="white",font="courier")
    tkgrid(TXT)
    tkinsert(TXT,"end","--------------------------------------------------------------------\n")
    tkinsert(TXT,"end",paste("t-test with permutation analysis finished at ",date(),sep=""))
    tkinsert(TXT,"end","\n--------------------------------------------------------------------\n")
    tkinsert(TXT,"end","Number of samples 1: ")
    tkinsert(TXT,"end",paste(numberSamples1,"\n",sep=""))
    tkinsert(TXT,"end","Number of samples 2: ")
    tkinsert(TXT,"end",paste(numberSamples2,"\n",sep=""))
    tkinsert(TXT,"end","gene name\tp-value\t mean1\t mean2\n")
    for(i in 1:maximo) {
        tkinsert(TXT,"end",genes1[q1[i]])
        tkinsert(TXT,"end","\t")
        tkinsert(TXT,"end",pvalor[q1[i]])
        tkinsert(TXT,"end","\t")
        tkinsert(TXT,"end",mean1[q1[i]])
        tkinsert(TXT,"end","\t")
        tkinsert(TXT,"end",mean2[q1[i]])
        tkinsert(TXT,"end","\n")
    }  
    tkinsert(TXT,"end","\n--------------------------------------------------------------------\n")
    tkconfigure(TXT, state="disabled")
    tkfocus(TXT)

    tkmessageBox(message="Analysis finished!")
    print("Analysis finished")

    ##
    s <- tkmessageBox(message="Do you want to save the results?",icon="question",
                      type="yesno",default="yes")
    if (as.character(s) == "yes") {
        OUTPUTFILE <- SaveGED()

        write("--------------------------------------------------------------------\n",OUTPUTFILE[2])
        write(paste("t-test with permutation analysis finished at ",date(),sep=""),
              OUTPUTFILE[2], append=TRUE)
        write(paste("FDR-adjusted p-value:", qThreshold, sep=" "),OUTPUTFILE[2])
        write("\n--------------------------------------------------------------------\n",OUTPUTFILE[2], append=TRUE)
        write(paste("\nNumber_of_samples_1: ",numberSamples1,sep=""),OUTPUTFILE[1], append=TRUE)        
        write(paste("\nNumber_of_samples_2: ",numberSamples2,sep=""),OUTPUTFILE[1], append=TRUE)        
        write("\n\ngene_name p-value mean1 mean2\n",OUTPUTFILE[1], append=TRUE)
        W <- cbind(genes1[q1],pvalor[q1],mean1[q1],mean2[q1])
        write(t(W),OUTPUTFILE[1],ncol=4, append=TRUE)
    }
}


## SAM
## Button to perform the SAM procedure.
samButton <- function() {

    delta <- as.double(modalDialog("SAM", "Enter the delta threshold","0.4"))

    tkmessageBox(message="Select the gene expression input file")      
    INPUTFILE1 <- readButton()                              

    ## Read a table containing the gene expression values.
    ## The first row contain the microarray labels.
    ## The first column contain the genes ID
    dados <- read.table(INPUTFILE1,header=TRUE,row.names=1)     
    N1 <- nrow(dados)                                       
    genes1 <- rownames(dados)                                   
    arrays1 <- colnames(dados)                                  

    tkmessageBox(message="Select the labels input file")      
    INPUTFILE2 <- readButton()                              

    ## Read a table containing the labels.
    label <- read.table(INPUTFILE2,header=FALSE)     
    arrays2 <- colnames(dados)                                  
 
    serie1 <- dados[,which(label[,1]==1)]
    serie2 <- dados[,which(label[,1]==2)]
 
    K1 <- ncol(serie1) # Number of time series               
    N1 <- nrow(serie1)                                       
    K2 <- ncol(serie2) # Number of time series               
    N2 <- nrow(serie2)                                       
 
 
    print("Processing...")
    print("DO NOT RUN ANY OTHER SCRIPT!!!!")  
    
    x <- matrix(0,N1,(K1+K2))

    x[,1:K1] <- as.matrix(serie1[,1:K1])
    x[,(K1+1):(K1+K2)] <- as.matrix(serie2[,1:K2])

    y <- array(1,(K1+K2))
    y[(K1+1):(K1+K2)] <- 2

    dados<-list(x=x,y=y, geneid=seq(1:nrow(serie1)), genenames=row.names(serie1),
                logged2=FALSE)

    samr.obj<-samr(dados, resp.type="Two class unpaired", nperms=100)

    par(mfrow=c(1, 1))  
    samr.plot(samr.obj,delta)

    delta.table <- samr.compute.delta.table(samr.obj)

    siggenes.table<-samr.compute.siggenes.table(samr.obj,delta, dados,
                                                delta.table)

    tkmessageBox(message="Analysis finished!")
    print("Analysis finished")

    s <- tkmessageBox(message="Do you want to save the figure?",icon="question",
                      type="yesno",default="yes")
    if (as.character(s) == "yes") {
        OUTPUTFILEPS <- SavePS()

        postscript(OUTPUTFILEPS)
        samr.plot(samr.obj,delta)          
        dev.off()
    }

    ## Graphical Output
    OUT  <- tktoplevel()
    TXT <- tktext(OUT,bg="white",font="courier")
    tkgrid(TXT)
    tkinsert(TXT,"end","--------------------------------------------------------------------\n")
    tkinsert(TXT,"end",paste("SAM analysis finished at ",date(),sep=""))
    tkinsert(TXT,"end","\n--------------------------------------------------------------------\n")
    tkinsert(TXT,"end","Genes low\n")  
    tkinsert(TXT,"end","Gene name \t q-value(%)\n")    
    for (i in 1:siggenes.table$ngenes.lo) {
        tkinsert(TXT,"end",paste(paste(siggenes.table$genes.lo[i,2],"\t",sep=""),
                 siggenes.table$genes.lo[i,8],sep=""))
        tkinsert(TXT,"end","\n")
    }

    tkinsert(TXT,"end","Genes up\n")  
    tkinsert(TXT,"end","Gene name \t q-value(%)\n")    
 
    for (i in 1:siggenes.table$ngenes.up) {
        tkinsert(TXT,"end",paste(paste(siggenes.table$genes.up[i,2],"\t",sep=""),
                 siggenes.table$genes.up[i,8],sep=""))
        tkinsert(TXT,"end","\n")
    }

    tkinsert(TXT,"end","\n--------------------------------------------------------------------\n")
    tkconfigure(TXT, state="disabled")
    tkfocus(TXT)

    ##
    s <- tkmessageBox(message="Do you want to save the results?",icon="question",
                      type="yesno",default="yes")
    if (as.character(s) == "yes") {
        OUTPUTFILE <- SaveGED()

        write("--------------------------------------------------------------------\n",OUTPUTFILE[2])
        write(paste("SAM test analysis finished at ",date(),sep=""),
              OUTPUTFILE[2], append=TRUE)
        write(paste("delta:", delta, sep=" "),OUTPUTFILE[2], append=TRUE)
        write("\n--------------------------------------------------------------------\n",OUTPUTFILE[2], append=TRUE)

        write("\nLow\n",OUTPUTFILE[1], append=TRUE)
        write("Gene q-value(%)\n",OUTPUTFILE[1], append=TRUE)    
        for (i in 1:siggenes.table$ngenes.lo) {
            write(paste(siggenes.table$genes.lo[i,2],siggenes.table$genes.lo[i,8],
                  sep=" "),file=OUTPUTFILE[1],append=TRUE)
        }
  
        write("\nUp\n",OUTPUTFILE[1], append=TRUE)
        write("Gene q-value(%)\n",OUTPUTFILE[1], append=TRUE)        
        for (i in 1:siggenes.table$ngenes.up) {
            write(paste(siggenes.table$genes.up[i,2],siggenes.table$genes.up[i,8]
                  ,sep=" "),file=OUTPUTFILE[1],append=TRUE)
        }
    }
}


## Classifiers

## Linear and Quadratic discriminant analysis
## Button to perform the Fisher discriminant procedure with FDR adjustment.
lqdaButton <- function(metodo) {

    tkmessageBox(message="Select the gene expression input file")      
    INPUTFILE1 <- readButton()                              

    ## Read a table containing the gene expression values.
    ## The first row contain the microarray labels.
    ## The first column contain the genes ID
    serie <- read.table(INPUTFILE1,header=TRUE,row.names=1)     
    K <- ncol(serie) # Number of time series               
    N <- nrow(serie)                                       
    genes <- rownames(serie)
    arrays <- colnames(serie)                                   

    tkmessageBox(message="Select the labels input file")      
    INPUTFILE2 <- readButton()                              

    ## Read a table containing the labels.
    label <- read.table(INPUTFILE2,header=FALSE)     
    classeOrig <- label[,1]

    print("Processing...")
    print("DO NOT RUN ANY OTHER SCRIPT!!!!")
                                       
    if (metodo == "linear") {
        aux <- lda(t(serie),classeOrig, CV=TRUE)
    }
    else {
        if (metodo == "quadratic") {
           aux <- qda(t(serie),classeOrig,CV=TRUE)
        }
    }

    ## Plot the multidimensional scale.
    plote <- cmdscale(dist(t(serie)))
    min_x <- min(plote[,1])
    max_x <- max(plote[,1])
    min_y <- min(plote[,2])
    max_y <- max(plote[,2])

    plot(plote[which(classeOrig==1),],xlim=c(min_x,max_x), ylim=c(min_y,max_y), xlab="X", ylab="Y",col="blue")
    par(new=TRUE)
    plot(plote[which(classeOrig==2),],xlim=c(min_x,max_x), ylim=c(min_y,max_y), xlab="", ylab="", col="red")
    legend("bottomright", c("Condition 1","Condition 2"), col = c("blue","red"), text.col= "black",
          lty = c(1, 1), merge = TRUE, bg="white")

    ## Graphical Output
    OUT  <- tktoplevel()                                                                               
    TXT <- tktext(OUT,bg="white",font="courier")                                                       
    tkgrid(TXT)                                                                                        
    tkinsert(TXT,"end","--------------------------------------------------------------------\n")       

    if (metodo == "linear") {
        tkinsert(TXT,"end",paste("Linear Fisher Discriminant Analysis finished at ",
                 date(),sep=""))      
    }
    else {
        if (metodo == "quadratic") {
            tkinsert(TXT,"end",paste("Quadratic Fisher Discriminant Analysis finished at ",date(),sep=""))      
        }
    }
    tkinsert(TXT,"end","\n--------------------------------------------------------------------\n")     
                                                                                                       
    tkinsert(TXT,"end","Sample \t Class \t Predicted Class\n\n")                                                      
    for(i in 1:K) {                                                                                    
        tkinsert(TXT,"end",paste(paste(paste(paste(arrays[i],"\t",sep=""),
                 classeOrig[i],sep=""),"\t",sep=""),aux$class[i],sep=""))  
        tkinsert(TXT,"end","\n")
    }                                                                                                  

    tkinsert(TXT,"end","\n--------------------------------------------------------------------\n")     
                                                                                                       
    tkconfigure(TXT, state="disabled")                                                                 
    tkfocus(TXT)                                                                                       

    tkmessageBox(message="Analysis finished!")
    print("Analysis finished")                                                                                                       
        
    ##
    s <- tkmessageBox(message="Do you want to save the results?",icon="question",type="yesno",default="yes")
    if (as.character(s) == "yes") {
        OUTPUTFILE <- SaveGED()

        write("--------------------------------------------------------------------\n", OUTPUTFILE[2])
        if (metodo == "linear") {
            write(paste("Linear Discriminant Analysis finished at ",date(),
                  sep=""),OUTPUTFILE[2], append=TRUE)
        }
        else {
            if (metodo == "quadratic") {
                write(paste("Quadratic Discriminant Analysis finished at ",
                      date(),sep=""),OUTPUTFILE[2], append=TRUE)                                      
            }
        }
    
        write("\n--------------------------------------------------------------------\n",OUTPUTFILE[2], append=TRUE)   
                                                                                                                         
        write("Sample Class Predicted_Class\n\n",OUTPUTFILE[1], append=TRUE)                                                                  
        for(i in 1:K) {                                                                                                       
            write(paste(paste(arrays[i],classeOrig[i],sep=" "),aux$class[i],sep=" "),
                  OUTPUTFILE[1], append=TRUE)                                                
        }                                                                                                                     
                                                                                                                          
        write("\n--------------------------------------------------------------------\n",OUTPUTFILE[1], append=TRUE)             
    }
}


## Support Vector Machine
## Button to perform the SVM procedure.
svmButton <- function(metodo) {

    tkmessageBox(message="Select the gene expression input file")      
    INPUTFILE1 <- readButton()                              

    ## Read a table containing the gene expression values.
    ## The first row contain the microarray labels.
    ## The first column contain the genes ID
    serie <- read.table(INPUTFILE1,header=TRUE,row.names=1)     
    K <- ncol(serie) # Number of time series               
    N <- nrow(serie)                                       
    genes <- rownames(serie)
    arrays <- colnames(serie)                                   

    tkmessageBox(message="Select the labels input file")      
    INPUTFILE2 <- readButton()                              

    ## Read a table containing the labels.
    label <- read.table(INPUTFILE2,header=FALSE)     
    classeOrig <- label[,1]

                                                                                                                           
    print("Processing...")                                                                                                 
    print("DO NOT RUN ANY OTHER SCRIPT!!!!")
    
    if (metodo == "linear") {    
        aux <- ksvm(t(serie), c(classeOrig), type="C-svc", cross=2, kernel="vanilladot")
    }
    else {
        if (metodo == "RBF") {
            aux <- ksvm(t(serie), c(classeOrig), type="C-svc", cross=2, kernel="rbfdot")
        }
    }
        
    predito <- predict(aux)                                                                                                                         
    cv <- cross(aux)                  

    ## Plot the multidimensional scale.
    plote <- cmdscale(dist(t(serie)))
    min_x <- min(plote[,1])
    max_x <- max(plote[,1])
    min_y <- min(plote[,2])
    max_y <- max(plote[,2])


    plot(plote[which(classeOrig==1),],xlim=c(min_x,max_x), ylim=c(min_y,max_y), xlab="X", ylab="Y",col="blue")
    par(new=TRUE)
    plot(plote[which(classeOrig==2),],xlim=c(min_x,max_x), ylim=c(min_y,max_y), xlab="", ylab="", col="red")
    legend("bottomright", c("Condition 1","Condition 2"), col = c("blue","red"), text.col= "black",
          lty = c(1, 1), merge = TRUE, bg="white")


                                                                                                                          
    ## Graphical Output                                                                                                    
    OUT  <- tktoplevel()                                                                                                   
    TXT <- tktext(OUT,bg="white",font="courier")                                                                           
    tkgrid(TXT)                                                                                                            
    tkinsert(TXT,"end","--------------------------------------------------------------------\n")                           
  
    if (metodo == "linear") {                                                                                                                        
        tkinsert(TXT,"end",paste("SVM Analysis (linear kernel) finished at ",date(),sep=""))                                 
    }
    else {
        if (metodo == "RBF") {
            tkinsert(TXT,"end",paste("SVM Analysis (RBF kernel) finished at ",date(),sep=""))
        }
    }
    tkinsert(TXT,"end","\n--------------------------------------------------------------------\n\n")  

    tkinsert(TXT,"end",paste("Cross validation error:",cv,sep=""))
                      
    tkinsert(TXT,"end","\n\n")
  
    tkinsert(TXT,"end","Sample \t Class \t Predicted Class\n\n")                                                           
    for(i in 1:K) {                                                                                                        
        tkinsert(TXT,"end",paste(paste(paste(paste(arrays[i],"\t",sep=""),classeOrig[i],
                 sep=""),"\t",sep=""),predito[i],sep=""))   
        tkinsert(TXT,"end","\n")                                                                                             
    }                                                                                                                      
                                                                                                                           
    tkinsert(TXT,"end","\n--------------------------------------------------------------------\n")                         
                                                                                                                           
    tkconfigure(TXT, state="disabled")                                                                                     
    tkfocus(TXT)                                                                                                           

    tkmessageBox(message="Analysis finished!")
    print("Analysis finished")
                                                                                                                               
    ##                                                                                                                
    s <- tkmessageBox(message="Do you want to save the results?",icon="question",
                      type="yesno",default="yes")
    if (as.character(s) == "yes") {
        OUTPUTFILE <- SaveGED()

        write("--------------------------------------------------------------------\n", OUTPUTFILE[2])                           
        if (metodo == "linear") {
            write(paste("SVM Analysis finished (linear kernel) at ",date(),sep=""),OUTPUTFILE[2],
                 append=TRUE)
        }
        else {
            if (metodo == "RBF") {
                write(paste("SVM Analysis finished (RBF kernel) at ",date(),sep=""),OUTPUTFILE[2],
                      append=TRUE)                
            }
        }
        write("\n--------------------------------------------------------------------\n\n",OUTPUTFILE[2], append=TRUE)              

        write(paste("Cross_validation_error:",cv,sep=" "),OUTPUTFILE[1],
              append=TRUE)

        write("\n\n", OUTPUTFILE[1], append=TRUE)                                                                                                                           
        write("Sample Class Predicted_Class\n\n",OUTPUTFILE[1], append=TRUE)                                                
        for(i in 1:K) {                                                                                                        
            write(paste(paste(arrays[i],classeOrig[i],sep=" "),predito[i],sep=" "),
                  OUTPUTFILE[1], append=TRUE)
        }                                                                                                                      
                                                                                                                           
        write("\n--------------------------------------------------------------------\n",OUTPUTFILE[1], append=TRUE)              
    }
}                                                                                                                        

## Clustering

## Button to perform the k-means procedure.
kmeansButton <- function() {

    num_cluster <- as.double(modalDialog("K-means",
                             "Enter the number of clusters","2"))


    tkmessageBox(message="Select the gene expression input file")      
    INPUTFILE1 <- readButton()                              


    ## Read a table containing the gene expression values.
    ## The first row contain the microarray labels.
    ## The first column contain the genes ID
    serie <- read.table(INPUTFILE1,header=TRUE,row.names=1)     
    K <- ncol(serie) # Number of time series               
    N <- nrow(serie)                                       
    genes <- rownames(serie)
    arrayName <- colnames(serie)                                   


    print("Processing...")
    print("DO NOT RUN ANY OTHER SCRIPT!!!!")
    
    aux <- kmeans(t(serie),num_cluster)

    ## Graphical Output
    OUT  <- tktoplevel()                                                                               
    TXT <- tktext(OUT,bg="white",font="courier")                                                       
    tkgrid(TXT)                                                                                        
    tkinsert(TXT,"end","--------------------------------------------------------------------\n")       
    tkinsert(TXT,"end",paste("K-means Analysis finished at ",date(),sep=""))      
    tkinsert(TXT,"end","\n--------------------------------------------------------------------\n")     
                                                                                                       
    tkinsert(TXT,"end","Sample \t Predicted cluster\n\n")                                                      
    for(i in 1:K) {                                                                                    
        tkinsert(TXT,"end",paste(arrayName[i],aux$cluster[i],sep="\t"))  
        tkinsert(TXT,"end","\n")
    }                                                                                                  

    tkinsert(TXT,"end","\n\nNumber of samples in each cluster\n\n")
  
    for(i in 1:num_cluster) {
        tkinsert(TXT,"end",paste("Cluster ",i,sep=""))
        tkinsert(TXT,"end",paste(": \t ",aux$size[i], sep=""))
        tkinsert(TXT,"end","\n")
    }
                                                                                                       
    tkinsert(TXT,"end","\n--------------------------------------------------------------------\n")     
                                                                                                       
    tkconfigure(TXT, state="disabled")                                                                 
    tkfocus(TXT)                                                                                       

    tkmessageBox(message="Analysis finished!")
    print("Analysis finished")
                                                                                                           
    ##

    s <- tkmessageBox(message="Do you want to save the results?",icon="question",
                      type="yesno",default="yes")
    if (as.character(s) == "yes") {
        OUTPUTFILE <- SaveGED()

        write("--------------------------------------------------------------------\n", OUTPUTFILE[2])                 
        write(paste("K-means Analysis finished at ",date(),sep=""),OUTPUTFILE[2],
              append=TRUE)                        
        write("\n--------------------------------------------------------------------\n",OUTPUTFILE[2], append=TRUE)   

        write("Sample Predicted_cluster\n\n",OUTPUTFILE[1], append=TRUE)                                                      
        for(i in 1:K) {                                                                                    
            write(paste(arrayName[i],aux$cluster[i],sep=" "),OUTPUTFILE[1], append=TRUE)
        }                                                                                                  

        write("\n\nNumber_of_samples_in_each_cluster\n\n",OUTPUTFILE[1],
              append=TRUE)
  
        for(i in 1:num_cluster) {
            write(paste(paste("Cluster_",i,sep=""), aux$size[i],sep=" "),
                  OUTPUTFILE[1], append=TRUE)
        }
                                                                                                       
        write("\n--------------------------------------------------------------------\n",OUTPUTFILE[1], append=TRUE)     
    }
}


## Button to perform the hierarchical clustering with multiscale bootstrap
## resampling.
hierarchicalButton <- function() {


    tkmessageBox(message="Select the TXT Input File")      
    INPUTFILE <- readButton()                              
    
    ## Read a table containing the gene expression values.
    ## The first row contain the microarrays labels.
    ## The first column contain the genes ID
    serie <- read.table(INPUTFILE,header=TRUE,row.names=1)     
    serie <- t(serie)
    K <- ncol(serie) # Number of time series               
    N <- nrow(serie)                                       
    genes <- rownames(serie)                                   
    arrays <- colnames(serie)                                  

    print("Processing...")                                                                                                 
    print("DO NOT RUN ANY OTHER SCRIPT!!!!")
    temp <- pvclust(serie)
  
    tkmessageBox(message="Analysis finished!")
    print("Analysis finished")
  
    plot(temp)

    s <- tkmessageBox(message="Do you want to save the figure?",icon="question",
                      type="yesno",default="yes")
    if (as.character(s) == "yes") {
        OUTPUTFILEPS <- SavePS()

        postscript(OUTPUTFILEPS)
        plot(temp)
        dev.off()
    }
  
    s <- tkmessageBox(message="Do you want to save the results?",icon="question",
                      type="yesno",default="yes")

    if (as.character(s) == "yes") {
        OUTPUTFILE <- SaveGED()
  
        write("--------------------------------------------------------------------\n", OUTPUTFILE[2])
        write(paste("Hierarchical clustering finished at ",date(),sep=""),
              OUTPUTFILE[2], append=TRUE)
        write("\n--------------------------------------------------------------------\n\n\n",OUTPUTFILE[2], append=TRUE)
        
        colNames <- matrix("",1,7)
        colNames[1,] <- colnames(temp$edges)

        z <- as.matrix(temp$edges)

        write(colNames,OUTPUTFILE[1],ncolumns=7,append=TRUE)
        write(t(z),OUTPUTFILE[1],ncolumns=7,append=TRUE)
    }
}


## Connectivity models


## VAR - Vector Autoregressive model
## serie: matrix containing the time series (genes in the rows)
## pvalue: p-value threshold (default is 0.05)
## pvalor: a matrix containing the p-values
## B: return a adjacency matrix of the network

VAR <- function(serie, pvalue=0.05) {

  serie <- t(serie)
  Nt <- ncol(serie)
  genes <- nrow(serie)
  pThreshold <- pvalue

  # Mean zero and variance one
  for (i in 1:genes) {
      serie[i,] <- (serie[i,]-mean(serie[i,]))/var(serie[i,])
  }

  y <- serie
  
  B <- matrix(0,genes,genes)
  D <- matrix(0,genes,genes)
  Z <- matrix(0,Nt-1,genes)
  X <- matrix(0,Nt-1,genes)
  E <- matrix(0,genes,1)

  X <- t(y[,1:(Nt-1)])
  Z <- t(y[,2:Nt])

  B <- matrix(0,genes,genes)

  Xi <- qr.solve(t(X) %*% X)
  w <- diag(Xi)

  for (i in 1:genes) {

    ## Ordinary Least Squares
    B[,i] <- Xi %*% t(X) %*% Z[,i]
  }

  E <- Z - X %*% B

  sigma2 <- diag((t(E)%*%E))/(Nt-1 - genes)


  t <- matrix(0,genes,genes)
  pvalor <- matrix(0,genes,genes)

  varB <- matrix(0,genes,genes)

  for (i in 1:genes) {
    varB[i,] <- w[i]*sigma2
  }


  for (i in 1:genes) {

    # Estatistica t
    t[,i] <- B[,i]/sqrt(varB[,i])

    # Estatistica p
    pvalor[,i] <- (1-pt(abs(t[,i]), (Nt-1-genes)))*2

  }

  B <- matrix(0,genes,genes)

  for (i in 1:genes) {
    for (j in 1:genes) {
      if (pvalor[i,j] < pThreshold) {
        B[i,j] <- 1
      }
    }
  }


  res <- list()
  res$pvalue <- pvalor    
  res$net <- B
    
  return(res)

}


## Granger causality
## Button to perform the VAR procedure.
grangerButton <- function() {

    pThreshold <- as.double(modalDialog("VAR", "Enter the p-value threshold",
                            "0.05"))


    tkmessageBox(message="Select the TXT Input File")      
    INPUTFILE <- readButton()                              
    
    ## Read a table containing the gene expression values.
    ## The first row contain the time series time points.
    ## The first column contain the genes ID
    serie <- read.table(INPUTFILE,header=TRUE,row.names=1)     
    genes <- rownames(serie)                                   
    arrays <- colnames(serie)                                  

    serie <- t(serie)
    K <- ncol(serie) ## Number of time series               
    N <- nrow(serie)                                       
  
    ## Normalize to mean zero and variance 1
    for(i in 1:K) {
        serie[,i] <- (serie[,i]-mean(serie[,i]))/sd(serie[,i])
    }


    print("Processing...")
    print("DO NOT RUN ANY OTHER SCRIPT!!!!")

    par(mfrow=c(2,1))

    ts.plot(serie[,1],ylab="Signal",ylim=c(-3,K*3+3))
    for(j in 1:K) {
        lines(seq(1:N),serie[,j]+j*3)
    }

    #Calculate the Wald Statistics
    W <- VAR(serie,pThreshold)$net

    ## Graphical Output
    OUT <- tktoplevel()
    TXT <- tktext(OUT,bg="white",font="courier")
    tkgrid(TXT)
    tkinsert(TXT,"end","--------------------------------------------------------------------\n")
    tkinsert(TXT,"end",paste("Granger Connectivity Analysis finished at ",date(),
             sep=""))
    tkinsert(TXT,"end","\n--------------------------------------------------------------------\n")
    tkinsert(TXT,"end","Coefficient Matrix:\n\n")

    for(i in 1:K) {
        tkinsert(TXT,"end",W[i,])
        tkinsert(TXT,"end","\n")
    }  
    tkinsert(TXT,"end","\n--------------------------------------------------------------------\n")
    tkconfigure(TXT, state="disabled")
    tkfocus(TXT)

    grafo <- matrix(0,K,K)
    for (i in 1:K) {
        for (j in 1:K) {
            if (W[i,j] != 0) {
                grafo[i,j] <- 1
            }
        }
    }

    gplot(grafo, label=genes, displaylabels=TRUE, boxed.labels=FALSE,label.cex=1,
          label.pos=1,vertex.col=9,vertex.cex=1, arrowhead.cex=1, edge.col=8)

    tkmessageBox(message="Analysis finished!")
    print("Analysis finished")

    s <- tkmessageBox(message="Do you want to save the figure?",icon="question",
                      type="yesno",default="yes")
    if (as.character(s) == "yes") {
        OUTPUTFILEPS <- SavePS()

        postscript(OUTPUTFILEPS)

        gplot(grafo, label=genes, displaylabels=TRUE, boxed.labels=FALSE,
              label.cex=1,label.pos=1,vertex.col=9,vertex.cex=1,arrowhead.cex=1,
              edge.col=8)

        dev.off()
    }
  
    s <- tkmessageBox(message="Do you want to save the results?",icon="question",
                      type="yesno",default="yes")
    if (as.character(s) == "yes") {
        OUTPUTFILE <- SaveGED()

        write("--------------------------------------------------------------------\n",OUTPUTFILE[2],append=TRUE)
        write(paste("Granger Connectivity Analysis finished at ",date(),sep=""),
              OUTPUTFILE[2],append=TRUE)
        write("\n--------------------------------------------------------------------\n",OUTPUTFILE[2],append=TRUE)

        write("Coefficient_matrix:\n\n",OUTPUTFILE[1],append=TRUE)
        write(W,OUTPUTFILE[1],ncol=K,append=TRUE)
    }
}


## Dynamic Vector AutoRegressive

## N: number of genes
## K: filter number
wbase <- function(N,K) {
    coefic<-matrix(1,N,N)
    for(i in 1:N){
        x<-array(0,N)
        x[i]<-1
        coefic[i,(2:N)]<-wd(x, filter.number =K)$D[(N-1):1]
    }
    return(coefic)
}

## Perform the Generalized Least Squares.
## y: response
## x: predictor
## V: identity matrix
mqg <- function(y,x,V) {
    XVX<-qr.solve(t(x)%*%V%*%x,tol=exp(-30))
    assign("XVX", XVX, env =.GlobalEnv)
    beta<-XVX%*%t(x)%*%V%*%y
    return(beta)
}

## Interpolation to use DVAR with any time-series length
INTERPOLA <- function(serie,NW){
    k<-ncol(serie)
    N<-nrow(serie)
    saida<-matrix(0,NW,k)
    for(i in 1:k) {
        z<-interpSpline(serie[,i]~seq(1:N)) 
        saida[,i]<-predict(z,seq(1:NW)*N/NW)$y
    }
    return(saida)
}

########################################

## Perform the test for the Generalized Least Squares
## y: response
## x: predictor
## V: identity matrix
## C: matrix of contrasts (Wald test)
## m: Wald test vector
## XVX: the product X*V*X
## P1: identity matrix
## beta: the estimated coefficients by generalized least squares
## Return the p-value
mqgTEST <- function(y,x,V,C,m,XVX,P1,beta){
    Z<-P1%*%y-P1%*%x%*%beta
    sigmaHat<-t(Z)%*%Z/(nrow(x)-ncol(x))

    sigmaHat<-sigmaHat[1,1]

    varbeta<-XVX*sigmaHat
    W<-t(C%*%beta-m)%*%qr.solve(C%*%XVX%*%t(C),tol=exp(-30))%*%(C%*%beta-m)/(sigmaHat)
    pvalor<-1-pchisq(W,nrow(C))
    return(pvalor)
}

## Return the p-value matrix.
TESTEC <- function(K,z,z1,V,Bmax) {
    pvalor<-array(0,(K+1)*2*K)
    i2<-1
    i<-1
    beta<-XVX%*%t(z1)%*%V%*%z
    P1<-qr.solve(t(chol(qr.solve(V,tol=exp(-60)))),tol=exp(-60))
    while(i2 <=(K+1)*2*K-1){
        ## Testing the constant
        C<-matrix(0,1,(K+1)*Bmax*K)
        C[i]<-1
        p<-mqgTEST(z,z1,V,C,0,XVX,P1,beta)
#        if(p<0.05) {
            pvalor[i2]<-p
#        }
        ## Testing the connectivity
        m<-matrix(0,Bmax,1)
        C<-matrix(0,Bmax,(K+1)*Bmax*K)
        for(i3 in 1:(Bmax)){
            C[i3,(i+i3-1)]<-1
        }
        p<-mqgTEST(z,z1,V,C,m,XVX,P1,beta)
#        if(p < pThreshold){ 
            pvalor[i2+1]<-p
#        }
        i<-i+Bmax
        i2<-i2+2
    }
    pvalor<-t(matrix(pvalor,(K+1)*2,K)) 
    return(pvalor)
}

## Plot the time-varying connectivity graphic.
## K: number of expansion
## Bmax: number of wavelets expansion
## beta: the estimated coefficients by generalized least squares
## BASE: expansion base
## genes: gene names
verB <- function(K,Bmax,beta,BASE,genes) {
    par(mfrow=c(K,K+1))
    i<-1
    z<-1
    while(i<=K) {
        j<-1
        target <- 1
        while(j<=(K+1)*Bmax) {
            if (target == 1) {
                title <- "Intercept"
            }
            else {
                title <- paste(genes[target-1],genes[i],sep="->")
            }
            ts.plot(t(beta[i,j:(j+Bmax-1)]%*%t(BASE))[2:17],ylim=c(-1,1),
                    gpars=list(xlab="Time",ylab="Connectivity",main=title))
            target <- target + 1
            j<-j+Bmax
        }
        i<-i+1
    }


    s <- tkmessageBox(message="Do you want to save the figure?",icon="question",
                      type="yesno",default="yes")
    if (as.character(s) == "yes") {
        OUTPUTFILEPS <- SavePS()

        postscript(OUTPUTFILEPS)

        par(mfrow=c(K,K+1))
        i<-1
        z<-1
        while(i<=K) {
            j<-1
            target <- 1
            while(j<=(K+1)*Bmax) {
                if (target == 1) {
                    title <- "Intercept"
                }
                else {
                    title <- paste(genes[target-1],genes[i],sep="->")
                }
                ts.plot(t(beta[i,j:(j+Bmax-1)]%*%t(BASE))[2:17],ylim=c(-1,1),
                        gpars=list(xlab="Time",ylab="Connectivity",main=title))
                target <- target + 1
                j<-j+Bmax
            }
            i<-i+1
        }

        dev.off()
    }
}

## Button to perform the DVAR procedure.
dvarButton <- function() {

    tkmessageBox(message="Select the TXT Input File")      
    INPUTFILE <- readButton()                            
    
    ## Read a table containing the gene expression values.
    ## The first row contain the time series time points.
    ## The first column contain the genes ID
    serie <- read.table(INPUTFILE,header=TRUE,row.names=1)     
    genes <- rownames(serie)                                   
    arrays <- colnames(serie)                                  

    serie <- t(serie)
    K <- ncol(serie) # Number of time series               
    N <- nrow(serie)                                       


    ## Normalize to mean zero and variance 1
    for(i in 1:K) {
        serie[,i] <- (serie[,i]-mean(serie[,i]))/sd(serie[,i])
    }

    INPUTFILE <- strsplit(INPUTFILE, "\\.")[[1]][1]
    print("Processing...")
    print("DO NOT RUN ANY OTHER SCRIPT!!!!")
  
    #Calculate the DVAR
  
    y<-serie[2:N,]
    y1<-serie[1:(N-1),]
    N<-N-1
    z<-array(y,K*N)

    #Bmax<-4
    #BASE2<-wbase(16,8)[,1:Bmax]
    #BASE<-matrix(0,N,Bmax)
    #BASE[1:15,]<-BASE2[2:16,]
    #BASE[16:31,]<-BASE2
    #BASE[32:46,]<-BASE2[1:15,]

    #N is the number of rows

    Bmax <- 4
    BASE2 <- wbase(2^floor(log2(N)),8)[,1:Bmax] 
    BASE <- matrix(0,N,Bmax)
    BASE <- INTERPOLA(BASE2,N)


    y1b<-matrix(0,N,K*Bmax)
    aux<-1
    for(i in 1:K){
        for(j in 1:Bmax){
            y1b[,aux]<-y1[,i]*BASE[,j]
            aux<-aux+1
        }
    }
    z1<-matrix(0,K*N,(Bmax+K*Bmax)*K)
    Ni<-1
    i<-1
    while(i<=(Bmax+K*Bmax)*K){
        z1[Ni:(Ni+N-1),i:(i+Bmax-1)]<-BASE
        z1[Ni:(Ni+N-1),(i+Bmax):(i+Bmax+K*Bmax-1)]<-y1b
        i<-i+Bmax+K*Bmax
        Ni<-Ni+N
    }
    ## Initializing
    V<-diag(N*K)
    ajuste<-mqg(z,z1,V)    
    beta<-t(matrix(ajuste,(K+1)*Bmax,K))
    residuo<-matrix(cbind(z)-(z1%*%ajuste),N,K)
    inter<-1
    #Itera��o
    ajusteold<-ajuste
    converg<-0
    MAXINTER<-1
    while(converg==0 && inter<=MAXINTER){
        i<-1
        j<-1
        while(j<=N*K){
            j2<-1
            i2<-1
            while(j2<=N*K){
                diag(V[j:(j+N-1),j2:(j2+N-1)])<-BASE%*%mqg(residuo[,i]*
                     residuo[,i2],BASE,diag(N))  
                j2<-j2+N
                i2<-i2+1
            }
            j<-j+N
            i<-i+1
        }
        for(cont in 1:(N*K)){if(V[cont,cont]<=0.6){
            V[cont,cont]<-0.6
        }
    }
    for(cont in 1:(N*K)){
        if(V[cont,cont]>3){
            V[cont,cont]<-3
        }
    }

    V<-qr.solve(V,tol=exp(-30))
    ajuste<-mqg(z,z1,V)  
    beta<-t(matrix(ajuste,(K+1)*Bmax,K))
    residuo<-matrix(cbind(z)-(z1%*%ajuste),N,K)
    if(sqrt(t(ajusteold-ajuste)%*%(ajusteold-ajuste))<0.01){ 
        converg<-1
    }
    ajusteold<-ajuste
    inter<-inter+1}

    W <- TESTEC(K,z,z1,V,Bmax)
    verB(K,Bmax,beta,BASE,genes)


    ## Graphical Output
    OUT  <- tktoplevel()
    TXT <- tktext(OUT,bg="white",font="courier")
    tkgrid(TXT)
    tkinsert(TXT,"end","--------------------------------------------------------------------\n")
    tkinsert(TXT,"end",paste("DVAR Analysis finished at ",date(),sep=""))
    tkinsert(TXT,"end","\n--------------------------------------------------------------------\n")

    tkinsert(TXT,"end","p-value Matrix:\n\n")
    for(i in 1:K){
        tkinsert(TXT,"end",W[i,])
        tkinsert(TXT,"end","\n")
    }  
    tkinsert(TXT,"end","\n--------------------------------------------------------------------\n")
    tkconfigure(TXT, state="disabled")
    tkfocus(TXT)

    tkmessageBox(message="Analysis finished!")
    print("Analysis finished")
    
    ##
    s <- tkmessageBox(message="Do you want to save the results?",icon="question",
                      type="yesno",default="yes")
    if (as.character(s) == "yes") {
        OUTPUTFILE <- SaveGED()

        write("--------------------------------------------------------------------\n",OUTPUTFILE[2],append=TRUE)
        write(paste("DVAR Analysis finished at ",date(),sep=""),OUTPUTFILE[2],
              append=TRUE)
        write("\n--------------------------------------------------------------------\n",OUTPUTFILE[2],append=TRUE)

        write("\n\np-value_matrix\n",OUTPUTFILE[1], append=TRUE)
        for (i in 1:K) {
            write(W[i,],OUTPUTFILE[1],ncol=(K*2+2), append=TRUE)
        }
    }
}


## Sparse Vector AutoRegressive

## Perform the LASSO regression.
## lambda: penalization value
## Nt: time series length
## genes: number of genes
## y: matrix containing the genes in the columns
## qThreshold: FDR-adjusted p-value threshold
## B: return the matrix of coefficients
## qvalue: return the matrix of p-values
## total: return the number of coefficients Beta set to zero by lasso regression
LassoRegression <- function(lambda, Nt, genes, y, qThreshold) {
    threshold <- 0.0001
    ZERO <- 0.00000000001
    INFINITO <- 10000000000
    NumInt <- 30

    contaZero <- array(0, genes)

    B <- matrix(0,genes,genes)
    D <- matrix(0,genes,genes)
    Z <- matrix(0,Nt-1,genes)
    X <- matrix(0,Nt-1,genes)
    E <- matrix(0,genes,1)

    X <- t(y[,1:(Nt-1)])
    Z <- t(y[,2:Nt])


    B <- matrix(1,genes,genes)

    varB <- matrix(0, genes,genes)

    for (k in 1:NumInt) {
        for (i in 1:genes) {

            ## LASSO penalty
            for (j in 1:genes) {
                D[j,j] <- lambda * (B[j,i]/abs(B[j,i]))/abs(B[j,i])
            }
 
            ## Regression
            Xi <- qr.solve(t(X) %*% X + lambda^2 * D)
            B[,i] <- Xi %*% t(X) %*% Z[,i]
        }
    }

    ## Considering as zero the values lower than ZERO
    for (i in 1:genes) {
        for (j in 1:genes) {
            if (abs(B[i,j]) < threshold) {
                B[i,j] <- ZERO
                contaZero[j] <- contaZero[j] + 1
            }
        }
    }


    E <- Z - X %*% B

    sigma2 <- diag((t(E)%*%E))/(Nt - 1 -(genes-contaZero))

    t <- matrix(0,genes,genes)
    pvalue <- matrix(0,genes,genes)

    for (i in 1:genes) {
        for (j in 1:genes) {
            D[j,j] <- lambda * (B[j,i]/abs(B[j,i]))/abs(B[j,i])
        }
    
        Xi <- qr.solve(t(X) %*% X + lambda^2 * D)

        w <- diag(Xi %*% t(X) %*% X %*% Xi)


        for (ii in 1:genes) {
            varB[ii,] <- w[ii]*sigma2
        }

        ## t statistics
        t[,i] <- B[,i]/sqrt(varB[,i])  

        ## p-values
        pvalue[,i] <- (1-pt(abs(t[,i]), (Nt-1- (genes-contaZero[i]))))*2

    }


    for (i in 1:genes) {
        for (j in 1:genes) {
            if (B[i,j] == ZERO) {
                pvalue[i,j] <- 1
            }
        }
    }

    vetor_i <- array(0, genes*genes-sum(contaZero))
    vetor_j <- array(0, genes*genes-sum(contaZero))
    vetor_p <- array(0, genes*genes-sum(contaZero))
    cont <- 1
    for (i in 1:genes) {
        for (j in 1:genes) {
            vetor_i[cont] <- i
            vetor_j[cont] <- j
            vetor_p[cont] <- pvalue[i,j]
            cont <- cont+1
        }
    }


    ## Considering as ZERO the Betas with FDR-adjusted p-value (FDR) higher than 0.05

    p_sort <- sort(vetor_p)
    p_ind <- order(vetor_p)
    maximo <- 0

    c <- 1

    for (i in 1:(genes*genes)) {
        if (p_sort[i] <= i*qThreshold/(genes*genes*c)) {
            if (i > maximo) {
                maximo <- i
            }
        }
    }
    q1 <- p_ind[1:maximo]


    qvalue <- matrix(1,genes,genes)
    for (i in 1:length(q1)) {
        qvalue[vetor_i[q1[i]],vetor_j[q1[i]]] <- qThreshold
    }

    for (i in 1:genes) {
        for (j in 1:genes) {
            if (qvalue[i,j] > qThreshold) {
                B[i,j] <- 0
            }
        }
    }


    total <- sum(contaZero)
    return(B,qvalue,total)

}


## Button to perform the SVAR procedure with FDR adjustment.
svarButton <- function() {

    qThreshold <- as.double(modalDialog("SVAR", "Enter the FDR-adjusted p-value threshold",
                            "0.05"))
    lambda <- as.double(modalDialog("SVAR", "Enter the lambda value","2"))


    tkmessageBox(message="Select the TXT Input File")      
    INPUTFILE =readButton()                              

    ## Read a table containing the gene expression values.
    ## The first row contain the time series time points.
    ## The first column contain the genes ID
    serie <- read.table(INPUTFILE,header=TRUE,row.names=1)     
    genes <- rownames(serie)                                   
    arrays <- colnames(serie)                                  

    serie <- t(serie)
    K <- ncol(serie) # Number of time series               
    N <- nrow(serie)                                       

    ## Normalize to mean zero and variance 1
    for(i in 1:K) {
        serie[,i] <- (serie[,i]-mean(serie[,i]))/sd(serie[,i])
    }

    INPUTFILE <- strsplit(INPUTFILE, "\\.")[[1]][1]
  
    print("Processing...")
    print("DO NOT RUN ANY OTHER SCRIPT!!!!")

    par(mfrow=c(2,1))

    ts.plot(serie[,1],ylab="Signal",ylim=c(-3,K*3+3))
    for(j in 1:K) {
        lines(seq(1:N),serie[,j]+j*3)
    }


    ## Calculate the Partial Correlation
    aux <- LassoRegression(lambda, N, K, t(serie), qThreshold)
    W <- t(aux$B)

    ## Graphical Output
    OUT  <- tktoplevel()
    TXT <- tktext(OUT,bg="white",font="courier")
    tkgrid(TXT)
    tkinsert(TXT,"end","--------------------------------------------------------------------\n")
    tkinsert(TXT,"end",paste("SVAR Analysis finished at ",date(),sep=""))
    tkinsert(TXT,"end","\n--------------------------------------------------------------------\n")


    tkinsert(TXT,"end","Coefficient Matrix:\n\n")
    for(i in 1:K){
        tkinsert(TXT,"end",W[i,])
        tkinsert(TXT,"end","\n")
    }  

    tkinsert(TXT,"end","\n--------------------------------------------------------------------\n")

    tkinsert(TXT,"end","\n--------------------------------------------------------------------\n")
    tkconfigure(TXT, state="disabled")
    tkfocus(TXT)

    grafo <- matrix(0,K,K)
    for (i in 1:K) {
        for (j in 1:K) {
            if(W[i,j] !=0) {
                grafo[i,j] <- 1
            }
        }
    }

    gplot(grafo, label=genes, displaylabels=TRUE, boxed.labels=FALSE,
          label.cex=1,label.pos=1,vertex.col=9,vertex.cex=1, arrowhead.cex=1,
          edge.col=8)


    tkmessageBox(message="Analysis finished!")
    print("Analysis finished")

    ##

    s <- tkmessageBox(message="Do you want to save the figure?",icon="question",
                      type="yesno",default="yes")
    if (as.character(s) =="yes") {
        OUTPUTFILEPS <- SavePS()
  
        postscript(OUTPUTFILEPS)

        gplot(grafo, label=genes, displaylabels=TRUE, boxed.labels=FALSE,
              label.cex=1,label.pos=1,vertex.col=9,vertex.cex=1,arrowhead.cex=1,
              edge.col=8)

        dev.off()
    }


    s <- tkmessageBox(message="Do you want to save the results?",icon="question",
                      type="yesno",default="yes")
    if (as.character(s) =="yes") {
        OUTPUTFILE <- SaveGED()

        write("--------------------------------------------------------------------\n",OUTPUTFILE[2],append=TRUE)
        write(paste("SVAR Analysis finished at ",date(),sep=""),OUTPUTFILE[2],append=TRUE)
        write(paste("FDR_adjusted_p-value:", qThreshold, sep=" "), OUTPUTFILE[2], append=TRUE)
        write("\n--------------------------------------------------------------------\n",OUTPUTFILE[2],append=TRUE)

        write("\nCoefficient_matrix\n",OUTPUTFILE[1], append=TRUE)
        write(W,OUTPUTFILE[1],ncol=K, append=TRUE)
    }
}


## Partial Correlation Analysis

## Calculate the Partial correlation between the columns of "dados".
## dados: a matrix with the genes in the columns
## num_genes: number of genes
## tam_amostra: number of samples
## TYPE: Pearson or Spearman
## Return the p-value matrix and the coefficients matrix.
PartialCorrelation <- function(dados, num_genes, tam_amostra, TYPE) {


    R <- cor(dados, method=c(TYPE))
    Rinv <- solve(R)
    D <- diag(1/sqrt(diag(Rinv)))
    P <- -D %*% Rinv %*% D


    for (i in 1:num_genes) {
        P[i,i] <- 1
    }

    tvalue <- matrix(0, num_genes,num_genes)

    k <- num_genes-2
    for (i in 1:(num_genes-1)) {
        for (j in (i+1):num_genes) {
            tvalue[i,j] <- ((sqrt(tam_amostra-k-2)*P[i,j])/(sqrt(1-P[i,j]^2)))
            tvalue[j,i] <- tvalue[i,j]
        }
    }

    pvalue <- matrix(0, num_genes,num_genes)

    for (i in 1:(num_genes-1)) {
        for (j in (i+1):num_genes) {
            pvalue[i,j] <- 2*(1-pt(abs(tvalue[i,j]), (tam_amostra-k-2)))
            pvalue[j,i] <- pvalue[i,j] 
        }
    }

    return(pvalue, P)
}


## Pearson Partial Correlation
## Button to perform the t-test procedure with FDR adjustment.
ppcorButton <- function() {

    pThreshold <- as.double(modalDialog("Pearson partial correlation", "Enter the p-value threshold","0.05"))

    tkmessageBox(message="Select the TXT Input File")      
    INPUTFILE <- readButton()                              

    ## Read a table containing the gene expression values.
    ## The first row contains the microarrays labels.
    ## The first column contains the genes ID
    serie <- read.table(INPUTFILE,header=TRUE,row.names=1)     
    genes <- rownames(serie)                                   
    arrays <- colnames(serie)                                  

    serie <- t(serie)
    K <- ncol(serie) # Number of time series               
    N <- nrow(serie)                                       


    ## Normalize to mean zero and variance 1
    for(i in 1:K) {
        serie[,i] <- (serie[,i]-mean(serie[,i]))/sd(serie[,i])
    }

    INPUTFILE <- strsplit(INPUTFILE, "\\.")[[1]][1]
    print("Processing...")
    print("DO NOT RUN ANY OTHER SCRIPT!!!!")

    par(mfrow=c(2,1))

    ts.plot(serie[,1],ylab="Signal",ylim=c(-3,K*3+3))
    for(j in 1:K) {
        lines(seq(1:N),serie[,j]+j*3)
    }

    ## Calculate the Partial Correlation
    TYPE <- "pearson"
    W <- PartialCorrelation(serie,K,N,TYPE)

    ## Graphical Output
    OUT  <- tktoplevel()
    TXT <- tktext(OUT,bg="white",font="courier")
    tkgrid(TXT)
    tkinsert(TXT,"end","--------------------------------------------------------------------\n")
    tkinsert(TXT,"end",paste("Pearson Partial Correlation Analysis finished at ",date(),sep=""))
    tkinsert(TXT,"end","\n--------------------------------------------------------------------\n")

    tkinsert(TXT,"end","Coefficient Matrix:\n\n")
    for(i in 1:K){
        tkinsert(TXT,"end",W$P[i,])
        tkinsert(TXT,"end","\n")
    }  

    tkinsert(TXT,"end","\n--------------------------------------------------------------------\n")

    tkinsert(TXT,"end","p-value Matrix:\n\n")
    for(i in 1:K){
        tkinsert(TXT,"end",W$pvalue[i,])
        tkinsert(TXT,"end","\n")
    }  


    tkinsert(TXT,"end","\n--------------------------------------------------------------------\n")
    tkconfigure(TXT, state="disabled")
    tkfocus(TXT)

    grafo <- matrix(0,K,K)
    for (i in 1:K) {
        for (j in 1:K) {
            if (W$pvalue[i,j] < pThreshold) {
                grafo[i,j] <- 1
            }
        }
    }

    gplot(grafo, label=genes, gmode="graph", displaylabels=TRUE, boxed.labels=FALSE, label.cex=1,label.pos=1,vertex.col=9,vertex.cex=1, arrowhead.cex=1, edge.col=8)

    tkmessageBox(message="Analysis finished!")
    print("Analysis finished")
   
    ##

    s <- tkmessageBox(message="Do you want to save the figure?",icon="question",type="yesno",default="yes")
    if (as.character(s) =="yes") {
        OUTPUTFILEPS <- SavePS()

        postscript(OUTPUTFILEPS)

       gplot(grafo, label=genes, gmode="graph", displaylabels=TRUE, boxed.labels=FALSE, label.cex=1,label.pos=1,vertex.col=9,vertex.cex=1, arrowhead.cex=1, edge.col=8)
  
       dev.off()  
    }


    s <- tkmessageBox(message="Do you want to save the results?",icon="question",type="yesno",default="yes")
    if (as.character(s) =="yes") {
        OUTPUTFILE <- SaveGED()
  
        write("--------------------------------------------------------------------\n",OUTPUTFILE[2],append=TRUE)
        write(paste("Pearson Partial Correlation Analysis finished at ",date(),
              sep=""),OUTPUTFILE[2],append=TRUE)
        write(paste("p-value:", pThreshold, sep=" "), OUTPUTFILE[2], append=TRUE)
        write("\n--------------------------------------------------------------------\n",OUTPUTFILE[2],append=TRUE)

        write("\nCoefficient_matrix\n",OUTPUTFILE[1], append=TRUE)
        write(W$P,OUTPUTFILE[1],ncol=K, append=TRUE)
        write("\n\np-value_matrix\n",OUTPUTFILE[1], append=TRUE)
        write(W$pvalue,OUTPUTFILE[1],ncol=K, append=TRUE)

    }
}


## Spearman Partial Correlation
## Button to perform the Spearman partial correlation procedure.
spcorButton <- function() {

    pThreshold <- as.double(modalDialog("Spearman partial correlation", "Enter the p-value threshold","0.05"))

    tkmessageBox(message="Select the TXT Input File")      
    INPUTFILE =readButton()                              

    ## Read a table containing the gene expression values.
    ## The first row contains the microarrays labels.
    ## The first column contains the genes ID
    serie <- read.table(INPUTFILE,header=TRUE,row.names=1)     
    genes <- rownames(serie)                                   
    arrays <- colnames(serie)                                  

    serie <- t(serie)
    K <- ncol(serie) # Number of time series               
    N <- nrow(serie)                                       

    ## Normalize to mean zero and variance 1
    for(i in 1:K) { 
        serie[,i] <- (serie[,i]-mean(serie[,i]))/sd(serie[,i])
    }

  
    INPUTFILE <- strsplit(INPUTFILE, "\\.")[[1]][1]
    print("Processing...")
    print("DO NOT RUN ANY OTHER SCRIPT!!!!")


    par(mfrow=c(2,1))

    ts.plot(serie[,1],ylab="Signal",ylim=c(-3,K*3+3))
    for(j in 1:K) {
        lines(seq(1:N),serie[,j]+j*3)
    }

    ## Calculate the Partial Correlation
    TYPE <- "spearman"
    W<-PartialCorrelation(serie,K,N,TYPE)  

    ## Graphical Output
    OUT  <- tktoplevel()
    TXT <- tktext(OUT,bg="white",font="courier")
    tkgrid(TXT)
    tkinsert(TXT,"end","--------------------------------------------------------------------\n")
    tkinsert(TXT,"end",paste("Spearman Partial Correlation Analysis finished at ",date(),sep=""))
    tkinsert(TXT,"end","\n--------------------------------------------------------------------\n")

    tkinsert(TXT,"end","Coefficient Matrix:\n\n")
    for(i in 1:K) {
        tkinsert(TXT,"end",W$P[i,])
        tkinsert(TXT,"end","\n")
    }  

    tkinsert(TXT,"end","\n--------------------------------------------------------------------\n")

    tkinsert(TXT,"end","p-value Matrix:\n\n")
    for(i in 1:K) {
        tkinsert(TXT,"end",W$pvalue[i,])
        tkinsert(TXT,"end","\n")
    }  


    tkinsert(TXT,"end","\n--------------------------------------------------------------------\n")
    tkconfigure(TXT, state="disabled")
    tkfocus(TXT)

    grafo <- matrix(0,K,K)
    for (i in 1:K) {
        for (j in 1:K) {
            if (W$pvalue[i,j] < pThreshold) {
                grafo[i,j] <- 1
            }
        }
    }

    gplot(grafo, label=genes, gmode="graph", displaylabels=TRUE, boxed.labels=FALSE, label.cex=1,label.pos=1,vertex.col=9,vertex.cex=1, arrowhead.cex=1, edge.col=8)

    tkmessageBox(message="Analysis finished!")
    print("Analysis finished")
    
    ##

    s <- tkmessageBox(message="Do you want to save the figure?",icon="question",type="yesno",default="yes")
    if (as.character(s) =="yes") {
        OUTPUTFILEPS <- SavePS()

        postscript(OUTPUTFILEPS)
  
        gplot(grafo, label=genes, gmode="graph", displaylabels=TRUE,
              boxed.labels=FALSE, label.cex=1,label.pos=1,vertex.col=9,
              vertex.cex=1, arrowhead.cex=1, edge.col=8)

        dev.off()
    }


    s <- tkmessageBox(message="Do you want to save the results?",icon="question",
                      type="yesno",default="yes")
    if (as.character(s) =="yes") {
        OUTPUTFILE <- SaveGED()

        write("--------------------------------------------------------------------\n",OUTPUTFILE[2],append=TRUE)
        write(paste("Spearman Partial Correlation Analysis finished at ",date(),sep=""),OUTPUTFILE[2],append=TRUE)
        write(paste("p-value:", pThreshold, sep=" "), OUTPUTFILE[2], append=TRUE)
        write("\n--------------------------------------------------------------------\n",OUTPUTFILE[2],append=TRUE)

        write("\nCoefficient_matrix\n",OUTPUTFILE[1], append=TRUE)
        write(W$P,OUTPUTFILE[1],ncol=K, append=TRUE)
        write("\n\np-value_matrix\n",OUTPUTFILE[1], append=TRUE)
        write(W$pvalue,OUTPUTFILE[1],ncol=K, append=TRUE)
    }
}


## Single Correlation Analysis
## Button to perform the pairwise Pearson correlation procedure.
spearsonButton <- function() {

    pThreshold <- as.double(modalDialog("Pearson single correlation", "Enter the p-value threshold","0.05"))

    tkmessageBox(message="Select the TXT Input File")      
    INPUTFILE <- readButton()                              

    ## Read a table containing the gene expression values.
    ## The first row contains the microarrays labels.
    ## The first column contains the genes ID
    serie <- read.table(INPUTFILE,header=TRUE,row.names=1)     
    genes <- rownames(serie)                                   
    arrays <- colnames(serie)                                  

    serie <- t(serie)
    K <- ncol(serie) # Number of time series               
    N <- nrow(serie)                                       


    ## Normalize to mean zero and variance 1
    for(i in 1:K) { 
        serie[,i] <- (serie[,i]-mean(serie[,i]))/sd(serie[,i])
    }
  
    INPUTFILE <- strsplit(INPUTFILE, "\\.")[[1]][1]
    print("Processing...")
    print("DO NOT RUN ANY OTHER SCRIPT!!!!")

    par(mfrow=c(2,1))

    ts.plot(serie[,1],ylab="Signal",ylim=c(-3,K*3+3))
    for(j in 1:K) {
        lines(seq(1:N),serie[,j]+j*3)
    }

    ## Calculate the Pearson Correlation
    W <- matrix(0,K,K)
    P <- matrix(0,K,K)

    for (i in 1:(K-1)) {
        for (j in (i+1):K) {
            aux <- cor.test(serie[,i],serie[,j],method="pearson")
            W[i,j] <- aux$estimate
            W[j,i] <- aux$estimate
            P[i,j] <- aux$p.value
            P[j,i] <- aux$p.value
        }
    }
    diag(W) <- 1
    diag(P) <- 0


    ## Graphical Output
    OUT  <- tktoplevel()                                                                               
    TXT <- tktext(OUT,bg="white",font="courier")                                                       
    tkgrid(TXT)                                                                                        
    tkinsert(TXT,"end","--------------------------------------------------------------------\n")       
    tkinsert(TXT,"end",paste("Pearson Single Correlation Analysis finished at ",date(),sep=""))      
    tkinsert(TXT,"end","\n--------------------------------------------------------------------\n")     
                                                                                                       
    tkinsert(TXT,"end","Coefficient Matrix:\n\n")                                                      
    for(i in 1:K) {                                                                                    
        tkinsert(TXT,"end",W[i,])                                                                      
        tkinsert(TXT,"end","\n")                                                                         
    }                                                                                                  
                                                                                                       
    tkinsert(TXT,"end","\n--------------------------------------------------------------------\n")     
                                                                                                       
    tkinsert(TXT,"end","p-value Matrix:\n\n")                                                          
    for(i in 1:K) {                                                                                    
        tkinsert(TXT,"end",P[i,])                                                                 
        tkinsert(TXT,"end","\n")                                                                         
    }                                                                                                  
                                                                                                       
                                                                                                       
    tkinsert(TXT,"end","\n--------------------------------------------------------------------\n")     
    tkconfigure(TXT, state="disabled")                                                                 
    tkfocus(TXT)                                                                                       

    grafo <- matrix(0,K,K)                                                                                      
    for (i in 1:K) {                                                                                            
        for (j in 1:K) {                                                                                          
            if (P[i,j] < pThreshold) {                                                                       
                grafo[i,j] <- 1                                                                                       
            }                                                                                                       
        }                                                                                                         
    }                                                                                                           

    gplot(grafo, label=genes, gmode="graph", displaylabels=TRUE,
          boxed.labels=FALSE, label.cex=1,label.pos=1,vertex.col=9,vertex.cex=1,
          arrowhead.cex=1, edge.col=8)

    tkmessageBox(message="Analysis finished!")
    print("Analysis finished")
                                                                                                       
    ##
                                                                                                                 
    s <- tkmessageBox(message="Do you want to save the figure?",icon="question",
                      type="yesno",default="yes")
    if (as.character(s) =="yes") {
        OUTPUTFILEPS <- SavePS()

        postscript(OUTPUTFILEPS)
                                                                                                               
        gplot(grafo, label=genes, gmode="graph", displaylabels=TRUE,
              boxed.labels=FALSE, label.cex=1,label.pos=1,vertex.col=9,
              vertex.cex=1, arrowhead.cex=1, edge.col=8)
   
        dev.off()
    }                                                                                                                

  
    s <- tkmessageBox(message="Do you want to save the results?",icon="question",
                      type="yesno",default="yes")
    if (as.character(s) =="yes") {
        OUTPUTFILE <- SaveGED()

        write("--------------------------------------------------------------------\n",OUTPUTFILE[2],append=TRUE)
        write(paste("Pearson Single Correlation Analysis finished at ",date(),sep=""),OUTPUTFILE[2],append=TRUE)
        write(paste("p-value:", pThreshold, sep=" "), OUTPUTFILE[2], append=TRUE)
        write("\n--------------------------------------------------------------------\n",OUTPUTFILE[2],append=TRUE)
   
                                                                                                               
        write("\nCoefficient_matrix\n",OUTPUTFILE[1], append=TRUE)                                                     
        write(W,OUTPUTFILE[1],ncol=K, append=TRUE)                                                                   
        write("\n\np-value_matrix\n",OUTPUTFILE[1], append=TRUE)                                                       
        write(P,OUTPUTFILE[1],ncol=K, append=TRUE)                                                              
    }
}


## Menu Grafico
## Button to perform the pairwise Spearman correlation procedure.
sspearmanButton <- function() {

    pThreshold <- as.double(modalDialog("Spearman single correlation", "Enter the p-value threshold","0.05"))

    tkmessageBox(message="Select the TXT Input File")      
    INPUTFILE <- readButton()                              

    ## Read a table containing the gene expression values.
    ## The first row contains the microarrays labels.
    ## The first column contains the genes ID
    serie <- read.table(INPUTFILE,header=TRUE,row.names=1)     
    genes <- rownames(serie)                                   
    arrays <- colnames(serie)                                  

    serie <- t(serie)
    K <- ncol(serie) # Number of time series               
    N <- nrow(serie)                                       

    ## Normalize to mean zero and variance 1
    for(i in 1:K) {
        serie[,i] <- (serie[,i]-mean(serie[,i]))/sd(serie[,i])
    }

  
    INPUTFILE <- strsplit(INPUTFILE, "\\.")[[1]][1]
    print("Processing...")
    print("DO NOT RUN ANY OTHER SCRIPT!!!!")

    par(mfrow=c(2,1))

    ts.plot(serie[,1],ylab="Signal",ylim=c(-3,K*3+3))
    for(j in 1:K) {
        lines(seq(1:N),serie[,j]+j*3)
    }

    W <- matrix(0,K,K)
    P <- matrix(0,K,K)
    ## Calculate the Spearman Correlation
    for (i in 1:(K-1)) {
        for (j in (i+1):K) {
            aux <- cor.test(serie[,i],serie[,j],method="spearman")
            W[i,j] <- aux$estimate
            W[j,i] <- aux$estimate
            P[i,j] <- aux$p.value
            P[j,i] <- aux$p.value
        }
    }
    diag(W) <- 1
    diag(P) <- 0

    ##Graphical Output                                                                                         
    OUT  <- tktoplevel()                                                                                        
    TXT <- tktext(OUT,bg="white",font="courier")                                                                
    tkgrid(TXT)                                                                                                 
    tkinsert(TXT,"end","--------------------------------------------------------------------\n")                
    tkinsert(TXT,"end",paste("Spearman Single Correlation Analysis finished at ",date(),sep=""))                 
    tkinsert(TXT,"end","\n--------------------------------------------------------------------\n")              
                                                                                                                
    tkinsert(TXT,"end","Coefficient Matrix:\n\n")                                                               
    for(i in 1:K) {                                                                                             
        tkinsert(TXT,"end",W[i,])                                                                                 
        tkinsert(TXT,"end","\n")                                                                                  
    }                                                                                                           
                                                                                                                
    tkinsert(TXT,"end","\n--------------------------------------------------------------------\n")              
                                                                                                                
    tkinsert(TXT,"end","p-value Matrix:\n\n")                                                                   
    for(i in 1:K) {                                                                                             
        tkinsert(TXT,"end",P[i,])                                                                                 
        tkinsert(TXT,"end","\n")                                                                                  
    }                                                                                                           
                                                                                                                
                                                                                                                
    tkinsert(TXT,"end","\n--------------------------------------------------------------------\n")              
    tkconfigure(TXT, state="disabled")                                                                          
    tkfocus(TXT)                                                                                                

    grafo <- matrix(0,K,K)                                                                                     
    for (i in 1:K) {                                                                                           
        for (j in 1:K) {                                                                                         
            if (P[i,j] < pThreshold) {                                                                             
                grafo[i,j] <- 1                                                                                      
            }                                                                                                      
        }                                                                                                        
    }                                                                                                          

    gplot(grafo, label=genes, gmode="graph", displaylabels=TRUE,
          boxed.labels=FALSE, label.cex=1,label.pos=1,vertex.col=9,vertex.cex=1,
          arrowhead.cex=1, edge.col=8)


    tkmessageBox(message="Analysis finished!")
    print("Analysis finished")
                                                                                                                  
    ##
  
    s <- tkmessageBox(message="Do you want to save the figure?",icon="question",
                      type="yesno",default="yes")
    if (as.character(s) =="yes") { 
        OUTPUTFILEPS <- SavePS()

        postscript(OUTPUTFILEPS)

        gplot(grafo, label=genes, gmode="graph", displaylabels=TRUE,
              boxed.labels=FALSE, label.cex=1,label.pos=1,vertex.col=9,
              vertex.cex=1, arrowhead.cex=1, edge.col=8)

        dev.off()
    }                                                                                                                


  
    s <- tkmessageBox(message="Do you want to save the results?",icon="question",
                      type="yesno",default="yes")
    if (as.character(s) =="yes") {
        OUTPUTFILE <- SaveGED()


        write("--------------------------------------------------------------------\n",OUTPUTFILE[2],append=TRUE)
        write(paste("Spearman Single Correlation Analysis finished at ",date(),sep=""),OUTPUTFILE[2],append=TRUE)
        write(paste("p-value:", pThreshold, sep=" "), OUTPUTFILE[2], append=TRUE)
        write("\n--------------------------------------------------------------------\n",OUTPUTFILE[2],append=TRUE)

        write("\nCoefficient_matrix\n",OUTPUTFILE[1], append=TRUE)                                                    
        write(W,OUTPUTFILE[1],ncol=K, append=TRUE)                                                                    
        write("\n\np-value_matrix\n",OUTPUTFILE[1], append=TRUE)                                                      
        write(P,OUTPUTFILE[1],ncol=K, append=TRUE)                                                                    
                                                                                                                
    }
}


## HELP BUTTON
## Plot in a pop up window, the general information about GEDI.
GeneralHelp <- function() {
    HELP <- tktoplevel()
    scr <- tkscrollbar(HELP, repeatinterval=5,command=function(...)tkyview(txt,...))
    txt <- tktext(HELP,bg="white",font="courier",yscrollcommand=function(...)tkset(scr,...))
    tkgrid(txt,scr)
    tkgrid.configure(scr,sticky="ns")
    tkinsert(txt,"end","-----------------------------------------------------\n")
    tkinsert(txt,"end","GEDI - Gene Expression Data Interpreter (v1.0) - HELP\n")
    tkinsert(txt,"end","-----------------------------------------------------\n\n")
    tkinsert(txt,"end","Important:\n") 
    tkinsert(txt,"end","GEDI  is a free  software under the terms of the Free Software Foundation's  GNU")
    tkinsert(txt,"end","General Public License in source code form.\n\n")
    tkinsert(txt,"end","--------------------------------------------------------------------------------")

    tkconfigure(txt, state="disabled")

    tkfocus(txt)  
}

## Plot in a pop up window, information about normalization procedures.
NormalizationHelp <- function() {
    HELP <- tktoplevel()
    scr <- tkscrollbar(HELP, repeatinterval=5,command=function(...)tkyview(txt,...))
    txt <- tktext(HELP,bg="white",font="courier",yscrollcommand=function(...)tkset(scr,...))
    tkgrid(txt,scr)
    tkgrid.configure(scr,sticky="ns")
    tkinsert(txt,"end","-----------------------------------------------------\n")
    tkinsert(txt,"end","GEDI - Gene Expression Data Interpreter (v1.0) - HELP\n")
    tkinsert(txt,"end","-----------------------------------------------------\n\n")

    tkinsert(txt,"end","MICROARRAY NORMALIZATION\n\n")
    tkinsert(txt,"end","The graphical output will  be  automatically displayed when TWO microarrays  are") 
    tkinsert(txt,"end","being normalized.\n\n") 
    tkinsert(txt,"end","GEDI 1.0 provides 6 types of normalization: Loess,  Splines,  Wavelets,  Support")
    tkinsert(txt,"end","Vector Regression, Global (total intensity, median centering and mean centering)")
    tkinsert(txt,"end","and Quantile procedures.\n\n")
    tkinsert(txt,"end","When  performing  normalization  procedures , GEDI  will  always ask the user to")
    tkinsert(txt,"end","define an output file . For normalization , the  input  file must be a TXT file.")
    tkinsert(txt,"end","The first row should be the microarray labels and the first column should be the")
    tkinsert(txt,"end","ID, i.e., repeated names are not allowed.\n\n")
    tkinsert(txt,"end","For example, see normTest2.txt  and normTestn.txt . Be sure that your  file does")
    tkinsert(txt,"end","not have missing and/or negative values and the decimals are separated by dots. ")
    tkinsert(txt,"end","If two microarrays will be normalized, MA plots are available. If more than  two")
    tkinsert(txt,"end","microarrays  will  be  normalized , MA  plots  are  not available and the cyclic")
    tkinsert(txt,"end","normalization will be performed.This graph does not display interactive options.")
    tkinsert(txt,"end","The  graphical view is  composed from left to  right by: non-normalized MA plot,")
    tkinsert(txt,"end","normalized MA plot, and print-tips. This graphical view could be saved in a *.ps")
    tkinsert(txt,"end","file format . The output file contains the  normalized  microarray data  in each")
    tkinsert(txt,"end","column.\n\n")
    tkinsert(txt,"end","For details about these normalization procedures, see References:\n\n")
    tkinsert(txt,"end","Example files:\n")
    tkinsert(txt,"end","normTest2.txt file: to perform normalization of two microarrays.\n")
    tkinsert(txt,"end","normTestn.txt: to perform normalization of more than two microarrays.\n\n")
    tkinsert(txt,"end","References:\n")
    tkinsert(txt,"end","-Fujita et al. Evaluating different methods of microarray data normalization.BMC")
    tkinsert(txt,"end","Bioinformatics. v7, 469.\n")
    tkinsert(txt,"end","-Bolstad B. Probe Level Quantile Normalization  of  High Density Oligonucleotide")
    tkinsert(txt,"end","Array Data. <URL:http://oz.berkeley.edu/~bolstad/stuff/qnorm.pdf>\n")
    tkinsert(txt,"end","-Bolstad   et  al .  Comparison  of  Normalization   Methods  for  High  Density")
    tkinsert(txt,"end","Oligonucleotide Array Data Based on Bias and Variance. Bioinformatics.19:185-193")
    tkinsert(txt,"end","2003.")
    tkinsert(txt,"end","\n\n\n")
    tkconfigure(txt, state="disabled")
    tkfocus(txt)  
}

## Plot in a pop up window, information about differentially expression 
## estimation procedures.
DifferentiallyHelp <- function() {
    HELP <- tktoplevel()
    scr <- tkscrollbar(HELP, repeatinterval=5,command=function(...)tkyview(txt,...))
    txt <- tktext(HELP,bg="white",font="courier",yscrollcommand=function(...)tkset(scr,...))
    tkgrid(txt,scr)
    tkgrid.configure(scr,sticky="ns")
    tkinsert(txt,"end","-----------------------------------------------------\n")
    tkinsert(txt,"end","GEDI - Gene Expression Data Interpreter (v1.0) - HELP\n")
    tkinsert(txt,"end","-----------------------------------------------------\n\n")
    tkinsert(txt,"end","DIFFERENTIALLY EXPRESSED GENES\n\n")
    tkinsert(txt,"end","GEDI will ask the FDRadjusted p-value threshold for t-test and Wilcoxon test.For")
    tkinsert(txt,"end","SAM (Significance Analysis of Microarray), GEDI will ask for the delta value(for")
    tkinsert(txt,"end","more details about delta, see Tusher et al., 2001).\n\n")
    tkinsert(txt,"end","The input data must be two TXT files: one containing the expression data and the")
    tkinsert(txt,"end","other file, the samples classes (\"1\" or \"2\") in one column. The first file's row")
    tkinsert(txt,"end","should contain the arrays labels while the first column should contain the  gene")
    tkinsert(txt,"end","names.\n")
    tkinsert(txt,"end","For example, see diffTest.txt  and labelClass.txt.\n")
    tkinsert(txt,"end","The output file contains the  differentially  expressed  genes ordered from  the")
    tkinsert(txt,"end","lowest to the highest p - value  (adjusted by FDR) . Notice that only genes with")
    tkinsert(txt,"end","FDR-adjusted p-value lower than the threshold set by the user is plotted.\n\n")
    tkinsert(txt,"end","t-test: performs  a  t-test with different  variances followed by FDR (Benjamini")
    tkinsert(txt,"end","and Hochberg, 1995) adjustment.\n")
    tkinsert(txt,"end","Wilcoxon test : performs a Wilcoxon test with FDR (Benjamini and Hochberg, 1995)")
    tkinsert(txt,"end","adjustment.\n")
    tkinsert(txt,"end","t-test with permutation :  performs  a  t-test  with  bootstrap approach and FDR")
    tkinsert(txt,"end","adjustment (Benjamini and Hochberg, 1995).\n")
    tkinsert(txt,"end","SAM test: performs the SAM procedure (Tusher et al., 2001).\n\n")
    tkinsert(txt,"end","Example files:\n")
    tkinsert(txt,"end","diffTest1.txt  and  diffTest2.txt , where diffTest1.txt contains gene expression")
    tkinsert(txt,"end","under condition A and diffTest2.txt contains gene expression under condition B.\n\n")
    tkinsert(txt,"end","References:\n")
    tkinsert(txt,"end","-Benjamini Y, Hochberg Y. Controlling the false discovery rate : a practical and")
    tkinsert(txt,"end","powerful approach to multiple testing. J. Roy. Statist. Soc. Ser. B. 57:289-300,")
    tkinsert(txt,"end","1995.\n")
    tkinsert(txt,"end","-Tusher et  al . Significance  analysis  of  microarrays applied to the ionizing")
    tkinsert(txt,"end","radiation response. PNAS. 98:5116-5121, 2001.")
    tkinsert(txt,"end","\n\n\n")

    tkconfigure(txt, state="disabled")
    tkfocus(txt)  
}

## Plot in a pop up window, information about samples classification procedures.
ClassifiersHelp <- function() {
HELP <- tktoplevel()
    scr <- tkscrollbar(HELP, repeatinterval=5,command=function(...)tkyview(txt,...))
    txt <- tktext(HELP,bg="white",font="courier",yscrollcommand=function(...)tkset(scr,...))
    tkgrid(txt,scr)
    tkgrid.configure(scr,sticky="ns")
    tkinsert(txt,"end","-----------------------------------------------------\n")
    tkinsert(txt,"end","GEDI - Gene Expression Data Interpreter (v1.0) - HELP\n")
    tkinsert(txt,"end","-----------------------------------------------------\n\n")

    tkinsert(txt,"end","CLASSIFIERS\n\n")
    tkinsert(txt,"end","GEDI  is  able  to  perform 2  types of samples classification, namely: linear /")
    tkinsert(txt,"end","quadratic Fisher discriminant analysis  and Support Vector Machine (SVM).\n")
    tkinsert(txt,"end","A cross - validation  procedure  is  performed  to  quantify the accuracy of the")
    tkinsert(txt,"end","predictors.\n\n")
    tkinsert(txt,"end","The  input  should be two  TXT  files.  The first line should contain  the array")
    tkinsert(txt,"end","names , and the  first column  should  contain the gene names . The  second file")
    tkinsert(txt,"end","should contain the samples' classes (\"1\" or \"2\") in  one column. The output file")
    tkinsert(txt,"end","contains  the  samples  names , the  \"true\"  classification  and  the  predicted")
    tkinsert(txt,"end","classification by cross validation. Missing values are not allowed . For example")
    tkinsert(txt,"end","of an input file, see classTest.txt and labelClass.\n\n")
    tkinsert(txt,"end","Fisher  discriminant   analysis : performs   linear  and / or  quadratic  Fisher")
    tkinsert(txt,"end","discriminant analysis (Fisher, 1936).\n")
    tkinsert(txt,"end","SVM: performs the Support Vector Machine analysis (Brown et al., 2000).\n\n")
    tkinsert(txt,"end","Example files:\n")
    tkinsert(txt,"end","classTest.txt\n\n")
    tkinsert(txt,"end","References:\n")
    tkinsert(txt,"end","-Brown  et  al.  Knowledge-based analysis of microarray gene expression  data by")
    tkinsert(txt,"end","using support vector machines. Proc. Natl. Acad. Sci. 97:262-267, 2000.\n")
    tkinsert(txt,"end","-Fisher RA . The use of multiple measurements in taxonomic problems .  Annals of")
    tkinsert(txt,"end","Eugenics. 7:179-188, 1936.")
    tkinsert(txt,"end","\n\n\n")

    tkconfigure(txt, state="disabled")
    tkfocus(txt)  
}

## Plot in a pop up window, information about gene clustering procedures.
ClusteringHelp <- function() {
    HELP <- tktoplevel()
    scr <- tkscrollbar(HELP, repeatinterval=5,command=function(...)tkyview(txt,...))
    txt <- tktext(HELP,bg="white",font="courier",yscrollcommand=function(...)tkset(scr,...))
    tkgrid(txt,scr)
    tkgrid.configure(scr,sticky="ns")
    tkinsert(txt,"end","-----------------------------------------------------\n")
    tkinsert(txt,"end","GEDI - Gene Expression Data Interpreter (v1.0) - HELP\n")
    tkinsert(txt,"end","-----------------------------------------------------\n\n")

    tkinsert(txt,"end","CLUSTERING\n\n")
    tkinsert(txt,"end","K-means  and  hierarchical clustering based on multi-scale bootstrap re-sampling")
    tkinsert(txt,"end","are  provided.\n")
    tkinsert(txt,"end","For more details about hierarchical clustering, see :\n")
    tkinsert(txt,"end","Shimodaira et al., (2002, 2004) and Suzuki & Shimodaira, 2004.\n\n")
    tkinsert(txt,"end","In  hierarchical  clustering , a  dendogram is  plotted in addition to numerical")
    tkinsert(txt,"end","results, which may be read in common text editors.\n\n")
    tkinsert(txt,"end","The input file should be a TXT file.The first row should contain the microarrays")
    tkinsert(txt,"end","labels, and the first column should contain the gene names . Missing values  are")
    tkinsert(txt,"end","not allowed. For example of an input file, see clustTest.txt.\n\n")
    tkinsert(txt,"end","Hierarchical : calculates  p-values  for  hierarchical clustering via multiscale")
    tkinsert(txt,"end","bootstrap resampling.\n\n")
    tkinsert(txt,"end","Example file:\n")
    tkinsert(txt,"end","clustTest.txt\n\n")
    tkinsert(txt,"end","References:\n")
    tkinsert(txt,"end","-Shimodaira H.Approximately unbiased tests of regions using multistep multiscale")
    tkinsert(txt,"end","bootstrap resampling. Annals of Statistics, 32:2616-2641, 2004.\n")
    tkinsert(txt,"end","-Shimodaira H .  An approximately unbiased  test of phylogenetic tree selection.")
    tkinsert(txt,"end","Systematic Biology, 51:492-508, 2002.\n")
    tkinsert(txt,"end","-Suzuki R and Shimodaira H. An application of multiscale bootstrap resampling to")
    tkinsert(txt,"end","hierarchical clustering of microarray data: How accurate are these clusters? The")
    tkinsert(txt,"end","Fifteenth International Conference on Genome Informatics 2004. P034, 2004.")
    tkinsert(txt,"end","\n\n\n")

    tkconfigure(txt, state="disabled")
    tkfocus(txt)  
}

## Plot in a pop up window, information about Regulatory network estimation
## procedures.
ConnectivityHelp <- function() {
    HELP <- tktoplevel()
    scr <- tkscrollbar(HELP, repeatinterval=5,command=function(...)tkyview(txt,...))
    txt <- tktext(HELP,bg="white",font="courier",yscrollcommand=function(...)tkset(scr,...))
    tkgrid(txt,scr)
    tkgrid.configure(scr,sticky="ns")
    tkinsert(txt,"end","-----------------------------------------------------\n")
    tkinsert(txt,"end","GEDI - Gene Expression Data Interpreter (v1.0) - HELP\n")
    tkinsert(txt,"end","-----------------------------------------------------\n\n")

    tkinsert(txt,"end","GENE REGULATORY NETWORKS\n\n")
    tkinsert(txt,"end","To infer gene expression regulatory networks, GEDI 1.0  provides 3 methods based")
    tkinsert(txt,"end","on  time  series data and 4 methods which may or may not be a time  series data,")
    tkinsert(txt,"end","namely  VAR  (Vector Autoregressive model) , DVAR (Dynamic Vector Autoregressive")
    tkinsert(txt,"end","model), SVAR (Sparse Vector Autoregressive model) , Partial Pearson and Spearman")
    tkinsert(txt,"end","correlation and pairwise Pearson and Spearman correlation analysis.For VAR, DVAR")
    tkinsert(txt,"end","and SVAR, each column of the input data must be a time point of the time series,")
    tkinsert(txt,"end","displayed in an increasing order from the left column to the right column in the")
    tkinsert(txt,"end","matrix. The time series must be equally spaced.\n\n")
    tkinsert(txt,"end","The input file should be a TXT file  with the microarray data in columns with no")
    tkinsert(txt,"end","missing values and ordered by the time series.  For example, see netTest.txt.\n\n")
    tkinsert(txt,"end","The  ouput  file  is  a  file  containing  the  adjacency  matrix of significant")
    tkinsert(txt,"end","connectivities (given the q or p value threshold).It is important to notice that")
    tkinsert(txt,"end","for VAR , DVAR and SVAR , the samples should be a time-series data , whereas for")
    tkinsert(txt,"end","correlation analysis, they may or may not be a time series data.\n\n")
    tkinsert(txt,"end","The p-value matrix represents the connectivity between row i (gene) and column j")
    tkinsert(txt,"end","(gene).\n\n")
    tkinsert(txt,"end","In the p-value matrix of DVAR , the first column represents the p-values for the")
    tkinsert(txt,"end","intercept. The following two  columns represent the  p-values of the first gene.")
    tkinsert(txt,"end","The following two columns correspond to the second gene  and so on. Notice  that")
    tkinsert(txt,"end","only p-values higher than 0 and lower than the p-value threshold set by the user")
    tkinsert(txt,"end","are plotted. Other values are printed as 0.\n\n")
    tkinsert(txt,"end","VAR: the  Granger  Causality  routine estimates a Vector Autoregressive model of")
    tkinsert(txt,"end","order 1.\n")
    tkinsert(txt,"end","DVAR: estimates the network by Dynamic  Vector  Autoregressive method of order 1")
    tkinsert(txt,"end","(Fujita et al., 2007a).\n")
    tkinsert(txt,"end","SVAR: estimates the network by Sparse  Vector  Autoregressive  method of order 1")
    tkinsert(txt,"end","(Fujita et al., 2007b).\n")
    tkinsert(txt,"end","Partial Correlations:  Calculate Spearman's and Pearson's  Partial  Correlations")
    tkinsert(txt,"end","between the columns of the input file.\n")
    tkinsert(txt,"end","Single Correlations: Calculate Spearman's and Pearson's  Correlation between the")
    tkinsert(txt,"end","columns of the input file.\n\n")
    tkinsert(txt,"end","Example files:\n")
    tkinsert(txt,"end","netTest.txt\n\n")
    tkinsert(txt,"end","References:\n")
    tkinsert(txt,"end","-Fujita et al.Time-varying modeling of gene expression regulatory networks using")
    tkinsert(txt,"end","the wavelet dynamic vector autoregressive method.  Bioinformatics. 23:1623-1630,")
    tkinsert(txt,"end","2007a.\n")
    tkinsert(txt,"end","-Fujita et al. Modeling gene  expression  regulatory  networks  with the  sparse")
    tkinsert(txt,"end","vector autoregressive model. BMC Systems Biology, 2007b (in press).\n")
    tkinsert(txt,"end","\n\n\n")

    tkconfigure(txt, state="disabled")
    tkfocus(txt)  
}


gedi <- function() {

    ## MAIN MENU
                                                                      
    options(warn =-1)

    tt <- tktoplevel()
    tkgrid(tklabel(tt,text="GEDI version 1.0, Copyright (C) 2007 Andre Fujita"))
    tkgrid(tklabel(tt,text="GEDI comes with ABSOLUTELY NO WARRANTY"))
    tkgrid(tklabel(tt,text=""))
    tkgrid(tklabel(tt,text="This is a free software,and you are welcome to redistribute"))
    tkgrid(tklabel(tt,text="it under certain conditions, see GPL License for details"))
    tkfocus(tt)
    Sys.sleep(2)
    tkdestroy(tt)

    ## Plot the presentation screen
    ABOUT_MENU <- function() {
        tt <- tktoplevel()
        tkgrid(tklabel(tt,text="R-project Toolbox:"))
        tkgrid(tklabel(tt,text=""))
        tkgrid(tklabel(tt,text="GEDI"))
        tkgrid(tklabel(tt,text="Gene Expression Data Interpreter"))
        tkgrid(tklabel(tt,text=""))
        tkgrid(tklabel(tt,text=""))
        tkfocus(tt)
    }


    ## Main menu
    ## Plot the main window.
    MAIN_MENU <- tktoplevel()

    tkgrid(tklabel(MAIN_MENU,text=" "))
    tkgrid(tklabel(MAIN_MENU,text=" "))


    fontHeading <- tkfont.create(family="times",size=24,weight="bold",slant="italic")
    tkgrid(tklabel(MAIN_MENU,text="GEDI",font=fontHeading))

    topMenu <- tkmenu(MAIN_MENU)
    tkconfigure(MAIN_MENU,menu=topMenu)

    methodMenu <- tkmenu(topMenu,tearoff=FALSE)

    normalizationMenu <- tkmenu(topMenu,tearoff=FALSE)
    tkadd(normalizationMenu,"command",label="Loess", command=loessButton)
    tkadd(normalizationMenu,"command",label="Splines", command=splinesButton)
    tkadd(normalizationMenu,"command",label="Wavelets", command=waveletsButton)
    tkadd(normalizationMenu,"command",label="SVR", command=svrButton)
    tkadd(normalizationMenu,"command",label="Quantile", command=quantileButton)

    globalMenu <- tkmenu(methodMenu,tearoff=FALSE)
    tkadd(globalMenu,"command",label="Total intensity", command=function(){ globalButton(metodo="Total") } )
    tkadd(globalMenu,"command",label="Median centering", command=function() { globalButton("Median") } )
    tkadd(globalMenu,"command",label="Mean centering", command=function() { globalButton("Mean") } )

    tkadd(normalizationMenu,"cascade",label="Global",menu=globalMenu)

    tkadd(methodMenu,"cascade",label="Normalization",menu=normalizationMenu)

    ##

    degMenu <- tkmenu(topMenu,tearoff=FALSE)
    tkadd(degMenu,"command",label="t-test", command=ttestButton)
    tkadd(degMenu,"command",label="Wilcoxon test", command=wilcoxtestButton)
    tkadd(degMenu,"command",label="t-test with permutation", command=ttestPermutButton)
    tkadd(degMenu,"command",label="SAM", command=samButton)
    tkadd(methodMenu,"cascade",label="Differentially Expressed Genes",menu=degMenu)

    ##

    classifierMenu <- tkmenu(topMenu,tearoff=FALSE)
#    tkadd(classifierMenu,"command",label="k-means", command=kmeansButton)

    discriminantMenu <- tkmenu(methodMenu,tearoff=FALSE)
    tkadd(discriminantMenu,"command",label="Linear", command=function() { lqdaButton(metodo="linear") } )
    tkadd(discriminantMenu,"command",label="Quadratic", command=function() { lqdaButton(metodo="quadratic") } )

    tkadd(classifierMenu,"cascade",label="Fisher discriminant analysis",menu=discriminantMenu)

    svmMenu <- tkmenu(methodMenu,tearoff=FALSE)

    tkadd(svmMenu,"command",label="linear", command=function() { svmButton(metodo="linear") } )
    tkadd(svmMenu,"command",label="RBF", command=function() { svmButton(metodo="RBF") } )

    tkadd(classifierMenu,"cascade",label="SVM",menu=svmMenu)

    tkadd(methodMenu,"cascade",label="Classifiers",menu=classifierMenu)

    ##

    clusteringMenu <- tkmenu(topMenu,tearoff=FALSE)
    tkadd(clusteringMenu,"command",label="k-means", command=kmeansButton)
    tkadd(clusteringMenu,"command",label="Hierarchical", command=hierarchicalButton)
    tkadd(methodMenu,"cascade",label="Clustering",menu=clusteringMenu)

    netMenu <- tkmenu(topMenu,tearoff=FALSE)
    tkadd(netMenu,"command",label="VAR", command=grangerButton)
    tkadd(netMenu,"command",label="DVAR", command=dvarButton)
    tkadd(netMenu,"command",label="SVAR", command=svarButton)
    tkadd(netMenu,"command",label="Pearson Partial Correlation", command=ppcorButton)
    tkadd(netMenu,"command",label="Spearman Partial Correlation", command=spcorButton)
    tkadd(netMenu,"command",label="Pairwise Pearson Correlation", command=spearsonButton)
    tkadd(netMenu,"command",label="Pairwise Spearman Correlation", command=sspearmanButton)
    tkadd(methodMenu,"cascade",label="Regulatory networks",menu=netMenu)

    tkadd(topMenu,"cascade",label="Methods",menu=methodMenu)
    tkfocus(MAIN_MENU)

    HelpMenu <- tkmenu(topMenu,tearoff=FALSE)
    HowToMenu <- tkmenu(topMenu,tearoff=FALSE)
    tkadd(HowToMenu,"command",label="Microarray normalization", command=NormalizationHelp)
    tkadd(HowToMenu,"command",label="Differentially expressed genes", command=DifferentiallyHelp)
    tkadd(HowToMenu,"command",label="Classifiers", command=ClassifiersHelp)
    tkadd(HowToMenu,"command",label="Clustering", command=ClusteringHelp)
    tkadd(HowToMenu,"command",label="Connectivity models", command=ConnectivityHelp)

    tkadd(HelpMenu,"cascade",label="How to",menu=HowToMenu)
    tkadd(HelpMenu,"command",label="General info",command=GeneralHelp)
    tkadd(HelpMenu,"command",label="About",command=ABOUT_MENU)
    tkadd(topMenu,"cascade",label="Help",menu=HelpMenu)


    tkgrid(tklabel(MAIN_MENU,text=" "))
    tkgrid(tklabel(MAIN_MENU,text=" "))
    tkgrid(tklabel(MAIN_MENU,text="This is a Padawan version."))

    tkfocus(MAIN_MENU)
    
}
